# Supplementary material for: Multiomics-based characterization of specialized metabolites biosynthesis in Cornus Officinalis
Source: DNA Res. 2020 May 19;27(2):dsaa009. doi: 10.1093/dnares/dsaa009 (PMC7320821; doi:10.1093/dnares/dsaa009)
Supplement: dsaa009_Supplementary_Data [file dsaa009_supplementary_data.zip]

Archive with 22 entries (22 files):
- Supplementary_Figure_1_KEGG_Pathway_mapping_revised_new.eps
- Supplementary_Figure_2_BUSCO_Length_and_sequence_similarity_distribution_of_assembled_transcripts_revised.eps
- Supplementary_Figure_3_Transcript_expression_analysis_revised.eps
- Supplementary_Figure_4_Correlation_analysis_of_triterpenoid_unigenes_revised.eps
- Supplementary_Figure_5_Triterpenoids_accumulation_across_seven_tissues_revised.eps
- Supplementary_Figure_6_Correlation_analysis_of_iridoid_unigenes_revised.eps
- Supplementary_Figure_7_ Iridoids_accumulation_across_seven_tissues_revised.eps
- Supplementary_Figure_8_Correlation_analysis_of_gallotannins_unigenes_revised.eps
- Supplementary_Figure_9_gallotannins_accumulation_across_seven_tissues_revised.eps
- Supplementary_Figure_10_Network_based_anlaysis_of_cytochrome_P450_revised.eps
- Supplementary_information_legends_revised.doc
- Supplementary_Table 1_all_mass_features_detected_in_positive_mode_revised.xlsx
- Supplementary_Table 2_Kegg_and_Knapsack_mapping_of_metabolites_revised.xlsx
- Supplementary_Table 3_MS2_confirmed_metabolites_of_Cornus_officinalis_revised.xlsx
- Supplementary_Table 4 Summary of Trimmomatic output for Cornus officinalis_revised.doc
- Supplementary_Table 5_SSRs_identified_in_Cornus_officinalis_assembly_revised.xlsx
- Supplementary_Table 6_Blast_results_revised.xlsb
- Supplementary_Table 7_Kegg_pathway_analysis_of_transcripts_revised.xlsx
- Supplementary_Table 8_Triterpenoid_and_Iridoid_associated_genes_revised.xlsx
- Supplementary_Table 9_Gallotannins_associated_genes_revised.xlsx
- Supplementary_Table 10_Cytochrome_P450s_filtered_revised.xlsx
- Supplementary_Table 11_Highly_correlated_cytochrome_P450s_R2_over_0.85_revised.xlsx
