# Supplementary material for: Multiomics-based characterization of specialized metabolites biosynthesis in Cornus Officinalis
Source: DNA Res. 2020 May 19;27(2):dsaa009. doi: 10.1093/dnares/dsaa009 (PMC7320821; doi:10.1093/dnares/dsaa009)
Supplement: dsaa009_Supplementary_Data [file dsaa009_supplementary_data.zip › Supplementary_Table 1_all_mass_features_detected_in_positive_mode_revised.xlsx]

## Sheet: Supp.Table 1
Supplementary Table 1: Comprehensive list of mass-features identified in this study and their intensity level (as total peak area) across seven tissues of Cornus officinalis, with five biological replicates for each tissue.
Metabolite ID	Retention time(min)	m/z	Neutral_mass	MS/MS included	YOUNG STEM (YS)					YOUNG LEAF (YL)					MATURE LEAF (ML)					SEED (SE)					PERICARP (PE)					MATURE STEM (MS)					INFLORESCENCE (INF)
					YS_Biological_replicate1	YS_Biological_replicate2	YS_Biological_replicate3	YS_Biological_replicate4	YS_Biological_replicate5	YL_Biological_replicate1	YL_Biological_replicate2	YL_Biological_replicate3	YL_Biological_replicate4	YL_Biological_replicate5	ML_Biological_replicate1	ML_Biological_replicate2	ML_Biological_replicate3	ML_Biological_replicate4	ML_Biological_replicate5	SE_Biological_replicate1	SE_Biological_replicate2	SE_Biological_replicate3	SE_Biological_replicate4	SE_Biological_replicate5	PE_Biological_replicate1	PE_Biological_replicate2	PE_Biological_replicate3	PE_Biological_replicate4	PE_Biological_replicate5	MS_Biological_replicate1	MS_Biological_replicate2	MS_Biological_replicate3	MS_Biological_replicate4	MS_Biological_replicate5	INF_Biological_replicate1	INF_Biological_replicate2	INF_Biological_replicate3	INF_Biological_replicate4	INF_Biological_replicate5
metabolite_00041	0.73	66.0186	65.0113	FALSE	782	613	769	666	720	1072	663	956	411	642	1027	1052	903	1004	1022	307	398	301	200	366	517	662	587	704	725	561	540	522	479	473	819	639	856	689	789
metabolite_00042	0.74	66.0194	65.0121	FALSE	578	748	898	681	717	1192	992	1008	937	877	978	922	797	1362	1113	307	305	301	164	366	576	624	671	704	627	561	540	459	422	473	835	906	927	766	974
metabolite_00043	0.72	68.9818	67.9745	FALSE	1578	1554	1803	1706	1740	2506	2312	1972	1950	1892	2126	2238	2105	1973	1928	755	902	772	511	733	1462	1379	1282	1487	1459	1239	1374	1195	1273	1310	1697	1689	1809	1994	1699
metabolite_00044	0.96	69.0334	68.0261	TRUE	4018	3244	3783	3472	3824	4177	4510	4248	4243	4211	4326	4228	4350	4003	4838	1468	1630	1532	1126	1560	6431	6270	6838	6498	6924	1240	1298	1260	1214	1108	1191	1538	1518	1592	1559
metabolite_00045	1.11	69.0335	68.0262	FALSE	981	775	816	1126	898	1193	1222	1487	1209	1359	1216	1562	1324	1492	1346	253	314	228	38	424	2156	1994	2497	2328	2281	385	309	250	277	424	443	485	402	383	522
metabolite_00046	2.04	69.0697	68.0624	TRUE	5106	4525	4472	5483	5497	618	537	673	770	684	365	600	278	201	704	258	271	226	223	143	4673	4616	4653	4912	4664	4728	4409	4775	4488	4463	5333	5021	5300	4808	5073
metabolite_00047	0.75	69.983	68.9757	FALSE	319	276	281	332	525	575	408	540	706	543	371	359	625	613	412	64	127	170	33	129	388	236	195	335	283	152	146	133	124	260	255	360	294	196	231
metabolite_00048	12.77	69.9931	68.9858	FALSE	203	387	202	199	115	166	174	134	561	436	182	73	282	283	113	153	72	140	271	206	228	217	611	212	137	192	167	152	239	121	137	278	104	197	98
metabolite_00049	0.73	70.0122	69.0049	FALSE	562	298	533	582	355	256	220	622	294	245	292	568	269	344	698	223	235	235	135	100	538	524	401	508	323	107	169	121	124	99	140	129	226	159	221
metabolite_00051	0.74	70.979	69.9717	FALSE	316	384	450	333	382	641	522	438	451	441	509	641	568	544	611	100	207	118	201	277	300	349	254	331	499	245	279	213	314	208	475	434	508	353	490
metabolite_00053	1	72.0808	71.0735	FALSE	280	270	400	397	349	480	301	595	581	443	551	570	410	590	550	808	720	560	524	1038	605	601	654	631	648	1380	1270	1286	1245	1188	1527	1592	1643	1448	1628
metabolite_00063	0.73	73.5316	72.5243	FALSE	749	935	873	733	847	1097	1131	1310	1570	1267	1140	1043	1298	782	1084	442	568	445	317	499	662	552	698	690	640	699	555	507	536	544	891	854	756	873	782
metabolite_00070	0.85	74.0236	73.0163	FALSE	543	734	544	577	606	526	656	643	610	542	380	359	329	350	314	745	622	718	480	551	519	606	433	560	636	1126	1083	1211	1202	1450	2280	2456	2198	2353	2248
metabolite_00072	0.88	74.06	73.0527	FALSE	215	283	269	279	79	114	223	317	231	253	210	302	238	212	248	100	115	98	105	311	206	169	85	129	153	979	1464	709	850	1552	1106	1363	1417	1277	1219
metabolite_00075	3.04	79.0593	78.052	FALSE	97	174	147	108	84	22	44	88	19	85	35	48	27	30	57	27	77	44	45	16	970	808	818	741	144	84	97	180	96	126	196	108	86	67	127
metabolite_00081	0.87	81.0333	80.026	FALSE	3867	3347	3338	3525	3829	3617	3295	3286	3753	3338	2073	2239	2259	2170	2162	2034	1712	1817	2098	1630	1555	1817	1627	1669	1754	1693	1545	1617	1342	1512	854	894	952	847	912
metabolite_00082	11	81.0692	80.0619	FALSE	580	344	724	640	629	101	76	124	104	101	144	72	176	179	129	494	559	485	462	492	126	160	209	196	137	461	771	764	571	668	206	314	432	256	380
metabolite_00083	2.8	81.0694	80.0621	FALSE	1111	1121	1416	1338	1412	699	1005	648	795	674	861	765	716	722	983	385	599	465	365	581	869	921	702	875	836	1019	973	1087	839	879	901	808	819	834	714
metabolite_00084	3.4	81.0697	80.0624	FALSE	642	703	598	579	613	462	543	400	678	379	593	547	398	488	592	653	656	561	487	690	4288	3834	3910	3987	3890	560	389	394	389	371	719	785	875	747	795
metabolite_00085	0.73	82.0139	81.0066	FALSE	1052	1128	1027	1026	1058	982	1419	1431	1487	1407	1241	1433	1583	1469	1327	312	552	462	356	390	844	789	1016	946	883	622	632	668	721	691	940	1244	1109	1111	989
metabolite_00086	0.73	82.5368	81.5295	FALSE	872	748	886	621	778	1030	1290	1097	1284	1256	1037	1155	1328	1219	1365	505	506	519	269	387	572	665	708	748	768	646	591	615	611	433	928	877	801	666	876
metabolite_00087	0.72	82.5368	81.5295	FALSE	784	766	578	792	767	985	1127	1394	964	1512	954	954	975	1135	955	438	544	510	269	488	795	587	737	509	703	663	519	629	549	560	830	839	808	808	689
metabolite_00088	0.74	83.0377	82.0304	FALSE	142	230	274	218	263	562	431	483	599	542	542	406	717	546	489	62	155	22	74	83	293	222	261	300	315	151	165	171	198	141	179	261	347	199	323
metabolite_00091	0.97	83.049	82.0417	FALSE	1338	1425	1550	1487	1741	1984	2160	1721	1953	1845	1704	1862	1646	1656	1963	645	665	576	428	366	4117	3695	4344	4034	4096	253	243	137	153	189	509	513	555	462	458
metabolite_00092	0.87	84.0441	83.0368	FALSE	1142	1237	1229	1299	1287	4402	4122	3969	4559	4613	3321	3155	3231	3285	3423	944	824	782	728	1300	539	765	720	660	677	2441	2270	2488	2264	2286	3927	3865	4178	3879	3904
metabolite_00093	1.37	84.08	83.0727	FALSE	293	286	320	354	327	731	821	667	712	628	417	414	379	330	439	32	65	65	34	112	72	107	103	61	81	240	490	357	268	194	721	498	534	691	583
metabolite_00094	0.99	84.0818	83.0745	FALSE	293	473	358	498	482	1255	1196	950	957	581	173	342	194	284	471	175	167	99	146	188	50	40	87	49	21	421	377	355	248	259	752	779	958	686	715
metabolite_00095	0.73	84.9593	83.952	TRUE	7381	7398	7746	7176	7373	4981	5259	5960	6010	5502	5933	5858	6617	5721	5951	6292	7137	6724	4508	5210	6923	7855	7663	6972	8877	2588	2291	2166	2311	2072	3432	3635	3587	3291	3123
metabolite_00096	5.02	85.0283	84.021	FALSE	360	569	417	428	337	839	622	803	832	839	329	420	451	497	574	54	90	257	149	114	172	157	139	112	229	474	461	581	425	692	215	316	298	387	303
metabolite_00097	1.08	85.0282	84.0209	FALSE	2141	2369	2260	2021	1798	2194	2442	2856	2634	2885	3204	3371	2982	3413	3224	820	938	600	570	1226	1181	1305	1357	1130	1140	1493	1502	1551	1479	1511	1641	1644	1669	1606	1961
metabolite_00098	0.96	85.0281	84.0208	TRUE	6788	7125	6530	5968	6363	6312	6145	7138	7229	6831	8278	8585	8824	8379	8328	3954	4089	3448	3447	5129	2879	2843	2965	3005	2951	5708	5156	5150	5633	5232	4721	4447	4434	4483	4497
metabolite_00100	10.94	85.0758	84.0685	FALSE	1382	1450	1825	1653	1601	1243	1287	1538	1801	743	1810	1595	1603	802	896	807	1394	1321	1603	1311	733	604	1224	1674	1254	1553	1451	1444	1345	1221	1338	1438	1498	1807	967
metabolite_00102	12.51	85.0754	84.0681	TRUE	1651	2038	1614	1530	1783	1433	1367	1563	1951	1740	1843	1765	1800	1805	1609	1618	1695	1528	1393	1422	1827	1628	2078	1736	2083	2076	1350	1950	1724	1792	1431	2028	1461	1966	1523
metabolite_00103	11.06	85.0758	84.0685	TRUE	2806	2039	1429	2906	2564	2693	1647	1540	1618	3271	2734	2952	1676	3115	1456	2517	2731	1568	1384	1643	2465	2884	3576	3000	2413	2615	2350	1553	1626	3068	2341	1903	2297	2519	2560
metabolite_00104	12.67	85.0753	84.068	TRUE	1736	1784	1612	1566	1551	1450	1650	1623	1709	1685	1640	1692	1886	1765	1555	1700	1922	1446	1566	1476	1849	1660	1948	1582	1837	1723	1493	1845	1798	1510	1474	1929	1503	1552	1698
metabolite_00105	12.76	85.076	84.0687	TRUE	1968	2385	2102	2133	2321	2156	2162	2226	2294	2257	2116	2087	2380	2543	2173	2188	2028	1901	2386	2168	2405	2278	2328	2232	2172	2269	2337	2129	2300	2238	2069	2492	2293	2197	2061
metabolite_00107	1.9	86.096	85.0887	TRUE	825	844	887	838	845	1640	1999	1695	1725	1701	2040	1774	1991	1894	2246	1392	1478	1360	991	1892	3336	2895	3467	3034	2969	4113	3460	3886	3905	3506	6891	6492	6453	5828	6488
metabolite_00109	0.72	86.9924	85.9851	TRUE	7839	8088	8889	7668	8129	9759	10984	11607	11980	11564	9654	10083	10661	11175	10144	3583	4502	3636	2484	3401	7207	6828	7702	7089	7003	5881	5563	5462	6238	5547	8437	9442	8129	8148	7830
metabolite_00111	6.65	87.0441	86.0368	FALSE	361	430	527	343	346	388	458	665	323	557	258	322	494	566	255	930	301	263	451	409	414	562	618	412	691	457	325	327	457	344	506	731	178	820	472
metabolite_00112	0.94	87.0504	86.0431	FALSE	567	1223	590	799	547	381	315	315	460	393	680	289	254	322	718	648	840	1069	555	648	1131	1013	902	2284	992	1371	1230	1325	1443	1142	3391	3877	3352	3416	1641
metabolite_00113	0.85	87.0549	86.0476	TRUE	2732	3741	2634	2933	2291	1104	1850	1145	1170	1353	504	463	569	540	562	3456	3007	3237	1799	2700	2495	2533	2316	2254	2654	5664	4830	5196	5485	4949	12658	13768	12501	12400	12741
metabolite_00114	0.72	87.9937	86.9864	FALSE	625	1346	1419	1249	1230	1770	1661	940	1210	740	1570	1411	1718	1797	1541	550	852	609	420	588	1253	1093	605	1107	976	951	950	849	933	958	1324	821	1339	1307	1484
metabolite_00115	0.74	87.9934	86.9861	FALSE	706	1108	1394	1263	1349	1285	1774	1820	2021	770	1507	2011	1808	1780	1570	439	702	430	199	441	1100	1012	1411	1169	1051	825	705	643	847	854	1586	886	1424	1414	1172
metabolite_00116	0.85	88.0391	87.0318	FALSE	691	938	599	706	715	761	1019	849	1016	836	652	951	578	755	799	747	597	657	591	604	485	463	260	297	378	1304	1112	1208	1266	1207	2445	2685	2608	2417	2372
metabolite_00117	0.86	88.0393	87.032	FALSE	676	986	706	671	627	936	819	914	986	952	772	832	841	663	919	708	702	647	607	505	683	640	579	549	682	591	1148	1224	1232	1230	2212	749	2168	1272	2012
metabolite_00120	0.75	88.9901	87.9828	FALSE	1459	1173	794	894	1532	2032	2132	633	2487	2167	2001	2154	1030	2217	2010	475	674	632	288	435	1063	1216	876	1277	1286	650	636	855	817	792	780	1638	1459	1539	859
metabolite_00121	0.72	88.9903	87.983	FALSE	1631	1809	1794	939	1610	896	2028	1043	1388	2148	1857	2226	2228	1766	2037	943	1071	909	606	909	1614	1470	1859	1445	1528	1127	1110	1147	1179	1088	1596	1745	1460	1041	1693
metabolite_00122	12.79	89.0077	88.0004	FALSE	783	866	778	835	804	609	644	745	984	757	640	692	714	866	639	868	707	745	892	692	844	748	886	775	858	685	765	818	919	753	723	799	749	705	798
metabolite_00124	1.16	89.0229	88.0156	TRUE	461	481	470	440	454	612	529	622	676	542	331	431	362	577	463	805	903	705	926	913	1199	1084	876	736	872	250	172	176	157	158	653	707	522	498	573
metabolite_00125	1.03	89.0231	88.0158	TRUE	222	175	210	143	195	209	358	348	188	136	207	156	144	306	232	888	1092	961	673	1016	665	539	654	668	798	133	63	59	89	129	253	350	240	259	242
metabolite_00126	12.79	89.506	88.4987	FALSE	453	1784	713	637	363	186	383	607	2214	1156	334	591	778	563	370	548	603	191	713	509	842	663	2435	733	639	644	426	665	696	523	305	750	593	310	345
metabolite_00127	13	89.5061	88.4988	TRUE	8008	10322	9107	7450	5907	8352	8217	9532	7084	11207	8126	9041	11076	10749	8609	8962	7319	7818	8873	8163	12097	10086	11905	10382	10449	9020	7728	7648	10125	7905	7507	8549	7857	8381	7992
metabolite_00128	10.95	89.5061	88.4988	TRUE	87	55	73	62	68	65	154	75	115	106	91	78	125	72	74	61	78	70	98	31	110	173	127	81	66	119	74	62	82	136	70	63	172	60	32
metabolite_00129	13.15	89.5065	88.4992	TRUE	4406	5092	3710	3542	3946	4310	4429	4613	4175	4452	3854	4416	5162	4483	4240	4082	4038	3669	4358	4152	5434	4914	5204	4862	4650	3837	3581	3580	4122	3872	4021	4861	4021	3863	3964
metabolite_00130	12.87	90.0076	89.0003	FALSE	877	1222	807	660	744	545	954	1180	733	986	757	733	988	939	608	999	859	652	1100	601	900	1018	850	879	685	777	713	448	913	699	777	1007	744	723	722
metabolite_00132	13	90.0073	89	FALSE	773	1246	1528	752	684	1028	1144	1244	899	1079	866	1442	1329	1047	1215	2040	861	833	1104	1191	1124	851	1823	958	906	840	822	822	976	1077	830	1289	798	985	1284
metabolite_00133	0.86	90.0551	89.0478	FALSE	275	402	329	293	359	772	727	755	977	744	859	580	705	724	731	299	250	189	214	487	29	66	80	41	69	112	70	64	74	72	99	207	147	156	216
metabolite_00134	12.81	90.5059	89.4986	TRUE	11298	11829	11140	12045	11181	3758	10910	11556	12676	11189	10600	10455	9839	10737	10018	11701	11411	11260	11335	11759	11141	11352	11259	11362	11417	11676	11407	12200	11898	11449	11310	11047	11285	10542	11843
metabolite_00135	12.8	91.0067	89.9994	FALSE	1243	1995	1313	1343	1208	1207	1112	1439	1989	1236	1191	1363	1204	1226	1174	1328	662	1459	1674	1607	1585	1142	1179	1239	1311	859	1253	1280	1225	551	1367	1266	1247	1222	1198
metabolite_00136	0.95	91.0387	90.0314	FALSE	968	741	771	729	752	426	283	313	325	444	425	411	407	576	298	383	317	298	488	641	130	89	182	162	252	914	790	973	488	827	340	333	345	459	394
metabolite_00137	12.8	91.5037	90.4964	FALSE	4687	5095	4859	5013	4822	4632	4713	4840	5368	5200	4581	4557	4189	3752	5166	4928	4678	5058	5027	5035	4530	4953	4717	2704	4619	4555	4650	5177	3723	4941	4885	4111	5399	2277	2086
metabolite_00138	12.79	92.004	90.9967	FALSE	750	647	702	787	585	456	536	587	767	724	461	641	598	461	255	677	817	576	816	613	615	540	405	771	536	593	570	202	905	601	665	602	756	561	587
metabolite_00139	12.79	92.5022	91.4949	FALSE	798	1134	614	860	732	823	761	549	860	892	646	727	621	953	651	697	763	834	570	864	740	860	1021	843	854	516	979	859	937	948	710	760	705	626	735
metabolite_00140	0.96	93.0377	92.0304	FALSE	1223	1205	1195	1285	1204	917	1066	812	1024	994	885	1013	993	983	1136	365	388	405	171	283	1971	1930	1750	1972	2103	871	669	540	599	657	230	332	258	260	172
metabolite_00143	4.32	93.0692	92.0619	FALSE	578	615	593	609	581	175	134	239	225	95	279	294	287	158	260	90	28	55	20	32	155	241	142	199	173	647	707	621	600	640	269	261	260	259	425
metabolite_00144	3.4	93.0696	92.0623	FALSE	365	193	269	202	232	142	185	81	89	252	217	186	153	152	209	141	122	149	56	135	936	1041	932	1065	923	194	156	238	176	235	377	331	279	397	363
metabolite_00148	3.72	95.0489	94.0416	FALSE	1083	811	858	973	1171	894	834	782	759	751	664	653	596	590	822	108	173	133	78	220	452	505	242	427	265	999	979	966	778	837	972	704	831	926	1016
metabolite_00149	0.97	95.0487	94.0414	TRUE	4474	3824	4530	4061	4748	6276	7256	6304	6928	6458	5874	6349	6410	5771	6910	1204	1153	1474	716	909	12035	12233	13397	12284	12569	205	272	253	276	228	735	910	687	793	809
metabolite_00150	3.06	95.0486	94.0413	FALSE	2247	1597	2619	2547	2656	408	680	317	420	407	353	703	382	428	851	629	675	519	316	428	2676	2521	2661	2916	2438	3074	3003	3248	2661	2686	1487	1348	955	1535	1174
metabolite_00151	3.93	95.0488	94.0415	FALSE	1223	861	1252	1322	936	1437	1451	880	1744	1461	1353	1162	1224	1400	1799	290	401	369	211	375	137	172	148	207	208	204	160	154	149	137	1320	1185	1196	962	1063
metabolite_00152	2.8	95.0853	94.078	FALSE	776	624	635	777	734	405	557	301	401	428	578	496	447	402	570	246	256	136	246	299	447	414	522	392	356	659	632	568	501	572	523	417	535	543	507
metabolite_00153	3.41	95.0856	94.0783	FALSE	279	280	258	264	428	182	195	198	186	169	270	191	250	317	261	66	131	150	76	135	874	855	765	918	851	282	182	232	222	335	276	384	408	357	259
metabolite_00154	11.01	95.085	94.0777	FALSE	1410	987	1097	1647	1556	161	295	174	217	190	238	154	170	178	172	745	925	1114	922	944	181	234	223	282	284	1260	1653	1652	1105	1776	634	634	664	582	700
metabolite_00157	13.37	96.9606	95.9533	FALSE	1145	487	1508	643	799	1041	888	581	1379	584	1165	815	942	1065	972	704	938	1414	757	1191	919	798	912	880	1201	576	1448	611	1300	823	466	1009	1336	1140	1322
metabolite_00158	13.27	96.9597	95.9524	FALSE	891	1376	840	1484	1548	924	1035	1546	1826	1373	910	963	1233	964	1249	951	1034	1394	1713	1209	1321	1012	1243	1172	1376	1330	1516	864	894	1530	1330	1313	1157	712	1364
metabolite_00159	13	96.9606	95.9533	FALSE	617	1453	1058	639	580	488	711	792	1543	1188	499	636	915	936	554	1091	790	631	1084	586	1068	810	1237	593	901	1111	707	594	1171	738	739	1061	627	640	548
metabolite_00161	4.32	97.0274	96.0201	FALSE	815	792	929	1182	1058	87	137	164	124	57	117	135	52	64	82	93	47	58	84	196	83	262	287	196	129	1147	1191	930	1074	1136	232	291	365	269	283
metabolite_00162	0.96	97.0281	96.0208	FALSE	3965	3182	3613	3198	2954	3258	3691	3463	3657	3420	1373	4672	4700	4033	5286	2257	2621	2591	1240	2203	2998	2545	2725	2368	2665	3303	2801	1211	3313	1346	2972	2785	2215	3016	1727
metabolite_00163	5.02	97.0279	96.0206	FALSE	350	658	718	696	563	1134	1058	1219	1541	1172	641	678	231	706	698	179	195	229	137	126	278	325	281	271	279	886	803	581	613	779	475	421	480	326	574
metabolite_00164	4.32	97.0281	96.0208	FALSE	985	745	783	1083	1085	43	157	160	124	68	81	135	100	98	101	157	45	58	51	196	104	262	287	93	170	1070	1234	1112	1159	1203	343	358	365	269	283
metabolite_00165	1.84	97.028	96.0207	TRUE	159	148	149	102	145	223	219	271	336	223	317	279	435	206	289	255	317	198	88	303	2236	2264	2294	1042	2258	136	146	144	170	166	436	390	324	271	387
metabolite_00166	0.96	97.0279	96.0206	FALSE	3691	3869	3586	3356	3610	3391	3375	3654	3693	3591	4151	4168	4440	4357	4978	1763	2527	2363	2089	2962	2623	2352	2610	2503	2525	3143	2576	2853	3192	2840	2687	2378	2839	2731	2813
metabolite_00168	0.63	97.9683	96.961	FALSE	740	773	568	647	762	785	1099	699	585	618	862	699	678	714	617	730	706	731	744	747	825	783	513	958	701	785	613	773	795	815	679	999	900	745	832
metabolite_00169	12.89	97.9679	96.9606	FALSE	580	1376	669	440	688	587	763	552	1029	1300	710	726	956	858	726	615	580	502	560	580	1364	927	1795	864	708	492	669	525	717	590	814	834	604	523	605
metabolite_00170	12.88	97.9685	96.9612	FALSE	437	1395	669	388	379	432	620	376	1007	1300	588	687	956	858	726	283	558	430	560	685	1696	645	1585	852	609	439	441	472	478	422	657	756	354	523	216
metabolite_00171	13.19	97.968	96.9607	TRUE	883	2375	2138	2349	2332	1027	1383	2422	2062	2217	2462	2449	2538	941	2324	2115	2237	2187	1094	2076	2676	1001	2283	2467	2949	2084	2313	2241	935	1147	2172	2507	2058	2169	2528
metabolite_00172	13	97.9684	96.9611	TRUE	2233	2264	1608	2137	2191	2063	2551	2403	2085	2530	2278	2368	2131	1591	2195	2087	2475	2029	2315	2244	2956	2589	2571	2581	2702	2366	2010	2166	1697	1974	2420	2256	1935	2281	1470
metabolite_00173	13.06	97.9683	96.961	TRUE	1965	2756	1303	2387	2654	2555	1442	1661	1092	1291	1316	1345	1535	2525	1335	1632	1885	1316	1256	1664	3511	1360	1918	1302	1364	1535	1220	1414	1540	1531	1554	1416	1126	1201	2556
metabolite_00174	13.31	97.9679	96.9606	TRUE	2034	2149	1912	2244	2244	2076	2149	2099	1975	1946	2450	2469	2120	2140	2334	1948	2282	2025	2025	2035	2276	2365	1953	2290	2444	2261	2034	2189	2037	2015	2159	2102	2134	1918	2036
metabolite_00177	12.72	98.072	97.0647	FALSE	471	387	422	407	475	389	486	429	316	472	428	454	439	403	544	417	265	384	432	324	563	425	293	344	462	389	510	232	403	400	404	334	337	464	353
metabolite_00178	10.96	98.5109	97.5036	TRUE	61	37	36	50	56	44	35	60	42	39	43	30	70	65	55	100	49	28	58	52	79	68	17	72	60	59	16	25	118	30	44	74	35	37	132
metabolite_00179	13.05	98.5113	97.504	TRUE	4216	5920	4262	4318	4426	3998	5164	2918	4135	3558	3991	2447	5200	3225	2509	3039	2961	3930	3162	3536	5771	5321	5361	5531	3262	3191	4417	3569	2934	4282	4642	4946	4440	2510	3897
metabolite_00180	12.89	98.5116	97.5043	FALSE	1160	2743	1219	1232	1070	1134	1420	1547	1008	2070	1350	1467	1977	1419	1160	1272	1346	1155	1328	1264	2039	1733	1963	1432	1825	993	988	1216	1982	1202	1324	1915	1114	1309	1064
metabolite_00182	12.99	98.5113	97.504	TRUE	2879	3145	3061	2884	1799	2430	2294	3237	2399	2781	2997	2840	3535	3216	2998	2174	2922	2712	3245	2657	3829	2812	3693	3583	3295	2322	2895	2571	2781	2138	3094	3320	2729	2856	2164
metabolite_00183	13.2	98.5117	97.5044	TRUE	1668	2242	1595	1878	1683	1735	2055	1889	1807	2096	1702	1949	2145	1931	2028	1907	2083	2065	1826	1708	2045	2141	2021	2008	2182	1822	1941	1677	2134	1867	1969	2490	1849	1772	1941
metabolite_00184	12.8	98.9609	97.9536	FALSE	1035	1057	961	1157	1107	968	869	1041	1047	1719	965	976	946	1053	934	1137	1008	1069	961	1066	1296	964	992	973	1168	1253	1030	1123	940	1149	1047	995	934	933	1112
metabolite_00185	12.77	98.9609	97.9536	FALSE	873	1630	1137	902	960	743	905	1204	2144	1543	813	836	1336	1163	755	1180	834	983	1271	792	1334	974	1790	1117	1153	1068	849	921	1391	919	922	1168	856	908	1009
metabolite_00186	0.93	98.9838	97.9765	TRUE	394	336	502	553	459	2069	2466	1997	1312	2707	2964	3768	2514	2798	3559	1792	2996	2956	717	2754	2614	2485	2579	2616	2573	704	618	650	613	677	1492	2580	1712	1593	1677
metabolite_00187	1.08	98.9837	97.9764	FALSE	333	390	446	433	286	971	990	1009	1533	1217	1207	1204	1259	1472	1354	1476	1965	1406	694	1530	1226	1209	1430	1193	1221	525	435	536	740	647	1339	1545	1176	1373	1317
metabolite_00188	3.04	99.0071	97.9998	FALSE	840	799	733	821	797	149	260	173	204	213	258	376	182	118	479	234	239	218	157	191	1096	977	1341	1311	1201	930	817	837	797	807	625	550	578	515	724
metabolite_00189	0.95	99.0437	98.0364	FALSE	1462	1924	1063	1438	1385	1488	1264	1501	1923	1992	1711	1828	1914	1850	1960	850	1036	768	922	1034	905	788	1147	824	897	1003	1034	1251	1212	1170	1187	1292	1253	687	716
metabolite_00190	12.82	99.5115	98.5042	TRUE	2272	2215	2373	2685	2232	2322	1973	2153	2167	1006	2377	2114	1931	1933	1137	2186	2315	2051	2286	2296	2089	2302	2035	2401	2344	2110	2553	2423	2197	2381	2102	1915	2505	2439	2542
metabolite_00191	12.81	99.9686	98.9613	TRUE	3060	2745	2537	3211	2892	2924	2410	2674	8808	1975	2032	2647	1724	1796	2597	2757	2778	2173	2814	2854	2679	2647	1957	2828	2717	2724	2966	3120	2658	3155	2793	2501	2729	2835	2971
metabolite_00193	11.54	100.11	99.1031	FALSE	941	2369	713	1132	761	2107	1117	2129	1618	2631	832	583	1086	1553	1757	1958	1197	822	1228	1037	2503	1949	2461	2064	1916	1542	1179	1987	778	1205	1996	1314	1148	1464	696
metabolite_00194	12.66	100.112	99.1044	TRUE	3340	4511	2319	2854	3385	3676	3640	3223	3885	4245	3324	3435	3859	3674	3169	3670	3185	3077	3552	3677	4267	3525	4017	3567	3473	3614	3261	3380	3346	3353	2347	3953	3003	2861	3069
metabolite_00195	12.76	100.112	99.1044	TRUE	3126	3334	2720	5850	3256	5314	2985	2954	3741	2838	4991	5704	2481	2980	2812	2782	3302	5922	2900	2962	2510	3113	3297	3047	3048	3283	3257	3109	2743	5676	3131	2900	5842	3091	3073
metabolite_00196	11.04	100.112	99.1043	FALSE	736	1030	799	741	790	774	723	955	1393	1192	912	673	1019	862	671	1021	954	711	994	892	1181	971	1099	874	960	716	698	653	1017	713	960	1100	684	830	804
metabolite_00197	11.4	100.111	99.104	FALSE	1546	2000	1024	1698	1534	1549	1891	892	2162	2268	1610	1122	1965	836	1558	1646	862	1662	1913	1874	2143	866	2201	1984	1760	1944	1570	1588	1995	1509	1684	1935	1564	1736	1676
metabolite_00198	11.27	100.112	99.1046	FALSE	1230	2016	1543	1128	1102	1167	1482	1600	1749	1853	1586	1207	1558	1635	1425	1422	1313	1382	1482	1338	1697	1711	1806	1440	1680	1451	1278	1236	1896	1177	1303	1568	1449	1302	1034
metabolite_00199	11.62	100.112	99.1042	FALSE	1852	2427	2007	1960	2200	1860	2026	1970	2298	2368	1763	1865	2142	2096	2030	2028	1833	2097	2043	1914	2530	2027	2489	2020	1978	1977	2071	1891	2107	1916	1987	2527	1813	2060	2077
metabolite_00200	12.8	100.51	99.5023	FALSE	1255	1326	1010	1233	1291	1128	891	1150	1547	1413	946	1183	734	1115	941	1060	1015	1080	1276	916	836	1089	856	916	1112	1090	877	1146	916	907	1046	945	1302	1206	1195
metabolite_00201	13.58	100.931	99.9242	FALSE	861	790	763	853	821	714	993	879	861	793	980	837	800	866	835	721	766	905	904	799	1086	956	887	955	889	796	776	741	795	733	953	820	798	916	928
metabolite_00202	12.78	100.957	99.9494	FALSE	498	875	674	516	394	715	532	637	1175	839	331	460	696	707	283	589	520	458	383	351	858	486	1055	599	493	280	730	388	793	359	404	671	353	577	702
metabolite_00203	0.97	101.023	100.015	FALSE	248	281	419	338	276	334	236	231	424	466	515	412	411	419	606	216	199	182	265	359	210	324	214	314	245	298	228	317	314	348	449	824	365	301	802
metabolite_00204	1.86	101.023	100.016	TRUE	445	310	365	306	347	2203	2562	2186	2238	2250	2202	2185	2077	2034	2051	1439	1603	1326	807	1414	410	451	435	549	529	701	459	556	695	698	1528	1379	1552	952	772
metabolite_00205	0.97	101.059	100.052	FALSE	424	962	1063	700	1026	698	831	977	1086	1046	1016	923	981	1020	1154	297	226	271	111	184	752	1693	1798	1420	1433	311	278	320	335	316	432	467	516	526	442
metabolite_00206	1.91	101.059	100.052	FALSE	924	875	832	660	952	363	372	313	352	473	176	201	168	116	285	54	89	67	34	67	445	705	628	479	565	449	476	428	586	393	1276	1165	1216	1123	1356
metabolite_00207	12.74	101.07	100.063	TRUE	2956	3151	2644	2756	2789	2866	2667	2871	2928	2702	2618	2711	2577	2675	2641	2554	2693	3030	2797	2807	2812	3257	2733	2557	3038	2547	2494	2424	2920	2888	2635	2845	2754	2500	2628
metabolite_00208	11.23	101.07	100.063	TRUE	5117	5685	4876	1979	5124	4862	5198	4777	4921	5485	5018	5247	5456	5444	4799	5416	2092	4934	5058	4794	5632	5329	5891	4946	5025	4832	2066	4848	5014	4765	5032	5427	4901	5106	5137
metabolite_00209	12.77	101.071	100.064	FALSE	2765	2971	2569	2680	2187	2510	2800	2644	2858	2741	2598	2502	2649	2625	2574	2468	2752	1838	2670	2493	2863	2885	2661	2477	2820	2585	2686	2575	3385	2422	2656	3017	2400	2298	2554
metabolite_00210	11.33	101.07	100.063	TRUE	4337	4630	4035	4043	4358	4342	4260	4105	4520	4729	4114	4052	4410	4208	3831	4295	4503	3788	3938	3994	4726	4487	4672	4413	4417	3807	4193	4207	4615	4119	4107	4557	4375	4292	3937
metabolite_00211	10.98	101.07	100.063	FALSE	1822	2230	2903	2520	4115	3967	2316	2135	2030	1815	3086	4005	4972	3198	3604	3223	3069	4293	3627	4315	4920	2368	3886	2015	4022	2254	2691	3700	4789	3996	2841	3552	2290	4696	4397
metabolite_00213	12.56	101.07	100.063	TRUE	3339	3889	3486	3167	3502	3544	3501	3709	3843	3526	3458	3289	3703	4030	3537	3404	3736	3432	3591	3366	3778	3554	3965	3722	3780	3348	3533	3418	3588	3538	3211	3949	3181	3416	3243
metabolite_00214	11.05	101.071	100.063	TRUE	5213	5728	4566	2978	3190	4136	3794	4218	4812	5150	4007	5059	5069	4478	4840	4808	3165	4601	3302	4974	4890	3710	3227	4364	5195	4831	4166	3050	5094	2703	4679	5060	4474	4418	3761
metabolite_00215	12.8	101.964	100.957	FALSE	1280	688	1427	1174	910	793	720	862	1037	797	961	914	565	631	899	822	1289	894	801	1357	661	827	690	779	799	763	828	907	734	824	848	1141	812	1290	760
metabolite_00216	12.77	101.964	100.957	FALSE	1382	2671	1244	1016	1350	996	1135	1518	2985	2519	1049	1064	2011	1927	961	1308	1405	991	1478	1119	2087	1066	2874	1288	1228	1403	1407	1728	1908	1558	1141	1874	962	1483	1080
metabolite_00218	0.87	102.055	101.047	TRUE	1720	2037	1727	1711	1678	5050	5026	4774	5687	5126	3799	3692	3608	3953	3589	1317	1250	988	1073	1775	822	1145	985	927	1049	4525	4021	4181	4161	3937	6813	7058	6454	6859	6884
metabolite_00221	12.58	102.127	101.12	FALSE	4470	4869	4921	4604	4593	4816	4501	5025	6309	5407	873	4267	5009	5106	3260	4924	4580	4395	4973	4412	5411	3012	5510	3522	4704	4989	3364	4545	4656	4451	4579	4811	4737	4643	2979
metabolite_00222	11.07	102.127	101.12	FALSE	778	864	999	876	648	650	847	894	1145	1161	978	846	947	855	786	963	796	899	970	808	1057	723	1026	1063	809	742	600	788	838	861	1327	861	781	697	655
metabolite_00223	11.34	102.127	101.12	FALSE	958	795	1060	730	946	1629	1062	1453	1166	1074	1223	1130	1794	878	1096	1045	1221	900	899	1336	970	1138	2389	1866	1021	1041	892	864	1027	1002	1317	1182	841	948	962
metabolite_00224	11.44	102.127	101.12	FALSE	1651	1655	1860	1670	1258	1776	1845	1696	1909	1748	1533	1529	1877	1727	1550	1573	1686	1746	1686	1718	1911	2136	2035	1818	1908	1836	1750	1627	1770	1461	1638	1762	1881	1576	1621
metabolite_00225	11.24	102.128	101.121	FALSE	1432	1748	1784	1290	1448	1496	1902	1752	1835	1799	1527	1670	1706	1597	1415	1500	1535	1575	1629	1687	1713	1495	1678	1500	1557	1658	1602	1325	1581	1499	1532	1669	1604	1603	1418
metabolite_00226	12.75	102.127	101.12	FALSE	1633	1246	1494	1687	1609	1601	1434	1455	992	1351	1136	1612	1194	1446	1018	1520	1404	1705	1374	1348	1210	1490	785	1448	1816	1569	1627	1296	1333	1371	1551	1320	1717	1237	1783
metabolite_00227	12.63	102.127	101.12	TRUE	4284	1736	3971	4091	4505	4673	3659	4970	6371	4485	4438	4656	4413	1145	4557	3774	1029	4594	3763	4404	1428	3605	3949	4538	4951	5017	4532	3651	2944	3723	4293	4184	4363	1247	4290
metabolite_00228	0.73	102.97	101.963	FALSE	808	913	971	909	893	534	433	676	825	754	649	691	806	674	596	807	947	912	633	678	918	941	1315	912	1021	468	281	300	412	361	586	583	499	455	415
metabolite_00230	3.41	103.039	102.032	FALSE	324	161	141	224	137	126	126	209	156	107	122	170	169	51	186	236	259	271	130	262	1322	1446	1354	1406	1311	96	146	115	170	97	143	382	306	310	195
metabolite_00231	2.35	103.054	102.047	TRUE	102	71	72	120	80	368	402	599	350	474	345	362	433	477	423	195	205	241	215	279	266	395	286	236	166	1532	1480	1516	1473	1308	758	837	868	774	850
metabolite_00239	11.33	103.954	102.947	FALSE	1020	762	942	1022	858	1034	876	879	414	800	1035	815	1065	771	960	794	854	977	678	855	828	827	855	856	730	762	822	1013	748	937	1093	797	926	934	1025
metabolite_00240	12.76	103.955	102.948	TRUE	1203	1872	1251	849	1162	1185	1330	1444	2943	1926	1339	1381	1736	1481	1193	1203	1141	1310	1322	1215	1731	1254	2049	1372	935	1187	1215	1288	1369	1147	1237	1476	1303	1196	1364
metabolite_00241	11.26	103.955	102.948	FALSE	763	850	744	838	1160	1126	1025	730	629	1008	1154	661	922	710	712	874	942	1120	1062	1105	851	484	935	553	833	987	1121	1218	685	783	803	856	1001	971	801
metabolite_00242	12.59	103.955	102.948	TRUE	1975	2344	2178	1983	1676	1986	2005	2333	5434	2896	2034	2028	2685	2735	1919	2142	2091	2054	2111	1952	2499	2131	2821	2096	2012	2318	1724	1881	2302	1867	1938	2586	1876	1924	1851
metabolite_00243	11.1	103.955	102.948	FALSE	1088	1000	953	1172	996	1349	1248	1129	781	1106	1064	910	1018	1001	1018	1102	1117	1062	1158	1207	909	918	992	926	920	1220	1070	952	1159	974	990	871	1221	914	1160
metabolite_00248	4.47	104.065	103.057	FALSE	168	116	957	268	192	23	28	21	68	31	21	79	46	29	45	61	42	20	25	23	50	49	67	26	55	240	926	222	1007	916	1000	201	207	747	239
metabolite_00250	12.73	104.106	103.099	FALSE	484	355	497	1348	399	563	419	332	278	364	550	386	388	337	339	296	354	366	340	325	432	539	430	405	527	387	428	416	416	616	411	438	578	523	502
metabolite_00251	0.84	104.106	103.099	TRUE	28484	34372	29172	29887	27060	26174	32040	21052	24404	22079	14448	14991	14372	14217	17202	18241	16715	18600	18459	25347	20046	21551	22286	21363	22166	40966	38782	38507	38332	37946	68787	67942	67235	62786	66516
metabolite_00257	0.72	105.003	103.996	TRUE	3058	3637	3458	2825	3024	3515	4077	4378	4872	4813	3536	4061	4315	4542	3743	1632	1746	1487	1269	1411	3120	2695	3486	2700	2640	2398	2236	2116	2661	2290	3130	3654	3082	2896	2739
metabolite_00259	3.81	105.07	104.062	FALSE	182	74	94	102	181	61	40	57	43	57	102	70	34	54	45	605	858	821	641	585	96	104	124	63	82	132	101	121	127	81	169	168	74	101	143
metabolite_00260	2.8	105.07	104.062	FALSE	692	256	689	745	708	342	299	218	247	312	252	351	214	282	381	155	173	122	109	343	363	357	378	418	250	335	546	373	544	301	273	348	277	350	324
metabolite_00261	3.03	105.069	104.062	FALSE	505	572	544	553	520	205	228	297	156	151	358	223	243	191	346	134	167	139	113	90	842	682	908	799	838	613	766	640	592	596	528	290	508	482	478
metabolite_00262	3.4	105.069	104.062	FALSE	326	162	200	173	249	207	157	129	147	135	136	125	111	108	164	169	100	146	65	190	880	924	947	1080	1021	147	108	180	143	286	208	162	249	203	285
metabolite_00263	3.68	105.069	104.062	FALSE	1432	1053	1189	1330	1444	223	153	194	220	188	149	254	330	190	189	27	30	85	138	22	278	350	446	261	326	719	649	628	554	592	1068	875	964	872	1129
metabolite_00264	2.64	105.07	104.063	TRUE	232	194	260	273	168	638	634	586	640	579	291	358	427	534	374	81	140	86	113	62	897	1120	986	954	874	634	724	648	715	717	1993	2236	1954	2053	1872
metabolite_00265	0.84	105.11	104.102	FALSE	1081	2337	2323	2260	1987	1806	2504	1612	1656	1680	994	1396	1074	877	1202	1268	684	1134	1445	1867	1402	1406	1555	1616	1518	2881	2803	2608	3049	2421	4604	4600	3794	3181	4047
metabolite_00266	12.77	105.953	104.946	FALSE	344	636	372	658	421	390	539	367	1339	251	321	528	893	526	342	404	780	545	500	531	782	373	940	414	437	285	474	422	519	390	589	309	230	476	434
metabolite_00267	12.58	105.953	104.946	FALSE	971	1356	1009	828	1041	899	861	1235	2218	1160	830	1016	1313	1335	969	867	806	973	981	890	1360	860	1666	907	989	963	854	852	1329	832	1130	1221	861	904	805
metabolite_00268	11.23	105.954	104.947	FALSE	373	269	356	364	484	363	313	343	168	313	349	453	319	393	522	334	400	376	212	516	426	242	360	283	340	293	415	495	326	544	476	338	208	377	321
metabolite_00269	0.73	106.004	104.997	FALSE	531	562	583	618	550	610	636	702	932	811	601	671	856	598	629	313	363	284	209	287	530	576	701	560	569	549	670	371	571	366	592	665	594	525	567
metabolite_00270	0.85	106.049	105.042	FALSE	1268	1454	1337	1532	1193	3616	3409	4079	4237	3998	3279	3546	3558	3507	3001	575	724	724	758	867	279	333	230	151	304	1140	958	981	1127	907	1781	1850	1665	1772	1744
metabolite_00271	12.77	106.086	105.079	FALSE	1869	2298	2043	2006	1846	1682	1869	1989	1983	2214	1665	1852	2253	1945	1508	2003	1933	1786	2037	1711	2305	2167	2414	2096	1995	1891	1898	1899	2145	1590	1900	2025	1749	1683	1754
metabolite_00272	0.74	107	105.993	FALSE	662	604	735	787	730	729	1175	904	1034	927	619	1022	851	921	714	260	488	253	113	283	693	620	702	638	589	486	415	475	606	358	626	843	681	743	433
metabolite_00273	0.72	107.001	105.993	FALSE	632	722	711	671	539	594	592	408	825	951	523	594	881	626	652	297	301	254	228	259	561	430	666	631	617	600	440	323	634	297	693	754	612	592	398
metabolite_00274	4.52	107.049	106.042	TRUE	701	497	360	544	482	729	622	798	774	1014	1249	1158	979	1076	1151	300	490	372	140	209	33	81	68	91	109	178	145	216	119	151	470	381	692	417	564
metabolite_00275	3.21	107.049	106.041	TRUE	12541	8910	14988	13241	14047	4632	4998	5126	5351	5465	5508	5438	5403	6096	5319	793	1080	892	428	868	479	864	655	639	811	330	257	384	263	260	10200	8823	10047	8742	9737
metabolite_00276	3.93	107.049	106.041	TRUE	50918	36296	52236	50422	49419	85283	82549	78447	85454	74272	80943	82009	80136	80917	84052	9644	14128	11357	5464	10765	1742	4457	4178	2046	4873	1679	1481	688	932	827	47924	44443	47933	44920	45410
metabolite_00277	4.13	107.049	106.042	FALSE	3464	2058	4371	2667	3094	7088	6587	6013	7154	5021	4563	5829	5128	5589	6152	349	553	293	140	394	71	78	104	85	79	94	112	127	65	152	2325	2145	2432	2158	2505
metabolite_00283	2.81	107.049	106.042	FALSE	593	341	586	281	208	321	247	218	306	235	579	453	540	558	597	138	39	102	100	84	159	180	205	324	242	221	230	161	146	203	29	159	172	132	184
metabolite_00285	2.34	107.049	106.042	FALSE	49	16	71	77	53	159	286	307	274	228	181	224	172	200	210	281	132	161	221	156	154	202	185	135	101	610	637	606	762	687	436	520	443	403	541
metabolite_00287	4.76	107.063	106.056	FALSE	322	339	198	305	276	672	272	1225	397	1157	480	465	981	549	1026	294	328	294	238	215	253	242	412	348	307	641	279	600	154	230	381	400	340	403	477
metabolite_00288	3.95	107.085	106.077	TRUE	593	1026	1141	970	741	186	286	232	198	84	323	305	422	215	164	39	71	57	22	83	1473	1291	1542	1669	1603	1678	1399	1320	1642	1421	458	560	441	546	514
metabolite_00290	2.8	107.086	106.079	FALSE	679	374	289	542	576	148	221	220	204	144	289	524	79	184	310	133	60	132	124	178	339	234	158	223	104	227	255	264	239	277	266	203	209	268	237
metabolite_00292	3.86	108.052	107.045	FALSE	3644	2842	4399	1867	3893	5423	7290	4921	7138	4389	6615	5284	6541	6575	6510	528	1088	675	353	935	119	178	200	152	169	122	105	32	101	44	2568	3237	2940	3072	916
metabolite_00294	3.93	108.052	107.045	FALSE	4407	3001	4292	4139	4156	6882	5710	7830	6423	6545	6718	6791	5597	6218	6545	973	1105	1011	528	775	160	424	324	284	335	154	57	43	101	44	3003	3525	3958	2745	2145
metabolite_00295	12.8	108.96	107.952	FALSE	325	506	382	555	254	262	610	436	871	799	301	407	419	474	280	370	344	280	374	372	409	316	531	573	385	270	307	316	441	448	258	429	252	404	384
metabolite_00296	13.01	108.96	107.953	FALSE	868	359	551	626	740	720	688	554	502	472	726	760	533	700	764	554	391	630	518	657	444	814	532	571	446	533	631	742	710	768	764	534	643	695	680
metabolite_00297	12.87	109.022	108.015	FALSE	642	1811	1188	775	712	666	990	857	1172	1730	711	886	1569	1003	1211	858	849	681	900	974	1448	1099	1627	1265	1360	856	807	635	973	643	1267	1231	1158	842	609
metabolite_00298	12.99	109.022	108.014	FALSE	1288	1001	1158	1133	911	1442	917	1385	821	825	1172	696	1003	663	1147	1229	1101	773	1285	1146	719	837	1312	1224	1414	812	1181	1053	1200	1266	601	1498	1014	1005	1124
metabolite_00300	12.97	109.022	108.015	FALSE	1576	635	1711	1238	1560	1613	1364	1385	1101	1513	1671	564	880	612	1631	736	401	952	1142	1001	365	1353	1748	1224	1976	1669	495	1504	510	1173	1109	1372	995	1065	1612
metabolite_00301	2.47	109.028	108.021	TRUE	47	66	42	73	51	137	30	73	112	111	102	40	107	57	98	994	1609	1028	458	988	109	57	76	90	125	34	104	63	82	77	89	116	48	74	62
metabolite_00302	3.04	109.028	108.021	FALSE	2246	2176	2137	2412	2477	540	922	415	701	636	543	816	693	395	1089	638	635	767	393	674	3490	3324	3023	3388	3185	2403	2312	2358	2125	2195	1713	1644	1629	1500	1792
metabolite_00303	0.87	109.028	108.021	TRUE	6909	5934	6404	6285	6652	6934	6350	6287	6936	6237	4309	4498	4616	4254	4109	3138	3098	2994	3646	3084	2980	2832	2888	3065	2966	2511	2616	2608	2709	2827	1255	1333	1435	1181	1614
metabolite_00304	3.2	109.027	108.02	FALSE	1154	531	1077	1120	1368	332	455	334	515	312	385	486	335	630	377	91	162	50	84	152	455	518	453	572	407	179	240	253	340	242	942	521	992	897	535
metabolite_00305	4.47	109.028	108.02	FALSE	1501	1284	1223	1370	1555	447	321	185	185	190	315	161	249	60	187	113	193	180	130	146	395	439	852	739	559	1446	1465	1514	1603	1381	1288	1474	1306	1693	1535
metabolite_00306	3.98	109.028	108.021	FALSE	2297	1391	2989	2269	1691	2223	3265	2851	1800	3976	2876	4230	2920	2610	4224	479	531	436	276	316	167	301	100	202	215	77	136	98	107	131	1930	1617	1917	1660	1785
metabolite_00307	3.85	109.028	108.021	FALSE	1298	857	1203	1730	1271	3587	1088	2523	2582	2452	2824	2302	2256	2183	3302	37	373	299	198	353	121	40	100	135	200	141	116	107	18	211	1328	1183	1434	1292	1380
metabolite_00309	0.94	109.028	108.021	TRUE	5542	2177	4662	4654	1756	5201	686	3993	5377	1927	4174	2728	2297	3763	2292	2921	3109	3072	3097	2870	2736	3381	1790	3296	2896	2497	2065	2778	2445	1488	2124	1712	1394	1575	1968
metabolite_00310	3.92	109.028	108.02	FALSE	2456	1854	2606	2849	1814	4536	4626	3633	3655	3815	4138	4392	3922	3158	4462	479	772	696	384	482	223	321	271	206	270	130	142	162	154	173	1610	1683	1198	2518	2505
metabolite_00312	4.47	109.064	108.057	FALSE	733	606	1512	1494	301	302	109	109	124	54	81	90	72	107	61	95	90	86	67	63	756	203	301	364	339	1455	664	1693	825	833	844	620	1470	814	779
metabolite_00314	2.81	109.064	108.057	TRUE	9534	8859	9112	9794	9575	5099	6654	4920	5179	4863	5250	5023	5202	5247	6222	2615	2689	2744	2383	4140	4846	5093	4828	5098	4394	6720	7153	7197	6598	6065	5836	5366	5571	5924	5538
metabolite_00315	3.68	109.064	108.057	FALSE	1905	1454	913	1728	1930	280	269	168	390	214	264	280	232	285	223	98	116	121	123	60	739	743	689	612	580	767	842	874	795	839	1404	1213	1512	723	939
metabolite_00316	3.4	109.064	108.057	TRUE	2854	2283	2909	2612	2847	2406	2316	1861	1994	1881	2363	2238	2327	2334	2460	2763	2815	2750	1676	2775	18814	18783	19451	19552	18293	2195	1715	1918	2142	1770	3976	3701	3959	3557	3661
metabolite_00317	3.64	109.065	108.058	FALSE	2061	1302	2284	1685	2007	244	269	168	390	297	248	178	164	126	223	84	40	108	123	59	671	860	845	1390	876	954	637	706	852	884	1619	1362	1475	953	1074
metabolite_00318	11.01	109.101	108.093	FALSE	2831	1974	2475	2846	2769	371	312	359	234	261	305	261	288	287	231	1557	1766	2229	1760	1809	472	372	333	378	420	2415	3174	3248	1873	3105	1196	1112	1361	1106	1353
metabolite_00319	12.79	109.521	108.514	FALSE	1209	1616	1339	1223	1005	1099	1317	1250	1478	1299	1119	1265	1278	1331	1181	1229	1191	1087	1391	1035	1348	1237	1313	1327	1272	1162	1314	1170	1264	1192	1146	1197	1093	1044	1035
metabolite_00321	0.72	110.008	109.001	TRUE	52825	48122	53927	53164	52644	70983	71235	71932	72755	68700	71512	68256	69201	67521	69966	23267	28103	24568	15480	24810	43800	42108	44349	45042	44657	37381	38562	38876	35467	35701	53938	56362	56094	54610	55664
metabolite_00322	0.85	110.014	109.007	FALSE	2311	1233	2456	1759	2096	529	978	796	553	1783	1636	1284	1436	1653	1238	696	789	673	459	693	232	319	356	331	319	556	731	972	750	890	2060	1058	1134	936	909
metabolite_00324	2.66	110.018	109.011	FALSE	1003	781	1116	657	997	943	887	808	795	1093	968	1207	865	769	1210	777	901	349	1030	711	732	1103	686	698	323	967	785	657	971	781	831	812	442	749	783
metabolite_00325	2.95	110.019	109.012	FALSE	1053	1158	948	1016	850	898	1170	951	1340	1178	1224	1145	1176	1162	1216	1489	1234	1444	1389	1456	757	906	751	1016	794	1007	752	1049	1042	993	880	1108	786	991	852
metabolite_00326	3.63	110.019	109.011	FALSE	931	1064	989	1222	937	812	1032	816	1142	935	730	748	798	759	509	1496	925	1143	1298	924	646	697	559	597	700	1082	1071	1074	1173	1045	940	1040	1046	980	919
metabolite_00327	4.25	110.019	109.012	TRUE	1230	1267	1493	1381	1289	1304	1366	1231	1462	1292	1315	1403	1122	1522	1361	1060	1307	1332	1862	1325	1708	1301	1182	1190	1501	1502	1209	1247	1358	1581	1298	1299	1106	1449	1236
metabolite_00328	13.05	110.02	109.012	FALSE	7057	13221	11887	11516	5833	15521	10311	13123	16983	11894	17000	17741	10251	12044	12179	16689	16278	9990	16090	9860	15145	11385	16252	13040	17575	17585	10787	15177	11310	8955	11813	11729	15266	8320	10647
metabolite_00330	4.56	110.019	109.012	FALSE	947	1165	1234	964	1404	995	1100	1322	1486	1280	1175	1257	1649	1265	1217	1894	1553	1549	1880	1453	1479	1321	1578	1590	1600	1428	1156	1058	1254	1163	1069	1100	719	1157	1044
metabolite_00331	12.98	110.019	109.012	TRUE	14180	20214	15666	12551	13876	13763	16797	16310	15102	18713	14882	15982	18550	17047	14699	14672	15087	13930	15128	13706	20562	17052	21489	17535	16191	15131	13513	13400	16376	13506	14935	18004	13378	14533	13406
metabolite_00333	3.15	110.02	109.013	FALSE	947	1085	953	702	865	540	903	776	287	765	601	527	502	699	670	318	1225	543	475	1516	582	782	882	706	714	795	427	873	1069	421	956	1125	1027	961	940
metabolite_00335	4.41	110.019	109.012	FALSE	1601	1279	1506	1458	1239	903	1151	1295	1341	1414	1177	1305	1500	1306	1068	1721	1518	1519	1787	1763	1537	1325	1505	1575	1633	1581	1675	1437	1559	1379	961	1330	940	1045	1282
metabolite_00336	12.79	110.02	109.012	FALSE	957	3328	1507	1532	1369	912	1297	1132	5329	2110	1081	1224	2248	1641	839	1532	957	915	1352	1281	2705	1750	2294	1351	1301	1231	1349	1650	1428	1215	1228	1677	1465	1183	1396
metabolite_00337	2.44	110.019	109.012	FALSE	927	881	784	816	1000	687	744	975	701	844	964	932	1114	842	1077	1055	1229	1319	1010	1138	680	797	425	799	809	877	676	915	937	825	830	886	863	1042	784
metabolite_00338	2.76	110.019	109.012	FALSE	784	991	943	851	999	911	690	567	1016	1117	637	529	903	688	542	545	575	770	533	1161	1063	917	711	670	838	411	966	766	475	381	966	983	939	1124	678
metabolite_00339	13.17	110.019	109.012	FALSE	4158	5566	4421	5147	4911	4824	5170	5457	4767	4993	5297	3403	5260	5321	4824	4623	4822	4974	4876	4818	6072	5463	5544	5588	5443	4491	4518	4367	5210	4427	5382	6014	4846	4839	4559
metabolite_00340	10.95	110.02	109.012	TRUE	291	472	356	287	418	361	232	222	600	397	190	201	335	304	292	361	264	290	314	167	383	193	605	298	233	473	212	356	243	272	215	386	196	317	276
metabolite_00341	4.05	110.02	109.012	FALSE	1146	1156	910	858	997	627	1026	916	918	975	912	873	971	948	864	762	1264	1257	978	1481	1508	1460	1331	1552	1401	1268	1352	1198	1468	1181	1013	890	975	1015	843
metabolite_00342	3.36	110.02	109.013	FALSE	1091	1228	1165	870	1123	682	967	890	1104	932	787	905	731	992	666	1641	1069	1151	1433	1158	621	894	1072	905	732	1120	1243	758	1281	1129	1103	871	1133	1133	1029
metabolite_00343	2.19	110.021	109.013	TRUE	590	626	625	729	673	695	944	898	810	828	913	938	911	872	851	906	862	665	927	1234	567	670	458	585	561	650	700	720	746	740	661	567	671	739	716
metabolite_00345	3.51	110.02	109.012	FALSE	1120	1213	1007	1129	1128	827	1159	1089	1179	1318	1133	1045	1159	954	980	1510	1191	1228	1742	1239	676	748	494	556	721	1079	1114	1068	1324	1117	963	1006	899	1194	882
metabolite_00347	2.8	110.067	109.06	FALSE	693	712	811	811	721	506	513	462	426	440	505	725	569	493	650	315	253	190	228	384	372	402	600	492	454	584	607	584	783	481	502	539	515	539	501
metabolite_00348	0.8	110.071	109.063	TRUE	252	330	209	331	278	29	45	49	92	45	44	48	45	47	77	138	113	150	111	183	24	52	29	36	78	1982	2193	1831	2231	2228	922	725	663	755	681
metabolite_00349	12.88	110.521	109.513	FALSE	1363	1862	1268	996	1281	1375	1118	1344	2524	2190	1321	1255	2302	1726	1564	1142	1422	1103	1655	1013	2691	1810	3328	1697	1695	1330	1558	1423	1432	1192	1779	1871	1077	1410	1356
metabolite_00351	12.97	110.52	109.513	FALSE	1926	1295	2200	1882	1657	1799	2368	2048	987	1187	2102	2324	2578	1304	1906	1074	888	1748	1942	2136	1030	2465	1347	1383	1114	1956	1630	1942	2199	2013	1074	2442	1859	2136	1503
metabolite_00352	1.46	111.007	110	TRUE	546	107	547	719	587	1716	2038	1678	641	1293	1068	952	909	889	1308	64	106	82	34	77	712	1028	506	964	1049	319	416	591	203	575	1225	857	1092	1399	1254
metabolite_00353	1.66	111.007	110	TRUE	1969	1185	1807	1571	2105	3464	3259	3452	3216	2605	2701	2146	1506	3043	2616	286	739	604	171	673	1807	1107	1564	1823	1928	2209	1190	1442	1197	1565	1594	3100	1668	3031	2697
metabolite_00354	0.73	111.01	110.002	FALSE	3129	8762	9386	10797	8956	11783	12362	5237	13896	11726	12545	11939	4374	11959	11774	4446	4942	4079	2751	4474	7789	7434	7969	2572	7486	3841	4099	6719	6115	6627	9479	9473	9731	9477	3462
metabolite_00355	3.36	111.018	110.011	FALSE	614	575	866	485	404	243	285	573	260	243	243	287	363	409	120	392	121	225	958	224	441	120	70	316	420	402	713	334	366	640	381	351	437	436	222
metabolite_00357	10.63	111.019	110.012	TRUE	2435	2577	2775	7904	8125	8426	2606	3068	3701	3580	2885	2443	3133	11285	2931	3200	2270	2856	3133	1640	12163	2385	3573	2643	2962	3527	2123	2137	2950	2543	3738	2471	3025	2895	2423
metabolite_00358	4.63	111.019	110.012	FALSE	1150	1303	726	1063	1013	952	1104	956	1108	1153	995	795	1027	1062	1045	1189	894	1029	1318	1247	1042	987	1064	1034	952	1297	933	931	1104	1295	1074	954	969	1243	872
metabolite_00359	5.33	111.019	110.012	TRUE	2140	2099	2067	1847	1825	1729	1653	1674	1414	1607	1612	1744	1622	1423	2043	2016	1782	1765	2127	2289	1786	1976	1795	2033	2052	1976	1937	1764	2325	2083	1805	1797	1591	1946	1956
metabolite_00360	4.74	111.019	110.012	TRUE	1029	1119	1122	1101	1461	1055	1046	941	875	1088	1063	1077	865	950	1050	1156	1168	836	1570	945	847	1177	997	1073	1095	1346	965	987	1542	1203	1072	1203	1319	1269	1284
metabolite_00362	4.27	111.02	110.013	FALSE	872	873	1075	1128	983	736	701	667	861	890	558	716	623	631	640	752	624	550	1049	706	878	788	1031	565	858	1130	810	943	1431	957	791	767	925	967	870
metabolite_00363	10.16	111.019	110.012	TRUE	8290	11157	9947	2031	9039	8199	8869	9389	11540	10964	8413	8393	10032	1536	8166	10526	9435	2192	1945	8873	10113	9636	11097	9985	9731	9571	8770	8624	10261	8064	8992	10155	9112	1639	8394
metabolite_00364	10.93	111.02	110.012	TRUE	4122	4878	4253	1896	3256	3196	3926	3777	5445	4778	1624	3500	4329	2994	3101	3191	3044	3329	4573	3132	4304	3877	4282	3782	4344	3919	2584	3485	3800	3068	2087	4679	2571	3069	3409
metabolite_00365	4.93	111.019	110.012	TRUE	1574	1950	1581	1658	1556	1667	1407	1416	1255	1521	1316	1263	1262	1315	1305	1832	1225	1742	1819	1456	1475	1568	1642	1436	1394	1791	1517	1453	1659	1621	1523	1394	1354	1461	1552
metabolite_00366	13.21	111.02	110.013	FALSE	1521	1347	1512	1361	1463	1588	1279	1626	1737	1807	1095	1582	1539	1455	1589	1359	1776	726	1668	1695	1442	1383	1592	1405	1623	1489	1585	969	1740	1495	1629	1812	1781	1491	1654
metabolite_00367	10.72	111.02	110.012	TRUE	5753	10044	8621	6533	7333	5205	4992	9814	14497	12506	6237	3530	5805	8843	7350	8939	6480	5184	10658	7871	5890	7786	12053	8397	6923	9543	7394	3180	8887	4316	7081	10819	7160	4066	7294
metabolite_00368	12.81	111.02	110.012	TRUE	66092	70631	67987	66125	65586	64292	65478	66299	73299	67772	62822	64590	64658	64814	61539	68722	65914	66317	68905	66918	66871	67746	68575	66169	67414	69158	67569	68396	68582	66785	65952	65820	66547	65160	65389
metabolite_00369	5.46	111.02	110.012	TRUE	2297	2306	2113	2108	2152	1700	1717	1386	1449	1720	1678	1496	1620	1587	1825	2136	2021	1826	2040	1887	1583	1862	1803	1738	1995	2260	2117	1778	2187	2083	1938	1795	1490	2101	1998
metabolite_00370	4.15	111.02	110.013	FALSE	778	969	896	749	862	527	494	889	716	583	511	634	662	484	448	742	632	299	1041	712	743	864	860	935	810	1050	783	699	1001	818	645	617	635	750	844
metabolite_00371	5.2	111.02	110.013	TRUE	2134	2360	2049	1864	1795	1542	1526	1416	1554	1413	1782	1346	1365	1479	1490	2348	1644	1815	2072	2015	1950	1733	1652	1942	2054	1895	1663	1778	1802	1865	1843	1974	2012	1920	1751
metabolite_00372	12.95	111.02	110.013	FALSE	2461	2005	6750	7143	6944	2503	1509	6146	6125	2133	7142	2882	2359	2426	7025	6390	7980	1708	6440	1524	1801	6420	5261	2195	5303	6423	6202	7041	1881	7054	2737	2704	6164	6896	1919
metabolite_00373	5.93	111.02	110.013	TRUE	2487	2746	2562	2193	2642	2043	2119	2065	2187	1814	1952	2269	2056	2040	1856	2297	2399	2377	2591	2147	2294	2381	2597	2359	2552	2563	2708	2292	2754	2274	2476	2526	2280	2350	2295
metabolite_00374	4.42	111.02	110.013	FALSE	794	1082	890	959	936	624	955	867	739	885	670	732	800	805	851	1418	719	1033	1103	932	747	637	903	602	622	999	933	861	1313	1218	903	907	827	835	768
metabolite_00377	2.12	111.043	110.036	TRUE	4043	4002	3963	4270	4172	120	177	137	118	241	238	120	139	126	166	260	206	198	141	135	2170	2069	1906	1930	2018	6287	6340	6597	6443	6080	3868	3506	4216	3638	4156
metabolite_00378	0.97	111.043	110.036	TRUE	10294	8248	9532	9443	10250	11518	13423	11120	11983	10608	10630	10619	9996	9913	12200	2782	3151	3472	1885	1712	24299	24246	26086	25849	25874	556	525	595	754	505	1840	2085	1818	2079	1843
metabolite_00380	1.2	111.044	110.036	FALSE	1205	1131	1139	1154	1147	2067	2751	2308	2045	1897	1605	1678	1576	1958	2016	168	218	199	57	151	4728	5687	3332	4994	5332	74	158	170	163	108	273	314	480	360	383
metabolite_00381	3.56	111.08	110.073	FALSE	967	877	892	1053	1021	383	334	310	259	254	392	437	329	307	308	153	138	76	108	110	566	441	490	473	521	965	1071	1258	710	1377	860	702	801	673	941
metabolite_00382	4.47	111.08	110.073	FALSE	1022	751	985	1134	1028	183	60	292	107	68	110	136	126	114	175	137	172	156	64	59	413	482	543	420	409	905	839	1054	1012	1118	1052	941	1017	1051	1056
metabolite_00383	3.54	111.079	110.072	FALSE	1026	843	1016	1382	1074	383	334	323	262	238	392	307	283	307	306	131	283	118	84	74	566	589	479	527	486	923	1255	1037	978	1261	920	928	1006	873	790
metabolite_00385	12.67	111.091	110.084	FALSE	803	687	626	787	625	1062	692	650	747	815	781	1286	927	668	779	917	708	855	576	890	894	682	735	1071	753	728	932	714	732	704	667	877	752	828	709
metabolite_00386	12.6	111.091	110.084	FALSE	1114	1383	973	1090	1103	1132	1058	1164	1258	1153	1128	1193	1198	1173	1106	982	1046	1080	1001	1079	1273	1139	1262	954	1113	982	937	1120	1122	1186	1154	1090	1059	1175	924
metabolite_00387	10.87	111.117	110.109	FALSE	625	697	508	307	545	472	291	620	571	645	454	465	671	344	422	943	422	260	554	353	645	440	646	647	673	385	611	361	499	225	682	690	477	713	667
metabolite_00389	12.85	111.52	110.513	FALSE	2983	2987	3068	4308	3773	4634	2735	3346	2100	2943	3882	3616	3397	3093	3990	3481	3194	4341	3571	2895	2424	3156	2341	3451	3635	3584	2052	3855	3194	3515	3541	3273	4265	4150	3909
metabolite_00390	12.79	111.521	110.514	FALSE	3988	8785	8785	7682	8335	7917	8611	8250	12194	8001	6948	7061	7570	7905	7995	7743	8304	8157	9281	7719	9834	8398	8002	7783	8427	8865	8011	8240	8373	8531	7678	9791	3677	8157	7951
metabolite_00392	0.72	112.006	110.999	FALSE	9337	8225	8761	8571	9061	11636	11004	11198	9775	10812	4401	4120	4465	10500	11255	3763	4801	4066	2813	3988	7108	6639	7055	7628	7462	6667	6271	6590	5712	6153	8550	8889	8884	2795	3980
metabolite_00393	0.73	112.006	110.999	FALSE	9337	8225	2056	8476	9061	11636	10976	11240	11867	10976	12382	10696	10883	1292	11193	3141	4199	3463	2028	3590	7010	6538	6851	7628	7067	5680	5785	6399	5330	3775	8739	2705	9214	3422	3173
metabolite_00395	4.95	112.017	111.01	FALSE	743	795	756	794	687	618	648	459	674	771	651	699	515	576	759	837	660	643	884	750	582	581	652	726	614	797	715	754	760	751	623	651	747	743	763
metabolite_00397	13.14	112.018	111.011	FALSE	812	1418	692	914	768	757	654	826	914	964	696	713	772	835	782	935	789	1315	939	802	767	664	784	672	726	939	812	700	708	699	650	890	960	797	637
metabolite_00398	5.7	112.017	111.009	FALSE	974	981	952	825	733	814	834	682	557	513	482	753	746	489	741	686	872	808	959	903	691	635	1010	776	720	888	721	953	927	982	938	994	871	1002	747
metabolite_00399	12.81	112.017	111.01	FALSE	21856	35424	20089	18795	19199	21514	21106	20034	37121	28135	20418	20712	26369	21700	22200	20726	19391	20704	19627	22385	26565	21286	35847	21678	22012	19462	22772	22692	20009	22008	19512	26856	20950	22081	21747
metabolite_00400	10.71	112.017	111.01	FALSE	2710	5758	4479	3310	3137	3415	4034	4604	6584	4809	3471	3714	2882	4357	3389	4255	3432	3155	4432	3441	4890	3787	5391	3961	4264	4433	3292	3213	4500	3190	3487	4683	3193	3507	3046
metabolite_00401	12.97	112.017	111.01	FALSE	2699	2028	2851	3140	2648	2654	2374	2619	1485	2496	2912	2586	2349	2404	3081	2437	2446	2690	2402	2803	1878	2268	1824	2335	2193	2410	2480	2851	2687	2396	2531	2289	2678	2979	2858
metabolite_00403	12.8	112.017	111.01	FALSE	28098	29369	28717	29301	28037	27109	27417	27386	30765	28920	17969	27381	26843	25407	26371	28853	28281	27945	28528	18339	27761	28689	36204	28016	28666	28866	29112	29175	28404	28484	27912	27825	27778	27803	28353
metabolite_00404	12.96	112.018	111.011	FALSE	3075	2198	2707	2978	2873	3064	2706	2950	2651	2605	3353	3158	2965	2530	3171	2779	2884	2759	2551	3345	2959	2983	2639	2425	2969	3270	2853	3142	2365	3031	2726	2466	2892	2809	2794
metabolite_00405	10.54	112.017	111.01	FALSE	3846	6262	4657	3744	3392	3446	3939	4553	6398	5441	3441	3572	5211	4939	3716	4799	4107	3496	4790	3621	5129	4138	5654	4454	4497	4524	3519	4180	5003	3490	4031	5029	3638	1500	1415
metabolite_00406	0.96	112.047	111.04	FALSE	758	432	834	878	847	1160	1042	878	936	928	872	857	773	735	893	388	385	542	533	274	916	1954	1158	2133	2206	52	139	120	93	83	307	419	278	277	433
metabolite_00408	2.55	112.075	111.067	FALSE	46	23	59	42	55	1327	1368	981	1527	1186	226	352	237	355	467	27	65	42	55	48	57	57	67	29	112	84	74	66	76	103	194	184	142	150	137
metabolite_00409	11.29	112.087	111.079	TRUE	1786	1462	1976	1244	2141	1872	1656	1814	2018	2306	2087	1851	2531	1857	2065	1593	1947	1495	2353	2196	2120	1984	2106	2539	2037	2046	1776	2522	1562	2325	1650	2377	2312	1857	1993
metabolite_00410	11.39	112.086	111.079	TRUE	8724	2852	2858	10049	8792	2393	2122	7389	7688	8791	7121	7554	8201	8094	7818	7691	8222	7513	7938	2527	9841	9278	10248	9349	9090	8822	8742	9601	8609	9184	9897	10527	11500	10582	9185
metabolite_00411	10.94	112.087	111.079	FALSE	2530	4511	3741	4516	4547	3194	4341	2403	3396	3011	2200	3267	3961	3889	3030	3879	3269	3959	3793	3400	4154	3813	5004	4052	3639	6126	3335	4304	3782	4628	4439	3919	3216	3654	4020
metabolite_00412	11.12	112.086	111.079	TRUE	7173	8092	7892	7640	7275	6092	6902	6525	7041	7148	6218	5918	7241	6687	6136	7201	6649	7025	6622	6624	8023	7537	8688	8374	7570	7858	7123	7856	7678	5520	7817	8748	7876	7007	7366
metabolite_00413	12.63	112.086	111.079	TRUE	17954	21130	17570	17650	17623	18002	18261	18388	17683	19942	17488	17965	19161	19233	18018	17313	17696	18081	18187	18212	21322	18930	21948	18679	18571	18168	16196	18148	18180	17162	17407	18796	17228	17683	17346
metabolite_00414	11.98	112.087	111.079	TRUE	9325	9885	2239	9364	8804	2397	8712	8811	10018	9566	8835	1961	9771	9012	8425	8837	9111	8872	9638	8867	9995	9083	10068	9174	2441	9009	9349	8597	8966	8888	1738	9413	1871	2199	9161
metabolite_00415	11.52	112.087	111.079	TRUE	10047	10200	9674	9627	3127	9260	9838	9358	9030	9534	9457	9603	9793	9814	9100	9208	9579	8959	9247	9938	10680	2868	10598	9382	9884	9803	9884	9363	10198	9648	3985	10606	3736	4785	10497
metabolite_00416	11.88	112.087	111.079	FALSE	7691	7788	7626	7624	1120	7007	7024	7752	7673	7707	7347	7215	7928	7723	1450	6916	1419	6671	6735	6965	8194	7924	8618	7801	7330	1153	8022	6933	7374	7876	8702	1453	8865	8089	8437
metabolite_00417	11.63	112.087	111.08	FALSE	9302	8793	9587	10082	9400	7514	7765	7604	1508	2066	8091	7256	1462	7663	6944	7761	7851	7753	8027	7806	8498	8075	1906	7819	8648	8574	9322	9478	2027	9297	8997	9215	9349	8668	8762
metabolite_00418	12.75	112.087	111.079	FALSE	6054	4673	4169	7002	4808	7611	5346	6221	4243	5977	5930	4398	5328	5009	6984	4728	5522	2974	4345	5991	4751	4963	3971	3616	6068	4543	6135	6773	6059	6355	5221	5116	6235	4439	8146
metabolite_00419	11.02	112.087	111.079	FALSE	4226	6847	4757	4469	4560	4643	2958	5349	6229	5456	4558	4609	4960	5148	4301	5398	5359	4711	5960	5315	5806	5550	4681	5730	5367	5335	4363	4893	5088	4421	4806	6020	4947	5303	4339
metabolite_00420	12.82	112.519	111.511	FALSE	4246	6389	3052	4782	1840	4131	4051	4661	7392	4404	4184	4013	4797	4542	4298	5114	4642	4055	4814	2319	5394	4296	6574	4733	4400	4498	4510	4474	4648	4340	4265	4219	4299	1431	4520
metabolite_00423	12.81	113.016	112.009	FALSE	4668	4963	4742	3276	4784	4494	4801	4953	4998	4640	3161	3299	4518	4506	4247	4764	4837	2948	4866	4879	4810	4724	4912	3441	4998	4925	4585	4771	4676	4598	4786	2456	4571	4630	4626
metabolite_00424	0.95	113.023	112.016	FALSE	319	686	315	389	463	671	644	639	724	378	649	570	666	460	442	318	384	419	167	402	849	1030	1273	951	1165	321	299	674	341	325	491	632	655	468	520
metabolite_00426	7.45	113.059	112.051	FALSE	264	330	320	408	355	193	204	624	234	453	328	137	499	446	402	297	352	347	236	337	484	551	486	257	247	450	188	293	354	223	136	273	224	379	289
metabolite_00428	2.04	113.059	112.052	TRUE	23282	21192	23002	25078	23810	2674	1428	2564	2789	2947	1288	1706	1205	692	2849	1054	1060	1056	686	721	19340	19210	21023	21572	22071	20052	19934	20129	19438	19054	23028	21745	23545	20708	22627
metabolite_00429	1.86	113.059	112.052	FALSE	3577	1776	1573	1844	3884	1236	1288	1247	1475	1562	436	461	455	363	727	108	92	92	62	57	1819	1189	892	1223	1157	737	1661	1679	1150	910	5438	2107	6051	4790	2474
metabolite_00430	3.03	113.059	112.052	FALSE	1967	1749	1923	2417	2014	124	180	145	136	150	128	87	178	183	95	250	385	272	227	308	675	736	628	660	714	1100	1203	1291	1278	1203	1833	1792	1834	1700	1579
metabolite_00431	1.92	113.059	112.052	TRUE	9062	8551	9200	9224	8956	2982	2709	2828	3221	3359	814	679	950	541	2172	172	148	102	79	87	3967	4403	4697	4767	4606	1520	3799	3808	2051	1315	12204	11361	13315	11384	12826
metabolite_00432	2.92	113.059	112.052	FALSE	642	469	853	603	612	68	106	69	80	65	49	61	75	26	41	59	34	34	42	19	228	331	339	339	362	843	672	590	719	591	563	693	537	592	580
metabolite_00433	2.2	113.059	112.052	FALSE	2852	2503	2824	2741	2533	255	89	256	119	223	169	166	86	111	196	33	55	72	51	52	1901	1928	2341	2487	2401	3020	2598	2711	2575	2290	3550	3030	3545	2993	3014
metabolite_00435	0.96	113.06	112.052	FALSE	281	375	368	665	329	173	321	266	289	265	177	259	234	153	283	111	180	149	82	138	719	707	696	536	645	663	119	211	187	198	462	383	398	328	784
metabolite_00436	11.24	113.089	112.081	FALSE	544	727	730	620	706	599	610	636	645	697	597	580	725	748	582	600	800	660	780	660	804	768	897	704	673	613	695	753	626	597	610	809	743	603	553
metabolite_00437	12.71	113.091	112.084	FALSE	876	706	627	844	860	816	753	525	618	534	1042	822	687	632	733	584	920	815	787	642	762	641	647	554	695	814	812	747	863	733	791	628	859	738	796
metabolite_00438	11.54	113.089	112.082	FALSE	728	736	858	740	629	777	874	715	433	733	750	875	809	792	818	821	839	875	833	815	746	843	637	814	1343	737	803	612	857	803	729	978	889	801	692
metabolite_00439	12.61	113.09	112.083	FALSE	1437	1692	1486	1302	1368	1419	1554	1507	1517	1644	1411	1564	1610	1666	1500	1511	1380	1466	1419	1411	1645	1376	1683	1499	1635	1415	1638	1487	1383	1489	1401	1522	1709	1519	1415
metabolite_00440	11.39	113.089	112.082	FALSE	610	826	737	722	500	635	795	734	683	743	659	692	880	876	594	642	548	726	694	833	745	684	787	875	757	625	672	703	754	610	833	769	779	711	936
metabolite_00441	12.8	113.518	112.511	FALSE	467	797	567	454	466	556	527	403	597	393	343	537	423	313	336	608	512	248	549	531	802	534	670	520	609	535	614	485	313	469	437	523	526	558	555
metabolite_00444	0.64	113.963	112.956	FALSE	1005	656	829	661	929	655	739	803	699	700	705	724	767	776	769	795	877	704	808	699	678	903	524	896	587	613	798	774	471	738	637	855	855	890	800
metabolite_00445	1.25	113.963	112.956	FALSE	628	446	477	455	564	624	459	395	298	243	545	373	323	286	593	802	706	719	710	813	291	305	132	311	287	446	603	514	433	678	278	406	488	548	502
metabolite_00446	13.36	113.963	112.956	TRUE	4193	3879	3544	3911	3733	3726	4305	3851	4077	4275	3932	4294	4168	4120	3858	3619	3848	3789	3742	3544	4974	4069	4058	4073	4267	3929	3849	3301	4085	3060	3736	3719	3926	3887	3709
metabolite_00447	13.23	113.963	112.956	TRUE	5525	6101	5195	5409	5387	5350	6432	6279	5459	6201	5899	6278	6105	6370	5641	5379	5732	5676	5543	5602	6981	6543	6417	6542	6690	5489	5256	5235	5837	5640	6077	6201	5648	5998	5596
metabolite_00448	2.76	113.963	112.955	FALSE	602	573	608	609	624	580	483	494	596	613	628	674	728	643	591	815	747	619	801	668	369	576	513	505	615	380	488	461	731	480	554	615	347	676	475
metabolite_00450	13.03	113.963	112.956	TRUE	7340	9399	7605	6839	7183	6893	7893	7864	7017	9045	7434	7905	8593	8350	6906	7225	7726	7109	7446	7064	9775	8316	9862	8715	8425	7669	7002	7050	8019	7388	8096	8031	6696	7259	7152
metabolite_00451	12.9	113.963	112.956	FALSE	2358	5573	2725	1056	2266	2487	3091	2987	4013	4634	2667	3132	4474	3498	2845	2659	2887	2553	2781	663	5073	3698	6347	3496	3309	1632	2361	2665	2945	2457	2878	3793	2202	2578	2278
metabolite_00456	12.78	114.016	113.009	FALSE	994	1614	1308	671	1401	994	910	1047	1866	1910	1232	1127	1338	1502	1061	1376	1383	1073	1216	1259	1581	753	1618	1449	1087	808	1167	1114	1192	1038	1378	1353	981	1325	621
metabolite_00457	2.05	114.063	113.056	FALSE	1773	1588	883	1769	2022	300	261	282	174	413	111	250	137	63	231	77	65	41	108	73	1343	1144	1757	1706	1515	1356	1454	1518	1105	1346	1742	1869	1665	1724	1641
metabolite_00458	2.01	114.063	113.055	FALSE	1325	1403	1526	1163	1878	246	206	216	254	285	88	201	64	114	273	110	74	62	37	58	1167	1184	1520	1388	1060	1453	1515	1409	1435	1183	1653	1499	1459	1611	1797
metabolite_00460	11.02	114.091	113.084	FALSE	664	558	538	602	560	489	627	678	582	877	557	646	564	610	670	506	532	518	670	680	606	639	705	541	632	645	656	582	645	558	575	585	608	622	525
metabolite_00461	12.65	114.104	113.096	FALSE	242	82	177	273	151	263	234	177	133	92	41	265	366	188	261	273	227	258	168	224	35	347	100	104	164	153	211	118	207	149	187	117	167	173	354
metabolite_00463	13.16	114.968	113.961	FALSE	619	691	722	778	367	510	625	666	683	457	514	487	468	527	469	635	516	495	621	398	666	528	681	490	665	591	574	448	716	663	456	552	526	426	578
metabolite_00464	0.72	114.987	113.98	TRUE	11751	11516	12953	12074	12073	15364	16416	16457	16770	17322	14620	15429	16409	16323	15098	4953	6429	5389	3533	5379	10046	9740	10426	10161	9974	9265	8445	8500	8645	8165	12457	13279	13298	12407	12399
metabolite_00465	0.95	115.038	114.031	FALSE	1267	1143	1194	1483	1349	1278	1208	1308	1232	1219	1184	1153	1220	1310	1361	739	776	720	835	855	1238	1157	1226	1359	1137	933	1002	905	912	1115	843	807	891	759	874
metabolite_00467	5.02	115.038	114.031	FALSE	390	210	422	419	221	630	612	700	734	718	433	395	314	469	359	73	91	65	130	31	172	196	115	185	149	501	408	532	297	398	242	252	295	296	292
metabolite_00469	11.29	115.086	114.079	FALSE	1013	1236	1110	814	1011	1098	1200	1110	717	1168	1230	696	1202	808	1005	621	485	1116	1287	1115	1133	1085	1110	995	1144	1081	725	1183	1081	821	1047	619	1058	496	1055
metabolite_00470	11.49	115.086	114.079	FALSE	1176	1176	1138	1331	1140	1309	1378	1000	1208	1382	1309	1347	1389	1332	1270	1266	1278	1293	1175	910	870	703	1201	1344	1390	718	1266	1132	1268	1367	1360	1195	1168	1178	1137
metabolite_00472	12.74	115.086	114.079	TRUE	997	949	797	872	898	928	768	797	885	867	913	886	836	878	848	930	911	969	948	992	872	894	962	791	813	962	1067	901	798	970	778	880	788	747	814
metabolite_00473	11.39	115.085	114.078	FALSE	1232	1293	1207	1034	1210	1170	1175	1207	1232	1291	1161	1282	1342	1293	1225	1251	1159	1117	1222	1188	1108	1236	1387	1158	1161	1148	1240	1156	1354	1201	1469	1259	1237	1282	1165
metabolite_00474	12.82	115.964	114.956	TRUE	1550	1255	1181	1695	1576	1697	1481	1583	1307	1273	1560	1549	1243	1166	1415	1268	1470	1510	1427	1693	1352	1471	1279	1578	1241	1502	1030	1661	1547	1513	1644	1249	1613	1575	1679
metabolite_00475	0.72	115.988	114.981	FALSE	1745	1806	1996	1972	1044	2677	2588	1581	2778	2893	2270	2581	2503	1407	2472	833	1265	991	588	835	1619	1625	1737	1627	1489	1418	1475	1424	1314	1327	846	2026	2291	1966	2172
metabolite_00476	0.85	116.034	115.027	TRUE	2639	4060	2519	2907	2406	1616	2212	1552	1708	1614	801	995	1014	999	1065	3332	2819	3018	1950	2254	2417	2315	2194	2311	2687	5946	5368	5692	5632	5602	11458	11639	10538	10963	10632
metabolite_00477	0.95	116.07	115.063	TRUE	2195	2315	2329	2196	1892	4529	4709	4544	4702	4981	2166	2323	2404	2454	2362	4678	4001	3817	4097	6403	1926	2101	2384	1830	2235	3524	3339	3575	3350	2968	8885	8518	8200	7970	8059
metabolite_00479	12.59	116.107	115.099	FALSE	574	563	591	693	609	514	656	618	1033	647	341	529	445	543	523	837	470	549	693	501	411	623	689	682	847	683	707	571	438	673	511	372	541	464	592
metabolite_00480	0.72	116.985	115.978	FALSE	1878	1065	2051	974	605	935	2412	2812	812	1322	1425	1310	1011	1246	1149	648	708	918	646	814	1124	1539	1908	1712	1609	1497	409	1427	1433	1470	2247	2034	1148	774	1915
metabolite_00481	0.73	116.985	115.978	FALSE	2102	2329	2059	2012	2030	2350	890	2829	2675	2863	2393	2663	2769	2510	2724	996	874	956	736	778	2160	1509	1367	846	826	1711	1351	1489	1523	1301	1227	1482	2434	1144	1904
metabolite_00483	0.86	117.041	116.034	FALSE	203	169	162	225	191	135	179	178	147	225	175	116	104	162	143	251	218	342	225	236	185	179	188	216	209	515	373	777	331	335	632	630	541	658	575
metabolite_00484	0.95	117.061	116.054	FALSE	662	756	477	683	671	469	575	473	673	683	368	309	408	591	315	399	343	241	226	397	571	796	946	722	964	825	906	853	782	731	1039	899	932	680	888
metabolite_00485	3.17	117.091	116.084	FALSE	301	249	163	206	182	396	321	383	202	325	456	570	592	615	380	172	94	64	94	191	566	579	629	653	585	418	240	388	190	265	351	360	470	537	532
metabolite_00486	1.37	117.931	116.924	FALSE	269	382	339	377	352	246	209	230	256	315	227	196	231	287	271	508	335	243	609	362	232	127	206	97	189	332	439	608	447	505	444	233	389	290	422
metabolite_00487	0.64	117.934	116.927	TRUE	516	847	954	881	798	859	637	843	1292	892	912	929	708	1003	776	790	919	820	501	851	836	746	933	821	985	726	1028	845	922	607	657	821	915	640	686
metabolite_00488	13.64	117.933	116.926	TRUE	1790	1432	979	2079	1076	1807	1363	1747	1887	1553	1430	1561	1274	1454	1648	1268	1427	1768	1909	1638	1238	1398	1415	1295	1664	1894	1971	2069	1773	2071	1689	1507	2257	1736	875
metabolite_00489	13.74	117.934	116.927	FALSE	1963	1412	1772	2079	1920	1701	1245	1658	1667	1446	1406	1148	1251	1354	1465	1835	1348	1540	1880	1707	1083	1344	1187	1141	1378	1837	2161	1888	1553	1842	1392	1109	1883	1584	1764
metabolite_00490	1.72	117.935	116.928	FALSE	448	552	517	548	423	377	249	256	333	291	500	292	261	280	347	962	464	790	733	640	351	514	613	215	275	604	662	530	571	499	368	372	369	422	450
metabolite_00491	13.47	117.934	116.927	FALSE	1684	1344	1868	1825	1843	1534	1164	1535	1635	1325	1365	1259	1213	1439	1187	1928	1171	1734	1905	1776	1112	1224	1288	1285	1400	1825	1994	1775	1805	1593	1372	1388	1688	1736	1670
metabolite_00492	0.91	117.935	116.928	FALSE	55	105	77	84	100	87	43	59	101	92	45	47	38	59	54	105	85	129	231	129	25	72	68	40	31	114	89	117	90	133	74	114	103	62	101
metabolite_00493	12.8	117.958	116.951	FALSE	685	587	925	778	765	682	613	541	680	888	588	690	477	772	521	641	729	709	880	696	641	708	848	646	740	490	712	705	621	695	638	515	798	673	788
metabolite_00494	1.3	118.086	117.078	TRUE	616	754	467	666	594	1032	1426	1123	971	1140	1221	1053	936	1235	1307	699	593	687	547	896	1495	1331	1653	908	1751	2024	1868	2166	2330	1730	2443	2419	2419	2733	2586
metabolite_00495	0.91	118.086	117.079	TRUE	20764	24143	20866	22134	21061	37618	33460	35200	40909	32738	11029	10666	10100	10448	11637	6192	6492	7257	3993	5049	29834	28363	29502	28789	28077	31156	29357	29984	30289	27435	22500	23067	22949	23941	22237
metabolite_00496	12.77	118.086	117.078	FALSE	539	301	837	861	849	989	902	908	233	445	267	802	209	488	706	450	253	279	369	779	946	1040	309	928	913	881	779	894	883	737	763	484	939	791	841
metabolite_00497	12.77	118.123	117.115	FALSE	229	217	315	277	95	113	82	225	246	132	222	225	77	195	306	884	254	160	428	571	223	247	107	177	354	367	265	258	293	148	180	940	226	296	151
metabolite_00498	0.65	118.942	117.935	TRUE	1094	1045	1098	1255	1226	982	1269	1140	1124	1017	1134	1230	1354	1216	1281	1028	1228	1138	1134	1211	986	1193	899	1020	1052	1095	1033	1009	1148	1058	1174	1078	996	1098	1064
metabolite_00499	13.62	118.942	117.935	TRUE	1352	1189	1215	1366	1138	3891	1609	1698	1558	1672	1527	1804	1588	1598	1685	1350	1600	1454	1541	1410	1694	2006	1963	1550	1785	1713	1316	1651	1605	1533	1365	1477	1356	1817	1462
metabolite_00500	1.33	118.942	117.934	FALSE	843	798	806	814	412	602	750	616	587	548	694	648	685	637	859	764	788	814	893	911	342	442	281	429	390	799	978	1002	822	886	931	670	693	799	448
metabolite_00501	13.72	118.942	117.935	TRUE	3878	4219	3648	3789	3593	3770	4460	3832	3681	4164	3964	4462	4446	4375	3972	3628	4040	3877	3794	3819	4633	4697	4092	4251	4134	3991	4043	3958	4388	3605	4119	4262	3778	4064	3766
metabolite_00502	1.69	118.942	117.934	FALSE	643	665	580	718	707	582	502	448	293	356	735	562	608	608	646	939	928	832	1021	932	424	765	339	562	521	724	747	695	902	812	619	520	573	642	525
metabolite_00503	13.54	118.942	117.935	TRUE	3606	3904	3990	3249	3504	3506	3850	3928	3849	3982	3749	3973	4118	3968	3810	3349	3961	3571	3647	3583	3996	4143	4589	4097	3972	3370	3579	3328	3940	3466	3743	3791	3234	3696	3461
metabolite_00504	13.98	118.942	117.935	TRUE	3452	3556	3390	2836	3786	3286	3625	3622	3326	3620	715	4619	4188	3540	3383	3246	3627	3239	3602	3296	3797	3690	3739	4531	3469	3118	2992	2943	3836	3273	3686	4005	3044	3444	3272
metabolite_00505	0.93	118.941	117.934	TRUE	87	109	100	88	95	55	75	39	41	51	65	57	54	76	72	173	131	207	289	141	55	74	42	58	40	217	120	95	156	136	73	182	59	98	110
metabolite_00508	3.4	119.033	118.026	FALSE	754	633	658	628	670	480	419	453	563	428	618	337	659	661	702	543	580	566	310	554	3647	3629	3481	3815	3654	499	286	372	612	319	907	885	845	923	804
metabolite_00509	3.02	119.035	118.028	FALSE	973	1019	1036	1154	1006	200	409	259	236	227	196	276	229	282	308	178	157	151	71	122	932	1010	1114	1044	906	1056	1014	1034	1044	984	559	474	599	568	587
metabolite_00513	0.9	119.089	118.082	FALSE	1456	1658	1846	1700	1368	2250	1331	2194	2554	2175	834	683	717	857	884	495	433	479	282	382	1753	1217	1919	2049	1992	2055	2262	2204	2164	1745	1495	1475	1435	1548	1056
metabolite_00516	0.88	120.065	119.058	TRUE	1821	2094	1981	2136	1807	2160	2273	2392	2525	2368	2098	1845	1919	2140	1955	1143	1052	1017	939	1535	767	745	744	779	815	8983	8191	7931	8885	8445	12256	13532	12642	12807	12980
metabolite_00517	2.35	120.08	119.073	TRUE	3238	3220	3303	3533	3149	13556	15089	14789	14323	13558	14203	15553	14933	16090	16797	6098	6517	4415	4389	9989	4017	4004	4195	3811	3560	61753	59851	60642	61731	57326	33415	34582	33637	31773	36828
metabolite_00519	0.97	121.028	120.021	FALSE	1535	1321	1612	1529	1769	1746	2095	1750	2060	1751	1751	1813	1559	1531	1958	599	602	514	289	380	4242	4018	4078	4045	3983	81	85	151	96	120	310	455	425	295	502
metabolite_00520	3.06	121.028	120.021	FALSE	118	192	214	300	345	685	707	699	541	589	774	633	706	804	948	38	20	39	36	34	189	78	87	187	80	172	256	253	233	384	102	142	93	73	59
metabolite_00524	3.93	121.064	120.057	FALSE	924	853	1289	1152	1183	2018	1223	1535	1487	1448	1365	1281	1543	1369	1675	276	364	399	247	286	110	131	154	125	234	147	162	120	127	147	1157	1021	1360	1268	1165
metabolite_00525	3.04	121.064	120.057	FALSE	1074	994	1010	1146	1101	295	550	207	274	185	282	471	248	290	592	308	381	344	185	310	1444	1644	1658	1485	1572	1006	1053	986	1055	1046	712	680	722	659	669
metabolite_00526	3.68	121.064	120.057	FALSE	4158	2740	4344	3877	4007	716	570	411	595	542	582	665	420	615	520	291	297	378	253	202	706	731	724	852	698	1604	1711	1695	1703	1802	2956	2825	3171	2904	3022
metabolite_00528	3.41	121.064	120.057	FALSE	427	613	450	747	757	227	181	228	89	142	157	56	78	159	113	137	173	77	105	49	688	677	695	645	664	484	503	459	612	411	326	391	284	196	180
metabolite_00529	0.88	121.068	120.061	FALSE	97	134	139	108	76	212	229	179	182	209	115	163	169	232	152	35	65	111	83	219	35	36	46	61	50	507	488	508	720	452	800	780	716	731	794
metabolite_00530	2.35	121.076	120.068	TRUE	307	498	356	407	374	1434	939	852	1234	894	1558	1555	1605	1585	1608	668	757	703	587	1048	1286	1398	1234	1317	1188	3415	5510	1933	2314	5680	1550	3377	3320	3050	1770
metabolite_00531	4.34	121.101	120.094	TRUE	859	685	707	794	734	1168	930	1210	1270	1067	2489	2431	2305	2378	2423	82	87	87	69	61	132	145	292	173	152	879	925	865	841	790	1244	1302	1282	1140	1431
metabolite_00532	4.77	121.101	120.094	FALSE	1847	1323	1973	1865	2100	315	326	324	286	268	165	241	233	178	258	108	46	34	26	36	141	204	232	236	142	869	785	744	746	679	1064	1110	1124	1172	1245
metabolite_00535	5.23	121.101	120.093	TRUE	362	394	499	870	776	1244	1809	1160	1205	1085	639	814	691	744	757	41	52	71	33	20	78	169	16	105	86	378	390	252	271	182	343	273	301	342	284
metabolite_00538	2.64	122.096	121.089	TRUE	89	95	172	111	159	496	622	550	374	557	238	173	282	227	176	164	101	47	36	78	688	798	775	720	539	436	548	390	585	636	1375	1761	1379	1476	1329
metabolite_00540	0.84	122.536	121.529	FALSE	781	513	781	565	775	718	660	659	813	779	1207	1160	1344	1162	1067	274	422	286	202	339	36	119	50	16	46	264	289	380	269	286	116	222	181	133	93
metabolite_00541	0.8	122.924	121.917	TRUE	6284	3555	6567	5625	6516	18944	19007	19157	21076	20193	21145	20692	21493	21779	21673	5984	7114	6384	3090	6417	30370	30255	31595	31323	30342	2648	1992	2285	2085	1934	12776	13017	13570	13335	13357
metabolite_00543	3.91	123.043	122.036	FALSE	1214	952	1502	1276	1420	2063	2030	2505	2132	2277	2068	1599	1162	1510	2671	411	554	460	620	455	140	222	196	162	183	180	225	168	204	129	1453	1224	1470	1468	1395
metabolite_00544	3.47	123.043	122.036	TRUE	927	769	812	1057	950	561	535	1646	560	1841	545	554	480	419	1211	68	38	49	73	52	138	153	174	108	178	1191	1370	1249	959	1399	1310	1257	1492	1272	1413
metabolite_00545	3.97	123.043	122.036	FALSE	1396	858	1336	1279	1420	1228	2021	1253	2062	1979	1926	1875	2179	1872	2061	204	393	367	202	300	133	127	140	161	184	148	29	105	93	46	866	1046	1178	1168	1246
metabolite_00546	3.72	123.044	122.037	FALSE	2350	1858	2081	2238	2102	1898	1646	1560	1780	1569	1161	1395	1528	1421	1541	155	197	237	135	145	828	922	1036	926	977	1988	2106	2280	1879	1929	2097	2100	1925	1928	2276
metabolite_00547	3.07	123.044	122.036	TRUE	3920	3961	3435	4709	4761	631	1028	566	680	875	709	958	591	516	1300	554	728	634	443	547	3951	4046	2749	4220	2932	3033	4895	5645	4703	4572	1979	2352	2266	2508	1800
metabolite_00548	3.24	123.043	122.036	TRUE	961	805	1004	1024	1004	900	1075	936	818	893	666	673	664	702	631	68	79	89	40	90	853	801	1045	930	1014	840	622	759	601	602	3816	3888	3826	3847	3661
metabolite_00550	6.31	123.08	122.073	FALSE	412	633	569	279	480	443	805	804	565	906	586	493	691	869	437	905	528	450	487	419	570	882	854	403	964	890	340	460	836	351	731	752	373	656	395
metabolite_00551	3.41	123.081	122.074	FALSE	360	195	394	361	445	240	364	179	321	211	252	315	281	323	299	190	285	345	225	277	1877	2003	1840	1753	1819	312	251	288	480	241	474	466	490	530	370
metabolite_00552	2.8	123.08	122.073	FALSE	1509	1169	1318	1454	1422	895	1049	759	817	780	814	857	805	748	1064	486	539	385	413	697	943	872	871	988	845	1033	1076	1061	1034	944	1003	841	949	905	977
metabolite_00553	5.96	123.08	122.073	FALSE	631	1152	765	431	337	636	780	1120	680	1080	829	520	993	1072	555	1198	725	671	747	560	903	990	1190	737	1059	1007	493	728	1148	431	871	830	406	954	721
metabolite_00556	11.02	123.116	122.109	TRUE	4057	2959	3900	4203	4348	341	363	258	242	358	314	330	441	263	434	2305	2670	3115	2601	2641	380	419	311	575	397	3452	4774	4522	2913	4375	1662	1761	1963	1694	1896
metabolite_00557	0.96	124.039	123.032	FALSE	1373	1306	1490	1420	1135	1882	1785	1919	1920	1602	1332	1247	1717	1502	1475	990	1112	1176	1191	1111	970	1051	966	1146	1076	1913	1918	1884	1812	1719	2131	2447	2288	2162	2189
metabolite_00558	1.41	124.04	123.033	TRUE	290	297	310	359	266	133	144	210	144	130	186	138	156	151	197	740	634	594	690	1031	214	101	51	45	62	220	195	218	228	158	667	791	566	591	846
metabolite_00559	12.75	124.086	123.079	TRUE	1064	888	909	1028	1257	891	933	1159	882	831	945	942	896	1047	1012	876	939	1016	897	879	884	1024	1174	888	989	753	914	1099	843	972	1098	827	1123	843	884
metabolite_00560	11.04	124.085	123.078	FALSE	952	1021	751	917	779	779	843	1057	1028	1069	870	1161	923	860	970	834	885	823	886	867	926	942	999	873	899	870	854	861	1034	1053	1040	910	869	891	1015
metabolite_00561	11.17	124.087	123.079	FALSE	901	979	899	825	709	729	651	628	809	851	678	700	885	881	555	669	737	674	633	697	859	611	861	967	668	850	618	781	799	784	577	630	595	623	477
metabolite_00562	0.8	124.922	123.915	FALSE	1213	543	1122	853	1107	2855	3092	2028	3121	3521	3503	1923	3332	3256	2470	752	1161	1006	483	1144	4625	4573	2886	4724	4781	291	319	332	222	251	2397	2288	2243	1857	1861
metabolite_00563	3.93	125.023	124.016	FALSE	1763	1034	1495	1467	1648	3092	3139	2967	2247	2602	1789	2920	2721	2532	2226	307	561	381	222	418	138	179	138	147	174	83	99	54	103	97	1189	1376	1582	1576	1330
metabolite_00564	3.04	125.023	124.015	FALSE	1600	1423	1567	1693	1013	341	513	286	437	287	495	436	364	253	626	360	378	418	213	289	1905	2271	2333	2443	2414	1779	1609	1551	1085	1494	1109	1184	1308	1005	1144
metabolite_00565	3.21	125.023	124.016	TRUE	2344	1519	2691	2366	2403	689	1028	910	1086	911	1075	1053	890	1130	1086	199	292	243	170	242	459	265	284	456	379	123	82	90	79	126	1670	1488	1877	1600	1567
metabolite_00566	2.21	125.023	124.015	FALSE	340	352	394	287	437	148	125	44	145	139	96	128	89	117	61	91	113	84	20	41	221	150	217	285	261	660	600	715	589	629	295	422	327	305	260
metabolite_00569	11.04	125.06	124.053	FALSE	161	131	197	261	166	683	304	427	965	454	592	536	394	445	736	109	102	118	155	141	121	282	84	119	96	190	186	256	117	231	230	161	289	125	206
metabolite_00570	12.8	125.971	124.963	FALSE	850	1939	1216	950	927	793	952	1111	2449	1629	896	1115	1621	1150	809	1147	982	942	1504	847	1203	910	1811	1128	971	1351	812	922	1265	841	980	1298	826	857	937
metabolite_00571	12.81	125.978	124.97	FALSE	1273	1332	1226	1294	1180	1103	1161	1247	1149	1153	1173	1084	1392	1138	1139	1254	1202	1290	1283	1194	1125	1287	1266	1236	1240	1233	1381	1202	1250	1122	1005	1145	1126	841	1086
metabolite_00572	0.73	125.986	124.978	TRUE	8987	9510	9654	8699	8908	5741	6108	6344	7289	7167	6993	7172	8319	7127	6660	8226	9355	8800	5932	6412	8918	9389	9724	8905	10739	3214	2709	2782	3052	2550	4047	4554	4092	3761	3858
metabolite_00573	13	126.971	125.964	TRUE	931	1284	1431	958	1484	863	1202	1248	982	1327	926	1503	1442	1407	1060	1142	1018	821	1154	1513	1380	973	1295	1418	1425	1845	1881	1058	1303	968	944	1763	1116	1184	1506
metabolite_00574	12.82	126.971	125.964	FALSE	479	1035	463	434	298	491	551	538	1030	949	449	542	704	509	339	546	457	312	586	532	813	457	855	444	637	643	375	449	707	417	453	809	397	377	526
metabolite_00576	0.73	126.989	125.982	FALSE	690	717	811	600	384	338	354	664	370	644	436	667	285	381	649	397	564	616	311	313	632	682	710	382	735	160	135	171	146	86	223	272	299	200	258
metabolite_00577	0.74	127.022	126.015	FALSE	211	399	297	274	603	413	483	596	845	411	603	693	363	334	424	145	121	219	117	162	247	368	307	297	340	230	131	210	180	152	229	562	577	342	278
metabolite_00579	4.46	127.039	126.032	FALSE	964	901	909	961	1106	147	199	171	189	123	192	203	201	144	213	130	212	170	137	265	364	629	543	544	460	940	1144	922	1016	908	974	912	1022	1003	906
metabolite_00580	3.04	127.038	126.031	FALSE	2281	2387	2085	2639	2412	596	943	531	810	592	666	798	703	604	1086	879	862	905	496	720	3661	3656	3923	3969	3644	2690	2300	2504	2363	2342	1780	1806	1817	1493	1726
metabolite_00581	1.19	127.038	126.031	TRUE	1586	1833	1966	2126	1756	2696	2662	3246	2899	2920	3176	3487	3750	3529	3399	698	745	682	548	1127	1259	1233	1157	1225	1111	1700	1259	1331	1204	1381	1533	1717	1456	1269	1451
metabolite_00582	3.82	127.038	126.031	TRUE	2283	2093	1853	2534	2072	145	318	262	154	249	200	240	296	189	131	153	229	261	120	351	482	403	369	284	501	3035	3020	2976	2969	2731	1746	1591	1769	1728	2259
metabolite_00583	1.1	127.038	126.031	FALSE	4283	5128	4428	2063	4517	5294	5101	4726	6251	6340	6724	7145	6782	7060	5500	2094	2151	1809	1384	2519	2594	2251	2655	2273	2342	3815	3252	3461	3343	2931	3723	4339	3887	3643	3608
metabolite_00584	0.96	127.038	126.031	TRUE	14416	15190	14788	13220	13841	14526	13109	16029	15591	15547	18455	18350	19637	18924	19040	9527	9601	8610	8403	11765	5150	4852	5394	4932	5157	11965	10617	10663	11773	11143	9692	9631	10285	9790	10132
metabolite_00585	0.9	127.039	126.031	FALSE	2189	7624	7550	9823	7692	2075	2082	1863	2024	1912	4951	1208	5257	4688	5647	7296	9475	8138	5281	6289	2888	2853	2900	2930	3045	6932	6345	6283	6520	6715	9298	10279	9448	8671	9135
metabolite_00586	2.47	127.039	126.031	TRUE	217	403	285	176	172	217	233	260	318	310	241	172	320	224	262	1356	1937	1416	683	1305	196	363	380	363	346	415	371	225	313	282	305	165	321	247	184
metabolite_00587	2.21	127.038	126.031	FALSE	882	702	738	833	785	470	301	502	525	386	361	411	373	322	329	461	671	518	283	381	1162	967	963	889	960	1455	1385	1300	1255	1380	852	773	855	656	589
metabolite_00588	1.91	127.038	126.031	TRUE	542	507	614	636	618	6116	5405	5908	6456	5789	5741	5776	5222	6098	5702	3190	4656	3810	1557	3410	1088	1118	1392	1233	1342	413	367	392	403	469	1446	1697	1645	1659	1282
metabolite_00589	3.55	127.038	126.031	TRUE	16048	13875	16182	16089	16693	313	342	267	347	289	533	501	475	524	584	1415	2137	1873	1378	1564	5883	6203	5984	6511	5793	17324	17973	16743	15771	17389	14317	13527	15660	14608	14998
metabolite_00590	1.81	127.038	126.031	TRUE	448	541	428	476	529	2456	1286	3094	3142	3101	2558	1700	2768	2701	2747	1524	2016	1634	554	1493	1269	1143	1152	1263	1264	285	433	394	321	366	1292	1196	1023	1240	1147
metabolite_00591	2.05	127.038	126.031	TRUE	138	138	123	181	159	916	1153	1078	837	951	852	999	896	867	982	2577	3378	3088	1243	2943	352	226	354	365	344	97	150	209	177	209	216	120	363	323	370
metabolite_00592	2.33	127.038	126.031	TRUE	458	319	523	316	416	603	666	1026	924	718	836	892	968	977	919	663	937	696	365	839	1790	1605	1843	1612	1647	299	339	200	208	265	521	482	593	487	558
metabolite_00593	5.02	127.038	126.031	FALSE	708	555	650	709	210	1155	969	1125	1196	990	671	556	506	634	347	180	326	201	204	209	218	423	463	430	352	755	816	746	763	700	397	577	483	419	602
metabolite_00594	12.78	127.039	126.032	FALSE	351	758	399	365	456	422	418	414	371	711	399	587	372	575	483	346	470	459	585	480	510	622	613	388	462	343	633	392	419	453	304	466	553	310	370
metabolite_00595	11.06	127.112	126.104	FALSE	560	633	568	573	542	505	458	334	453	349	466	330	348	542	402	433	455	548	438	573	537	562	441	584	566	308	622	616	448	751	547	655	535	679	442
metabolite_00596	12.77	127.967	126.96	FALSE	413	694	468	193	328	194	424	557	853	654	250	335	461	476	393	516	302	342	484	243	756	339	757	287	595	588	422	431	646	282	344	543	287	322	315
metabolite_00598	0.72	128.019	127.012	TRUE	12704	13566	14029	13223	13379	15849	17648	17390	18791	17610	16352	16178	17687	17079	16499	6355	7702	6631	4579	6516	11766	11268	12371	11730	11368	10518	9950	10335	10127	9333	13608	15032	13441	13379	14115
metabolite_00599	0.96	128.042	127.034	FALSE	1096	1441	1050	913	1059	1235	1164	1355	1229	1429	1511	1407	1723	1740	1525	741	638	748	855	955	761	505	510	554	593	1171	945	773	970	615	809	782	1036	1063	1171
metabolite_00600	0.95	128.042	127.035	FALSE	1227	1397	1107	737	1059	1471	1189	1321	1379	1273	1601	1386	1562	1553	1643	712	809	748	875	1004	426	505	424	470	593	1105	983	892	1017	937	808	943	1085	863	809
metabolite_00601	3.55	128.042	127.034	FALSE	1129	982	1312	1249	1103	35	92	31	24	55	44	21	29	92	47	139	202	211	129	142	448	558	571	741	565	1233	1343	1157	1172	879	1028	1140	1088	1131	669
metabolite_00605	13.45	128.95	127.943	TRUE	1646	1266	1809	1910	1621	1793	1050	1500	1630	478	1197	1230	1359	1544	1251	1866	1477	751	1728	1601	1056	1096	1311	1157	755	1778	1618	1706	1820	1702	1501	517	649	1654	1573
metabolite_00606	12.96	128.951	127.944	FALSE	1089	1724	1692	819	965	719	639	1197	2871	1764	657	763	1071	694	538	1434	800	920	1609	870	1238	792	1590	851	906	1598	892	894	1257	1214	855	1096	601	802	742
metabolite_00608	13.34	128.95	127.943	TRUE	1798	1683	2419	2466	1915	1813	1556	1847	2207	1921	1575	1374	1416	1710	1480	2325	1439	1814	2163	1608	1780	1390	1570	1543	1853	2290	2000	1946	2019	2101	1592	1768	2051	1802	1770
metabolite_00610	2.76	128.95	127.943	FALSE	436	757	367	425	395	193	245	293	431	377	336	260	350	285	235	623	330	506	734	460	587	357	957	389	557	819	515	436	543	482	360	405	396	461	340
metabolite_00611	12.85	128.951	127.944	FALSE	423	1040	617	315	521	348	389	554	1367	868	365	390	576	596	467	721	516	320	760	601	714	432	761	537	394	575	476	401	607	386	426	616	333	316	384
metabolite_00612	13.23	128.95	127.943	TRUE	763	1206	1283	1034	1147	1071	784	967	1652	1106	898	842	837	1119	874	1047	815	897	1152	949	736	856	899	945	1054	1084	1344	1034	733	808	785	860	1391	920	1010
metabolite_00614	1.66	129.018	128.01	TRUE	6698	3478	4598	5622	6065	12702	12365	13127	12941	12250	9297	9145	7952	8640	8226	1157	1719	1524	316	1368	5114	6630	5061	6364	6084	6715	6259	5488	6004	6159	10379	10405	9904	10698	7176
metabolite_00615	0.97	129.018	128.011	FALSE	107	87	122	176	114	585	693	709	897	992	648	766	880	871	730	82	151	106	55	112	477	360	590	387	429	567	540	470	522	490	546	569	656	596	659
metabolite_00616	1.72	129.018	128.011	TRUE	6448	4389	6578	5779	6295	13418	16198	10130	13025	12309	9911	10194	10477	10198	8282	1228	2353	2018	359	1316	6693	4798	6307	6371	5848	6971	6405	6703	6040	6159	11089	3775	10190	10549	10481
metabolite_00617	1.95	129.019	128.011	FALSE	256	863	426	276	311	586	1138	857	1586	1367	572	628	1267	916	500	228	396	215	145	150	462	402	872	369	516	486	331	559	837	462	510	573	339	400	300
metabolite_00618	1.45	129.018	128.011	TRUE	1193	137	1085	1470	1600	5376	7036	4836	1335	2562	3420	3544	2499	3317	3674	80	299	215	80	106	2427	1033	1556	2792	2716	597	773	1118	560	841	3063	2769	3217	2673	2308
metabolite_00619	0.73	129.02	128.013	FALSE	2861	2995	2663	2785	2675	3342	3487	3404	3573	3067	3318	2959	3411	3551	2491	1480	1599	1190	934	1425	2561	1939	2508	2418	2262	2123	1863	2193	2062	2070	2785	2549	2917	2739	2844
metabolite_00620	2.12	129.054	128.047	TRUE	37953	37994	38083	41053	36623	643	775	730	701	725	586	564	646	514	593	2178	2205	2309	843	1832	17232	16996	17162	17195	15889	66495	65220	62358	65054	59363	35570	34208	37278	33012	36218
metabolite_00621	3.1	129.054	128.047	FALSE	1479	1834	1573	1709	1573	90	81	70	69	46	77	108	44	127	97	85	135	27	25	57	337	498	774	437	375	2432	2399	2516	2307	2090	1027	873	953	946	1038
metabolite_00622	0.97	129.054	128.047	TRUE	12491	10689	12374	11584	12828	14564	17423	15403	16852	14317	13675	14307	12913	2645	15741	3496	4277	1469	2363	2613	33316	32388	35604	34030	34148	1403	1354	1145	1085	1509	939	3414	3427	3294	3483
metabolite_00624	2.61	129.054	128.047	TRUE	175	223	227	262	198	309	328	502	359	1156	1547	1482	1522	1781	1585	70	36	47	27	106	1930	1693	2038	1799	1535	252	167	190	240	231	189	279	150	201	202
metabolite_00625	2.25	129.054	128.047	FALSE	2417	2756	2896	2847	2247	18	82	48	89	85	33	94	75	147	52	71	53	56	44	120	1333	1299	1153	1320	1516	5763	3941	4843	3514	4365	2648	2688	2543	1748	2678
metabolite_00627	1.97	129.055	128.048	FALSE	1389	1020	1380	1462	1092	147	121	164	115	105	118	78	224	122	113	184	159	207	110	118	1986	1515	1469	2053	1969	2124	1938	2362	734	902	507	837	909	578	874
metabolite_00628	8.46	129.128	128.12	FALSE	430	637	658	328	223	321	458	675	381	879	330	354	661	793	372	998	357	286	304	272	756	745	811	655	387	585	315	266	796	374	333	917	365	383	467
metabolite_00629	0.73	130.016	129.009	FALSE	1250	2533	2769	2279	962	2682	3133	2782	3490	3072	3003	2208	3063	3032	2829	1199	1433	1188	862	1207	2215	2266	2479	2061	2198	1106	1741	1783	1846	1079	2486	1901	2491	2350	2451
metabolite_00631	1.77	130.049	129.042	TRUE	435	738	527	762	465	1360	1318	1577	917	1128	1471	1347	1954	2021	1728	1538	1505	1124	740	1935	1793	1635	1831	1557	1562	686	606	703	719	524	1148	998	857	930	986
metabolite_00632	0.87	130.049	129.042	TRUE	11770	13072	12216	12358	12133	36025	33679	36982	38928	37463	30293	31024	30013	32769	31211	7943	7343	6771	6958	11137	4914	4887	5395	4912	5825	26387	24109	26226	24786	23929	41487	42342	42307	43136	43210
metabolite_00634	12.77	130.06	129.053	FALSE	81	85	74	119	61	53	89	142	106	50	73	78	72	85	182	121	69	95	79	162	141	61	62	150	108	127	129	98	133	175	104	63	188	549	547
metabolite_00636	1.37	130.086	129.078	TRUE	9697	11413	10444	10762	9440	27003	27381	24825	26965	22727	12315	12908	11493	12208	13587	1442	1317	1345	1109	2609	1607	1543	1496	1371	1539	8768	7875	8123	8416	7753	19478	18143	19915	18900	19286
metabolite_00637	0.98	130.086	129.079	TRUE	14486	18540	15133	15104	13212	34757	38688	34362	35996	31455	12743	14061	13219	12960	14525	4579	4508	4229	4056	5876	950	1121	1119	1015	1153	14158	12435	12343	12432	12039	28715	29820	28208	29708	27836
metabolite_00638	0.76	130.086	129.079	FALSE	852	1434	827	836	749	90	111	138	163	121	54	99	92	113	54	953	548	962	650	668	157	146	170	149	111	1716	1843	1699	1827	2040	483	419	593	367	703
metabolite_00640	3.12	130.158	129.151	TRUE	565	381	719	458	502	763	388	793	755	376	743	444	826	1001	206	908	502	247	557	319	1022	1066	1029	1133	1005	633	398	256	358	292	330	716	193	903	721
metabolite_00641	11.26	130.158	129.151	TRUE	1048	1236	1014	1283	1366	1135	669	1257	1124	1294	1108	1118	1163	814	696	1458	1090	1215	546	1172	1207	1362	1128	1239	1123	1121	1145	1044	1243	1163	1100	1277	1058	1180	1191
metabolite_00642	11.35	130.158	129.151	TRUE	1147	1258	1122	1283	1366	1212	1137	1187	1110	1278	1145	1163	1201	1170	1176	1458	1214	1195	1343	1286	1149	1084	1282	1349	1130	1357	1175	1287	1214	1186	1132	1198	1172	1280	1081
metabolite_00643	12.59	130.159	129.151	TRUE	1033	1480	1647	1746	1028	1056	1441	1630	1645	1521	1623	1788	1513	1505	1647	1516	1584	860	1486	1765	1407	1592	1896	1705	1446	1499	1858	1526	1541	1389	1461	1410	1585	1515	1511
metabolite_00644	0.72	130.965	129.957	TRUE	4000	4388	4449	3839	3902	2696	2993	3048	3216	3522	2982	2944	4039	3412	2989	3725	4346	3913	3040	2955	3955	4462	4694	4103	4831	1587	1454	1178	1679	1322	2060	2124	2068	1920	2053
metabolite_00645	13	130.966	129.959	FALSE	1163	3637	2162	1196	1244	1627	1446	2399	4386	3804	1246	1259	2380	2158	1183	3392	1875	1419	3234	1610	1889	1242	2160	1904	2029	2481	1775	1083	3105	1659	1986	3043	1540	1341	1571
metabolite_00648	13.26	130.966	129.958	TRUE	2626	3205	3964	1384	2946	2244	1968	3399	3618	2831	2284	2293	2091	2420	1923	1880	1770	1278	3232	2048	2027	1839	2773	2141	1491	2176	2944	2288	1923	2248	2111	2539	2178	2289	2560
metabolite_00649	13.36	130.966	129.959	TRUE	1833	1863	2449	1909	2436	2307	1202	1902	2182	1765	1773	1268	1671	2012	1454	2765	1288	2234	3173	1805	1545	1347	1895	1776	1986	2382	2415	2059	2057	1977	1758	1661	2156	1773	2138
metabolite_00650	3.5	130.967	129.959	FALSE	1075	803	442	209	435	209	248	192	326	190	174	92	151	239	97	542	240	346	529	370	392	170	263	279	187	393	288	485	525	388	385	328	256	221	378
metabolite_00654	13.18	130.966	129.959	TRUE	1766	1705	1994	1656	2641	1286	1227	2072	2194	2870	2235	1733	1303	2620	2195	2112	1283	1107	1589	1107	1520	1357	1694	1324	2285	1560	1931	1464	1546	2444	1171	2686	1094	2328	1314
metabolite_00656	3.04	131.033	130.026	FALSE	2417	2463	2521	2543	2485	535	782	437	595	413	381	641	464	302	1190	620	606	596	328	540	3536	3517	4256	4113	3799	2666	2385	2394	2554	2322	1412	1804	1900	1663	1765
metabolite_00657	3.03	131.034	130.027	FALSE	1915	2313	2296	2235	1332	535	756	437	595	413	397	735	495	302	1016	670	491	579	328	524	1873	1761	3534	3170	1613	2563	2197	2228	2359	2479	1941	1513	1475	1469	1416
metabolite_00661	2.34	131.049	130.042	TRUE	358	280	403	428	368	1338	1324	1407	873	1645	1499	1396	1090	1539	1151	617	654	630	521	720	6200	6763	6762	6351	6589	5613	4915	5066	5445	4901	4093	4134	3782	3739	4251
metabolite_00662	3.49	131.048	130.041	TRUE	1077	715	468	773	1313	295	180	325	273	649	217	250	352	320	240	152	103	163	114	105	1171	1445	1606	1386	1550	2052	1450	1722	1780	1401	1182	787	485	725	1077
metabolite_00663	4.22	131.048	130.041	TRUE	86	38	125	75	77	118	129	148	96	121	64	218	53	72	88	1147	925	933	616	642	85	56	120	54	56	105	96	38	62	64	209	86	95	101	85
metabolite_00664	4.03	131.049	130.042	TRUE	270	145	539	404	474	908	799	632	693	664	612	542	700	605	781	2235	2827	2745	1860	1684	149	158	125	138	124	116	72	249	96	95	381	210	368	310	274
metabolite_00665	0.89	131.054	130.047	FALSE	941	952	912	1009	815	2629	2690	2524	2903	2815	2258	2145	2188	2080	2168	719	585	493	481	971	804	769	422	357	390	1957	1749	1801	1426	1622	2638	2787	3117	2778	2814
metabolite_00666	0.86	131.053	130.046	FALSE	860	714	912	911	784	2960	1371	2683	1789	1177	2219	2152	1537	1266	2184	598	484	466	481	929	312	493	409	357	260	738	1819	1698	415	1679	910	961	1440	890	1102
metabolite_00667	11.51	131.069	130.062	TRUE	664	511	596	915	981	560	404	307	59	144	359	298	174	185	361	417	337	562	264	273	420	606	340	694	742	510	781	701	425	1017	827	431	843	718	708
metabolite_00668	3.25	131.07	130.063	FALSE	497	632	418	568	426	1514	1873	1758	1630	1752	1163	1073	1120	1293	1208	67	76	53	77	47	1870	2136	2360	2393	2111	602	503	653	399	463	972	891	941	1135	1103
metabolite_00669	4.76	131.066	130.059	FALSE	1511	1366	1605	1349	1629	206	208	121	229	162	127	98	184	119	254	167	1136	1092	88	988	241	217	227	179	294	623	685	963	519	810	958	1026	979	1067	1022
metabolite_00670	1.91	131.07	130.063	FALSE	99176	8782	107037	2426	9723	4540	4027	1961	6802	5745	2134	3315	1475	1402	5680	1447	1656	2312	869	892	74719	4007	81992	4389	69509	78927	74505	3688	66048	73322	95148	3800	15338	87431	4618
metabolite_00671	2.04	131.07	130.063	TRUE	192183	183749	197631	211614	199308	13332	11079	12687	15035	14682	6953	7785	6088	4266	14642	4299	4673	4383	2331	3415	156378	157021	169275	174482	173878	162116	156095	161711	153935	149119	189738	177216	194042	172862	183173
metabolite_00675	2.92	131.067	130.06	FALSE	850	1484	987	1282	1497	108	116	120	81	119	89	52	44	40	140	40	58	47	55	36	369	1239	479	305	289	634	483	451	1654	1462	935	1286	939	1164	1231
metabolite_00677	11.06	131.07	130.062	FALSE	749	656	635	1073	938	478	488	276	120	253	398	311	294	284	445	362	376	466	302	402	485	745	499	744	746	612	775	804	586	781	727	831	794	694	669
metabolite_00678	0.98	131.088	130.081	FALSE	1646	1856	1561	1592	1482	1409	3250	2797	3222	2856	1697	1548	891	618	1641	311	371	1010	744	976	184	143	868	168	228	1889	649	887	844	1707	905	2785	3076	3121	1245
metabolite_00679	1.37	131.09	130.082	FALSE	795	566	560	946	824	661	2666	919	949	1972	1117	786	1316	1154	1629	186	169	185	131	157	79	122	137	86	66	832	672	811	810	795	1861	1495	1908	1660	1239
metabolite_00681	12.81	131.533	130.526	TRUE	1206	1916	1913	1870	1337	1671	1904	1874	1859	1847	1673	1615	1848	1799	1680	1949	1658	2032	1786	1744	1873	1889	1947	1267	1782	1988	1917	1753	1854	1831	1723	1676	1835	1753	1853
metabolite_00682	12.91	131.93	130.923	FALSE	481	929	438	585	616	273	593	538	807	840	546	605	921	698	510	342	438	398	552	400	964	663	1138	339	709	586	446	429	637	500	486	843	315	491	423
metabolite_00685	0.88	132.061	131.054	FALSE	241	330	224	325	284	460	393	620	588	542	288	365	295	247	383	90	148	139	96	280	220	173	232	191	182	339	381	425	316	496	2489	701	747	916	482
metabolite_00686	2.04	132.073	131.066	FALSE	12768	12597	13066	14125	14259	1168	690	846	925	1270	584	536	559	388	943	350	343	252	303	182	11075	11238	12516	11997	12682	3068	11312	11189	11182	10420	13453	12654	13805	12063	13007
metabolite_00689	0.94	132.101	131.094	TRUE	2468	2884	2512	2375	2291	1779	1704	1789	1923	1542	360	539	433	544	453	251	265	290	179	199	1117	1103	1076	1083	1149	1961	2039	2197	2081	1891	1547	1404	1469	1423	1272
metabolite_00690	1.9	132.101	131.094	TRUE	3003	3909	3410	3308	2937	5518	6805	6296	6183	5797	6676	6906	6713	6691	7835	4904	5075	4195	3099	6921	11705	10458	11977	10673	10798	14231	12461	12260	13534	11551	24384	23894	22675	21126	23088
metabolite_00691	12.79	132.53	131.523	FALSE	779	991	889	1007	824	933	799	867	1304	891	763	843	737	943	776	1076	727	906	1067	878	802	758	770	848	647	1196	919	1000	805	795	984	900	670	871	894
metabolite_00692	1	132.957	131.95	TRUE	147	155	127	94	128	95	106	126	83	126	164	88	91	120	102	148	82	138	214	101	34	107	28	55	49	310	363	349	333	406	138	128	135	131	100
metabolite_00693	0.72	132.998	131.99	TRUE	8086	8931	9127	7894	7992	9971	11237	11930	12123	12087	9872	10837	11328	11658	9977	3911	5004	4266	2959	3882	7562	7182	8145	7453	6975	6432	5839	5798	6368	5723	8589	9668	8624	8227	8668
metabolite_00694	3.93	133.028	132.02	FALSE	1776	1122	1899	1838	1426	3147	2507	2532	2685	2319	2610	2203	2795	2928	2590	316	580	426	250	528	80	154	176	228	227	66	59	62	101	113	1627	1449	1666	1564	1811
metabolite_00695	3.86	133.028	132.02	FALSE	1344	707	1495	1304	1442	2907	1234	2248	2009	2116	2345	2211	2011	2010	2592	265	261	271	92	170	72	53	109	93	141	111	47	24	27	25	1214	1107	1110	1050	884
metabolite_00696	3.21	133.028	132.021	FALSE	2473	1929	2517	1855	2599	924	1105	887	1087	983	937	1061	885	1100	1140	163	201	223	104	196	429	316	448	376	554	134	154	125	164	170	1996	1577	2149	1691	1694
metabolite_00697	1.46	133.031	132.024	TRUE	485	610	610	666	556	1369	1661	1474	1092	1100	868	947	1028	847	1212	1212	1251	766	698	1844	950	902	842	794	765	1618	1616	1744	1757	1504	2363	2092	2250	2450	2267
metabolite_00698	5.02	133.049	132.042	FALSE	480	566	513	604	551	1170	1049	1080	788	1010	416	454	394	383	473	89	130	63	137	86	168	220	259	115	164	635	636	693	497	433	382	223	238	212	397
metabolite_00699	4.32	133.049	132.042	FALSE	1338	1074	1269	1398	1111	66	169	89	92	70	125	80	60	49	69	59	20	72	68	23	163	212	312	401	103	1435	1371	1534	1436	1470	442	392	314	342	318
metabolite_00700	0.85	133.06	132.053	TRUE	20952	32383	21853	22680	18355	11862	18954	13029	13659	13439	5027	5340	5324	5166	6334	33079	30905	30528	16914	25899	27307	28064	27697	27817	30601	58431	51122	52682	55993	48190	143738	154436	133471	135782	133282
metabolite_00701	1.09	133.06	132.053	FALSE	713	981	608	725	337	463	375	496	427	334	158	188	179	261	454	1405	1202	1347	645	894	2049	2595	2376	2479	2240	1519	1655	1408	1611	1332	6315	4752	5332	5530	5983
metabolite_00702	0.96	133.06	132.053	TRUE	1401	2771	1728	1951	1550	1768	2419	1848	1757	1561	559	623	635	605	663	3637	2562	2918	1837	2584	6623	6644	6687	5002	6677	3710	3455	6086	3644	5354	13216	13911	19926	19842	13542
metabolite_00703	3.4	133.064	132.057	FALSE	1243	889	1224	1200	1168	786	701	676	685	635	896	798	860	813	831	793	919	750	556	714	5339	5731	5711	5943	5949	989	817	894	811	844	1306	1209	1418	1246	1316
metabolite_00704	3.04	133.064	132.057	FALSE	2600	2965	2924	2365	3267	786	1117	976	802	827	1584	1046	1033	922	1490	964	982	775	449	659	4429	4333	2973	4624	3777	3217	2599	3000	2579	2911	2236	2584	2091	2255	2109
metabolite_00705	3.05	133.064	132.057	FALSE	2816	2904	2956	3450	2975	767	1195	1088	864	756	1325	1038	1162	1029	1684	831	882	947	449	659	4614	4874	4639	5449	4535	3311	3523	3255	2945	3057	2357	2257	2342	2148	2195
metabolite_00708	3.2	133.064	132.057	FALSE	917	894	975	814	1229	390	343	201	255	265	185	265	314	244	196	590	757	749	556	704	2238	2610	2557	2433	2441	966	444	1124	1202	444	1004	440	886	701	696
metabolite_00709	3.67	133.064	132.057	FALSE	2157	1553	2234	2072	2332	364	299	251	283	430	286	301	248	264	276	157	133	180	123	168	657	662	899	837	802	1007	1025	965	966	1003	1730	1571	1685	1695	1696
metabolite_00710	2.8	133.064	132.057	FALSE	3124	2727	2972	3144	3049	1550	2026	1535	1663	1534	1732	1808	1682	1668	2043	795	816	839	711	1205	1924	1799	1823	1761	1668	2271	2296	2133	2031	1850	1960	1772	1857	1974	1874
metabolite_00711	2.05	133.074	132.067	FALSE	1615	1689	1919	1955	1829	119	103	151	158	185	90	91	52	28	106	34	64	54	48	18	1423	1518	1589	1714	1644	1506	1467	1420	1484	1335	1563	1669	1695	1503	1624
metabolite_00712	2.01	133.075	132.067	FALSE	1451	1334	904	1697	1322	172	258	168	176	154	81	104	99	62	159	63	74	47	37	92	1263	1542	1864	1843	1588	1509	1525	1438	1092	1306	1827	1568	1893	1776	1931
metabolite_00717	1.9	133.105	132.098	FALSE	254	399	306	377	242	415	582	588	665	697	588	703	513	521	720	562	527	477	395	732	1132	1114	968	1138	979	1071	980	964	1444	938	2059	2026	2005	1997	2091
metabolite_00718	0.73	133.999	132.992	FALSE	1305	1645	1513	1364	1342	1618	1734	1906	1535	2035	1728	1767	1766	1924	1645	804	908	757	587	725	1276	1214	1273	1309	1059	929	1002	1071	1227	963	1347	1568	1284	1346	1346
metabolite_00719	0.86	134.046	133.039	FALSE	3204	4090	3470	3551	3240	4576	4707	4519	4770	4712	3020	3260	3368	3442	3240	3486	3401	3703	2970	2768	3042	3157	3239	2989	3200	6398	5625	5596	6038	5823	10491	10534	9874	9752	10096
metabolite_00720	0.97	134.044	133.037	FALSE	452	527	336	378	369	828	939	1062	851	1014	508	474	631	504	722	719	456	423	419	212	614	686	643	541	854	837	844	685	687	712	2133	2429	1838	1585	2465
metabolite_00724	0.94	134.078	133.071	FALSE	700	595	424	847	802	809	592	822	663	718	575	457	479	350	524	800	723	745	579	2688	490	382	469	335	542	1405	2132	2193	1557	2067	758	1710	944	641	845
metabolite_00726	0.72	134.996	133.988	FALSE	1358	1384	1752	1174	995	1691	1242	1767	2097	2042	1547	1291	2088	2068	1687	774	1013	907	625	790	1363	1176	1393	1186	1267	1121	782	999	1144	1064	1526	1727	1428	1383	1436
metabolite_00728	3.67	135.044	134.036	FALSE	1583	1155	1684	1556	1561	333	304	249	438	181	323	305	358	368	381	123	82	97	98	29	247	356	348	279	327	753	763	826	620	701	1239	1344	1323	1153	1251
metabolite_00729	3.91	135.043	134.036	FALSE	629	583	747	730	670	940	749	1101	933	1069	906	746	945	1004	1044	244	379	305	126	264	86	123	69	74	83	60	86	39	88	65	681	508	751	684	553
metabolite_00731	0.86	135.052	134.045	FALSE	601	785	605	631	554	680	691	590	704	644	349	433	289	396	369	392	505	402	301	388	687	528	829	578	664	1045	846	995	938	892	1430	1344	1498	1097	1411
metabolite_00732	3.39	135.081	134.073	FALSE	193	127	291	113	237	120	141	129	157	100	144	84	60	303	180	205	256	204	201	149	1752	1925	1693	1992	1778	232	119	134	120	91	295	217	365	257	203
metabolite_00733	2.81	135.08	134.073	FALSE	926	1008	1108	1037	1062	739	498	740	755	645	716	671	715	640	765	274	363	474	257	439	671	750	769	772	676	1135	899	960	857	763	891	733	751	891	430
metabolite_00734	4.2	135.116	134.109	FALSE	1282	1198	1345	1372	1149	2148	2871	2319	2456	2259	1283	1337	1115	1252	1208	108	103	169	60	97	1523	1461	2244	1533	1393	2224	1919	2102	1877	1840	1036	1042	1165	1464	1101
metabolite_00735	4.1	135.116	134.109	FALSE	1075	984	1307	1292	1284	205	218	385	294	213	1100	1168	1238	1240	1143	42	93	148	26	70	1123	1024	1057	1177	967	1082	1152	1164	1040	1004	273	409	259	368	286
metabolite_00736	4.56	135.116	134.109	TRUE	825	504	728	924	975	886	976	768	785	888	743	571	766	541	626	212	281	244	131	233	1093	1171	1322	1072	1024	716	1009	985	808	915	1406	1533	1445	1698	1331
metabolite_00738	4.32	135.117	134.109	TRUE	4045	3569	4100	4159	4203	863	887	1003	884	696	1145	1146	1214	1218	1266	63	59	101	66	169	751	1234	1256	866	807	4663	4352	4404	4106	4452	1500	1257	1303	1247	1451
metabolite_00739	3.96	135.116	134.109	TRUE	3017	2685	3112	3177	3051	422	376	397	285	515	602	301	436	546	463	231	196	56	102	127	4084	5638	4503	4437	4386	3053	2855	2754	2743	2812	1647	1534	1637	1738	1878
metabolite_00740	4.53	135.117	134.109	FALSE	808	785	1019	936	934	1099	1332	1024	1042	1102	816	769	670	636	917	132	295	131	90	175	653	862	887	678	710	1084	956	1084	552	1211	2143	1858	1855	1843	1812
metabolite_00741	3.39	135.117	134.109	FALSE	1090	876	1004	1202	1155	592	631	580	500	693	374	457	369	554	385	44	25	41	50	95	445	1067	485	599	733	973	824	774	841	799	1015	762	1066	937	924
metabolite_00742	3.4	135.117	134.109	FALSE	1092	939	1247	1120	1045	526	583	580	500	624	374	441	369	617	586	16	28	41	30	95	445	858	485	461	538	911	781	898	852	658	954	941	886	937	802
metabolite_00743	1.72	135.945	134.937	TRUE	678	557	612	654	866	517	300	458	432	544	598	649	521	500	591	970	934	822	662	848	572	517	550	614	438	675	690	794	509	588	590	490	516	537	651
metabolite_00744	1.36	135.945	134.938	TRUE	753	724	821	940	1039	499	389	429	651	572	539	401	446	482	385	775	569	668	856	491	344	320	397	257	417	824	781	886	774	582	452	480	538	624	571
metabolite_00745	0.93	135.945	134.938	TRUE	31	76	86	87	56	34	21	45	83	103	20	47	50	43	99	193	133	105	226	84	38	17	36	41	23	144	115	153	109	130	53	75	34	41	41
metabolite_00746	0.65	135.945	134.937	TRUE	826	1205	1064	1059	1094	808	860	922	1998	1233	901	842	1021	1015	1089	1042	803	906	1463	971	1155	972	1490	997	1129	1099	913	1033	927	1074	812	999	929	948	983
metabolite_00747	13.53	135.945	134.937	TRUE	2395	2213	2769	2790	2576	2327	1964	2368	1152	2221	2149	1690	2078	2213	2158	892	1928	2657	2623	2333	2021	1848	1853	1902	2191	942	2685	1037	2503	2612	2053	2062	1274	2435	997
metabolite_00748	13.64	135.945	134.937	TRUE	2809	2417	3278	3116	3383	2625	2216	2782	3109	2679	2301	2212	1908	2541	2349	3163	2245	2991	3059	2677	2208	1988	2061	2091	2340	3234	2908	3372	2818	2977	2513	2370	3092	2585	2959
metabolite_00749	13.9	135.945	134.938	TRUE	2657	2679	2891	3351	2859	2787	1997	2820	2825	2588	2235	2584	2257	2501	2498	3032	2314	2435	3240	2466	2250	2013	2248	2051	2180	2880	3563	2989	2585	2902	2451	2430	3161	2749	2664
metabolite_00750	13.78	135.945	134.938	TRUE	1000	1263	1386	3430	3106	2830	2347	2680	3000	2606	2455	2259	2227	2296	2460	3125	2272	1197	3011	2689	2115	1082	2095	2211	861	2985	3094	3048	1023	3194	2359	2600	3075	952	2911
metabolite_00755	0.97	136.06	135.053	FALSE	632	621	666	704	616	302	632	185	317	564	252	358	260	363	355	335	451	873	1058	637	114	97	146	151	147	680	424	581	555	484	806	3001	2624	2230	834
metabolite_00756	1.83	136.074	135.067	TRUE	604	574	685	1071	662	1266	915	935	1242	999	1187	887	1282	1260	1521	701	953	501	562	1647	381	345	470	363	332	1579	1561	1686	1628	1562	786	702	615	671	591
metabolite_00761	2.46	137.023	136.016	TRUE	249	343	288	234	260	1174	1348	1146	1213	1172	1167	1253	1043	985	1072	20	53	31	17	47	179	173	94	132	178	264	227	234	207	213	354	380	313	516	522
metabolite_00763	2.09	137.059	136.052	TRUE	184	153	189	121	225	115	108	228	140	165	134	198	216	192	282	968	913	861	688	688	1206	1102	1013	1160	1103	260	196	287	332	505	148	133	247	180	85
metabolite_00764	3.19	137.059	136.052	FALSE	1218	1169	1232	1081	1095	253	340	453	258	259	337	353	230	244	306	920	1001	990	532	731	1752	2435	2405	1965	1961	1316	1083	1191	1269	1129	1253	983	488	957	1215
metabolite_00765	2.47	137.06	136.053	FALSE	255	131	200	182	168	90	28	57	68	39	83	71	85	139	33	163	400	193	116	316	1159	997	1214	1018	973	277	156	206	273	208	202	77	186	170	71
metabolite_00766	2.35	137.059	136.052	TRUE	424	516	407	282	427	120	144	120	90	127	249	141	123	138	106	1023	1245	1191	409	503	3646	4259	3981	3969	3700	619	457	647	556	422	691	597	778	604	681
metabolite_00767	1.96	137.061	136.054	FALSE	120	21	89	89	84	45	41	78	55	63	70	75	95	62	84	315	304	326	209	334	769	741	792	746	832	227	173	133	130	184	69	73	66	122	51
metabolite_00768	4.24	137.059	136.052	FALSE	403	157	262	346	340	287	184	471	249	296	221	247	328	239	322	1037	918	960	905	700	315	403	397	262	310	431	304	366	401	611	1626	1259	1559	1216	1499
metabolite_00770	3.34	137.059	136.052	TRUE	741	684	687	725	805	591	658	554	296	487	467	431	682	464	688	2258	2307	1225	2283	1540	5917	6288	6303	6208	6075	649	627	572	539	409	1031	875	1114	1063	1742
metabolite_00773	5.11	137.059	136.052	TRUE	214	103	87	299	155	106	271	171	180	169	194	153	203	131	197	1323	1655	1866	1386	1213	192	237	173	183	232	126	144	165	159	231	222	142	183	191	254
metabolite_00774	3.68	137.059	136.052	FALSE	1185	461	635	554	1097	181	217	277	173	306	214	286	300	299	182	391	411	359	197	196	443	687	646	624	433	664	337	445	482	712	810	587	1087	822	1042
metabolite_00775	3.4	137.059	136.052	FALSE	1559	1103	1700	872	903	871	891	884	886	908	1164	1168	1187	739	1344	1376	1412	2270	1534	1181	6310	6190	6601	6516	6664	1426	1201	763	671	573	1902	1548	1723	1636	1692
metabolite_00776	2.81	137.059	136.052	FALSE	6429	5837	6542	6914	6914	3523	4660	3179	3450	3091	3496	3795	3343	3551	4175	1922	1933	1709	1697	2900	3502	3820	3620	3735	3503	4982	4975	5001	4674	4405	4507	3739	4077	4155	4193
metabolite_00778	4.11	137.096	136.089	FALSE	1337	1306	1323	1397	1305	110	155	87	149	125	124	83	189	105	233	89	54	43	74	67	212	247	382	312	197	1733	1375	1331	1381	1348	1684	1526	1512	1527	1703
metabolite_00779	4.45	137.096	136.089	FALSE	1183	1163	1225	1037	1055	201	217	204	227	228	501	575	633	759	328	61	22	20	27	55	43	39	47	27	27	323	341	243	259	367	313	1077	1272	712	769
metabolite_00780	4.46	137.095	136.088	FALSE	1156	690	748	496	1163	201	138	183	227	228	752	575	374	477	703	61	47	40	27	28	43	47	47	18	27	327	283	307	216	367	1101	623	1039	1005	962
metabolite_00781	3.41	137.096	136.088	FALSE	746	1227	970	1553	1530	311	341	579	398	428	732	602	627	1315	766	36	59	24	67	56	78	158	149	146	123	765	752	1344	1418	1224	589	642	884	970	539
metabolite_00782	5.24	137.132	136.124	FALSE	860	788	830	857	887	303	432	322	278	290	174	119	250	116	78	98	112	57	70	50	200	221	150	145	119	767	731	743	725	823	137	97	188	154	146
metabolite_00783	5.52	137.132	136.125	TRUE	162	129	179	268	169	397	986	202	291	430	881	792	761	826	862	61	43	78	56	78	84	129	123	117	170	220	290	240	334	300	115	125	155	177	170
metabolite_00784	4.32	137.132	136.125	FALSE	83	222	181	218	229	543	565	783	567	757	1393	1264	1465	1477	1391	21	22	25	120	59	97	69	165	229	178	258	253	213	192	199	168	147	307	158	230
metabolite_00785	11.01	137.132	136.125	FALSE	2003	1341	1681	2187	1888	297	292	197	285	324	294	217	291	236	243	1159	1344	1565	1297	1322	325	287	320	317	418	1345	2405	2080	1358	1987	882	1000	999	868	1079
metabolite_00786	5.63	137.133	136.125	FALSE	195	234	320	347	232	230	264	303	365	467	738	791	913	732	691	64	59	25	109	93	117	193	176	223	169	302	382	342	265	431	81	74	65	112	86
metabolite_00788	12.79	137.964	136.956	FALSE	1849	1713	1701	2096	1704	1667	1934	1616	1257	1809	1628	1731	1665	1547	1580	1670	1993	1816	1833	1959	1837	2302	2051	2307	2112	1717	1991	1809	1991	1965	1953	1693	1944	1786	1922
metabolite_00790	2.8	138.062	137.055	FALSE	634	606	597	599	685	362	502	448	284	374	327	459	359	355	422	216	185	262	187	393	420	356	437	424	312	527	471	426	533	571	531	447	547	514	474
metabolite_00792	12.8	138.977	137.97	FALSE	1584	2213	1721	1818	1641	1606	1934	1785	1843	2014	1598	1513	1562	1577	1520	1739	1783	1808	1877	1813	2231	1983	2204	1789	1991	1544	1790	1789	1936	1629	1811	1684	1721	1721	1807
metabolite_00794	1.46	139.002	137.995	TRUE	1279	140	789	914	1196	3820	5331	3099	1205	2686	2547	2389	2162	1970	2652	65	288	230	159	204	1928	1456	1505	1787	2046	674	886	1202	515	899	2286	2057	2417	2432	2450
metabolite_00796	1.72	139.002	137.995	FALSE	5055	4141	5116	4499	5279	9798	8306	7266	6862	9288	7073	8174	5613	7715	1951	961	1921	1565	339	1133	5340	5627	4135	3937	4239	5429	5034	5077	4215	5591	8878	7801	7347	8776	8241
metabolite_00797	1.66	139.002	137.995	TRUE	4073	2150	3812	4332	3766	9711	12215	9021	9729	7453	5280	7754	6776	6325	7445	808	1921	1565	352	1133	4740	4912	4096	3534	2435	3557	4517	4112	2938	5098	8450	6284	7772	5910	7803
metabolite_00799	5.47	139.039	138.031	TRUE	401	338	360	480	482	1055	1208	812	1036	738	1132	696	693	721	931	49	61	55	103	103	190	177	154	155	170	287	346	349	263	327	1168	1047	1447	1815	1699
metabolite_00800	5.24	139.038	138.031	TRUE	928	1038	900	978	908	349	659	224	320	202	143	252	156	215	449	52	57	41	44	61	120	154	127	92	160	721	364	427	664	537	170	172	147	114	89
metabolite_00801	2.08	139.039	138.031	FALSE	410	302	492	608	469	307	424	335	457	399	361	277	255	177	296	522	797	547	421	499	1377	1626	1342	1518	1540	313	311	387	418	340	1123	799	1068	1172	892
metabolite_00803	2.7	139.039	138.031	FALSE	1014	933	933	1135	1248	315	407	337	238	343	351	398	374	476	463	73	132	150	77	113	2142	2021	1973	2357	2105	893	1355	1281	942	943	1135	1396	1506	1240	1575
metabolite_00804	3.89	139.038	138.031	FALSE	2280	1643	3214	3234	3468	5553	5679	3690	4454	4225	4593	4807	4720	5273	5038	713	679	790	395	708	454	345	337	322	540	376	290	483	334	278	1772	1818	2346	1852	2516
metabolite_00805	3.04	139.038	138.031	TRUE	15225	15658	15606	17949	16932	3984	6279	3521	4523	3732	4801	5382	4409	3997	8448	4432	4270	4553	2405	3551	25872	25003	27936	28811	25283	17983	16761	16722	15806	15929	11666	11069	11211	10714	11269
metabolite_00806	4.2	139.038	138.031	TRUE	520	349	465	445	412	539	506	997	486	443	395	423	322	217	730	110	95	104	77	83	1276	1198	1654	1183	1209	291	446	381	392	421	356	312	322	250	195
metabolite_00807	2.29	139.038	138.031	FALSE	1467	526	1296	1560	927	120	78	181	137	165	106	145	112	144	271	521	469	457	320	571	1411	780	2099	2073	997	2346	1835	1731	1655	1102	212	264	354	307	400
metabolite_00808	3.95	139.038	138.031	FALSE	915	1541	4137	3476	2862	5938	5669	5915	1967	5334	1707	1912	5697	4969	5597	889	960	820	455	813	367	455	386	413	546	904	530	674	546	1423	3265	2975	3254	3304	1611
metabolite_00809	2.5	139.038	138.031	TRUE	22679	15473	18686	24297	20916	304	281	491	269	995	317	230	356	278	416	804	971	846	812	752	13531	12847	11876	15907	12251	18888	23560	23461	15957	22820	4769	5025	6170	3911	5530
metabolite_00810	2.87	139.038	138.031	TRUE	10580	8189	9276	13473	10856	207	339	314	259	463	223	290	240	301	410	228	217	236	144	215	2116	1954	2293	2225	1873	9864	10933	11632	7672	10111	1296	1198	1286	1228	1348
metabolite_00811	3.46	139.039	138.032	TRUE	2590	1918	2420	3290	2772	1935	1601	4735	1875	5278	1515	1289	1114	1121	2975	68	106	85	121	101	729	688	612	949	374	3563	4091	4369	2719	4254	3079	3479	4081	3267	3750
metabolite_00812	1.21	139.038	138.031	TRUE	1727	1514	479	915	751	1220	2686	672	2771	2473	2294	965	849	2102	767	403	381	337	124	246	2284	5523	5678	5085	5504	211	171	139	219	146	450	851	645	783	671
metabolite_00813	0.97	139.039	138.031	TRUE	9326	7894	8983	8400	9124	10202	12180	10673	11289	9619	9600	10361	9664	9179	10846	2643	3064	3135	2104	1901	23152	22249	24320	23313	23907	665	541	421	336	514	1565	1802	1661	1776	1695
metabolite_00814	5.42	139.038	138.031	TRUE	379	338	339	372	366	1202	1195	1031	946	1108	1074	1063	977	1017	981	43	78	52	34	19	84	193	119	99	93	289	237	142	223	230	259	256	188	298	237
metabolite_00815	2.28	139.039	138.032	TRUE	1329	1796	1537	1550	1494	81	98	181	109	165	82	145	142	144	128	521	505	457	320	571	1574	2203	1400	1319	1983	2060	2170	2015	2002	2320	143	264	242	307	400
metabolite_00816	3.48	139.038	138.031	TRUE	2481	1668	843	1180	1511	1405	1515	3083	1077	2286	1394	1145	1009	991	1966	49	106	85	75	101	729	696	658	803	745	1886	1689	2456	1519	1717	1761	1841	1868	1918	3432
metabolite_00817	1.77	139.047	138.039	FALSE	124	137	196	178	175	173	144	98	163	264	133	213	230	223	228	229	309	218	87	119	1125	1026	1085	891	1098	123	95	69	142	32	132	101	44	76	87
metabolite_00820	12.99	139.963	138.956	FALSE	1244	2334	1646	929	1102	1258	2036	1890	1263	1953	1869	1587	2294	2034	1577	1343	1650	1380	1190	1563	2094	1620	2780	1846	1385	1141	1015	1424	2097	1022	1624	2158	1380	1284	1127
metabolite_00821	12.81	139.987	138.98	TRUE	12004	11733	11563	12730	11795	11297	10655	11024	2921	10891	10590	10834	10001	10969	10687	11756	11297	11826	11721	11745	11142	11573	11624	11217	11586	11492	12616	12271	11131	11810	11630	10322	3826	11167	12150
metabolite_00822	10.06	139.988	138.981	TRUE	1433	1292	1459	1529	1464	1123	1330	1581	1568	1424	1343	1238	1825	1442	1560	1263	1327	1007	1236	1111	1728	1573	1660	1976	1816	1725	1677	1771	1590	1500	1790	1867	1652	2088	1837
metabolite_00823	9.91	139.988	138.981	TRUE	1134	1200	1262	1278	1211	1016	1136	1336	1220	1301	1220	1349	1291	1263	1319	974	1015	892	980	903	1353	1606	1193	1478	1634	1281	1396	1551	1042	1505	1721	1995	1879	1808	1711
metabolite_00824	10.54	139.988	138.981	FALSE	1047	1434	1111	1120	946	1109	983	1194	1559	1416	1183	1265	1171	1149	998	1169	1026	1134	1344	957	1439	1113	1808	1152	1266	1502	1260	1032	1336	1101	1068	1401	981	1017	1167
metabolite_00827	3.03	140.042	139.035	FALSE	1247	1569	1470	1447	1402	333	633	299	547	273	407	509	363	307	659	411	511	427	216	308	2180	1816	2096	1639	2067	1188	1286	1211	1588	1413	1089	724	944	921	1091
metabolite_00829	2.5	140.042	139.035	FALSE	2451	1954	2071	2195	2398	44	70	85	56	146	23	76	82	47	61	143	153	208	132	154	1136	740	1198	1351	1078	2075	2323	2150	1841	2665	639	714	733	746	864
metabolite_00830	0.97	140.042	139.035	FALSE	962	671	768	764	893	931	1080	1055	1002	804	905	905	890	873	1090	226	329	357	208	189	1924	1129	1969	2006	1701	73	53	54	55	91	270	238	294	176	218
metabolite_00831	2.21	140.046	139.039	FALSE	411	389	238	260	337	184	147	224	208	195	148	145	163	139	151	643	649	759	427	636	821	694	864	564	766	226	210	199	291	209	211	315	176	215	269
metabolite_00834	12.78	140.995	139.988	TRUE	13914	12088	18700	12669	10816	12062	10102	10452	12303	11396	9964	14244	9526	20042	11983	18234	14004	13355	20686	13135	24740	15107	31696	16496	17315	19673	10998	12906	20470	13200	14113	21607	11187	13462	13396
metabolite_00836	1.24	141.018	140.01	TRUE	77	86	64	64	76	867	600	879	559	689	1001	1115	931	1103	1031	21	46	27	18	33	283	374	358	390	360	211	183	154	120	219	370	337	649	325	391
metabolite_00837	0.97	141.018	140.01	FALSE	699	843	581	802	718	2320	2223	2856	3257	2959	2778	3066	3226	3089	2618	89	156	192	117	181	1909	1669	2293	1653	1511	1815	1726	1736	1768	1632	2259	2292	2553	2065	2051
metabolite_00838	3.08	141.018	140.01	FALSE	557	598	657	670	619	30	18	67	52	88	66	39	21	63	58	56	23	33	17	69	39	73	99	97	46	818	834	890	686	695	376	440	268	274	411
metabolite_00839	5.15	141.054	140.047	TRUE	410	389	553	402	557	96	110	70	74	129	44	78	63	72	72	132	46	28	47	70	73	119	85	73	135	918	1020	591	781	1001	1543	810	1304	1204	1328
metabolite_00840	3.68	141.054	140.046	FALSE	1324	1103	1199	1271	2002	434	738	217	185	216	230	240	244	230	308	101	138	126	123	91	465	349	521	374	368	646	777	647	590	744	1044	979	1025	1298	986
metabolite_00842	3.04	141.054	140.047	TRUE	7698	7583	2418	8115	2904	1656	2880	1362	1809	1542	1990	2853	1570	1568	3721	2129	2099	2416	1252	1589	12675	10502	15242	3772	1940	3314	8165	8209	7842	3242	2099	5330	5620	4932	5489
metabolite_00844	4.48	141.054	140.047	TRUE	15719	12391	15111	15049	15702	1327	662	648	635	606	811	675	427	542	1001	994	1328	1234	766	934	5719	6113	6459	5585	5323	13579	15872	14983	13785	14546	15190	13463	14571	14677	13741
metabolite_00846	3.05	141.054	140.047	TRUE	7441	7237	3659	4476	3517	1831	3093	1384	1762	1389	1781	2853	1436	1435	1999	2270	1998	840	1239	1764	2768	12986	3572	14183	2448	8642	4304	4239	3669	7722	6328	2436	3227	2182	5542
metabolite_00849	2.7	141.053	140.046	FALSE	448	344	361	652	395	78	57	76	103	69	133	57	171	117	131	21	20	70	75	29	618	528	954	811	624	751	736	697	744	568	89	131	78	142	115
metabolite_00850	3.45	141.054	140.047	FALSE	569	440	419	469	382	113	163	124	163	127	59	146	50	176	83	79	44	110	64	97	350	426	263	272	389	538	483	633	676	599	873	775	840	520	762
metabolite_00851	2.2	141.054	140.046	FALSE	416	404	365	346	387	289	173	287	187	301	231	149	166	165	207	742	850	803	549	678	831	931	878	757	933	427	357	368	412	468	250	374	289	395	449
metabolite_00853	5.28	141.056	140.048	FALSE	880	468	875	1001	760	62	57	29	83	77	46	68	30	31	63	51	53	51	61	52	106	121	89	156	149	772	1160	903	702	1049	536	560	431	542	982
metabolite_00855	1.95	141.957	140.95	FALSE	1292	1307	1176	1053	497	1375	1335	1169	1048	1164	816	1440	1277	733	1678	1738	1555	1603	2288	1609	938	1062	775	1124	962	1497	1356	1528	1746	740	771	1072	786	1155	834
metabolite_00856	0.98	141.958	140.951	TRUE	230	212	297	294	334	812	340	236	227	270	329	217	233	289	450	280	257	341	628	407	90	48	120	153	160	766	1264	1028	683	1051	769	408	978	804	896
metabolite_00857	2.18	141.959	140.951	TRUE	1280	1217	1285	1353	1329	1690	1804	747	1296	1458	1696	982	740	797	1821	1171	2186	868	1174	1070	824	1211	824	1076	1160	1159	1056	1323	1680	1306	1107	1322	989	1485	1170
metabolite_00858	0.8	141.958	140.951	FALSE	800	979	736	725	709	368	509	415	531	386	601	566	671	504	700	1162	1051	1005	1463	1203	974	723	691	788	716	1435	1324	1488	1113	1576	766	1026	881	1090	818
metabolite_00860	3.5	141.958	140.951	FALSE	877	935	910	1018	968	644	849	663	839	783	667	668	766	781	577	968	715	1010	948	954	564	584	631	642	541	1029	913	950	1031	758	882	877	551	856	634
metabolite_00861	1.34	141.958	140.951	TRUE	2375	1896	1084	2303	2086	1041	1850	1754	1181	1405	2057	1158	1669	796	2107	1044	1355	1103	1413	2577	888	1281	824	1194	989	987	2617	1841	1014	1474	2209	1845	2142	2223	2185
metabolite_00862	4.42	141.958	140.951	FALSE	779	960	906	768	725	708	858	1015	900	778	599	851	1044	825	656	795	840	812	782	775	644	634	777	804	718	722	855	847	809	786	831	719	725	823	696
metabolite_00864	1.55	141.957	140.95	TRUE	2491	1981	1905	2242	2268	1570	1374	1261	973	1164	2251	1875	1502	1524	2166	2689	2624	3152	3185	3404	1069	1529	1209	1321	1645	2267	2795	2934	2683	2639	2133	1905	1779	1829	1694
metabolite_00865	1.28	141.958	140.951	TRUE	2224	1719	1706	2046	1074	1812	1850	1659	1028	1161	2057	1552	1434	1486	2052	2071	2381	1571	2461	1725	759	926	760	784	932	2087	2512	2613	2135	2550	2179	1845	2039	1988	2101
metabolite_00866	1.75	141.958	140.951	TRUE	1154	2411	2507	2574	2992	1987	1971	1672	1257	1599	2449	2587	1753	1907	2317	3085	3371	3112	3719	3005	1719	2838	1153	1925	1721	2624	2668	2605	2583	2747	2171	1804	2048	2272	2181
metabolite_00867	13.2	141.958	140.951	TRUE	17274	18109	17191	16551	16884	16700	18531	17633	17707	18672	17925	19782	19415	19294	17251	17204	18085	17101	17512	15922	20966	20995	19610	20067	20329	16735	16774	16115	18571	17249	17123	19558	16281	17055	16736
metabolite_00870	13.79	141.958	140.951	TRUE	8483	8898	7991	8244	8244	8801	9787	8846	7829	8509	9403	9424	9305	7873	8605	8354	9486	8712	8547	8746	9754	10202	9191	9771	10205	8374	1062	7814	8882	9018	9230	8271	8256	9414	8981
metabolite_00871	13.02	141.958	140.951	TRUE	19525	26812	20469	17883	18402	18468	22914	21750	19244	24870	19463	21133	25754	23079	19466	19786	21294	18846	20656	19582	27674	23882	28295	24281	23051	20719	18546	18361	22166	19370	20507	23766	18279	20176	18552
metabolite_00872	0.64	141.958	140.951	TRUE	2519	3737	3666	2133	4051	3626	4491	4075	3288	2481	2607	3370	4383	4208	4744	3958	4432	3975	2174	4313	3354	4844	3767	4472	4094	2252	4145	2040	2436	4056	3976	4112	3993	4471	4252
metabolite_00873	2.5	141.958	140.95	TRUE	1737	1475	1639	1665	1453	1156	1076	1148	1414	1413	1408	1488	1530	1443	1349	1285	1720	1537	1750	1634	1031	984	690	902	1066	1463	1803	1897	1487	1803	1064	1243	1437	1495	1262
metabolite_00875	3.15	141.958	140.95	FALSE	915	1235	902	918	769	467	559	488	590	602	722	686	679	569	547	1108	1320	1238	1312	931	567	941	663	539	667	797	945	1007	617	942	833	1075	756	952	1010
metabolite_00879	4.02	141.957	140.95	FALSE	1183	1037	951	1039	1059	776	969	834	1051	889	930	814	981	962	766	863	610	625	757	818	888	809	683	750	964	688	517	738	776	742	859	880	682	1050	784
metabolite_00880	13.33	141.958	140.951	TRUE	15186	16832	14961	14397	15505	15505	17038	16372	13882	16143	16834	18201	17394	17053	16195	15847	16284	16185	15714	15444	18794	17991	18081	17742	17646	14828	15050	15029	16709	14314	16220	16826	14489	16843	15399
metabolite_00881	12.89	141.958	140.951	TRUE	5005	15780	5877	4943	4813	5791	7805	2612	9999	13016	6345	7445	11318	3307	6098	2437	6307	6081	5694	5655	14147	9149	20251	8894	8047	5272	5061	5258	7255	5242	5666	9605	5176	5274	5213
metabolite_00883	2.92	141.958	140.951	FALSE	840	921	955	925	1026	1033	990	922	1084	1001	1121	1320	1097	1088	1059	1307	1098	1480	1299	1291	934	857	829	910	961	1093	1260	1204	1004	1030	923	866	1021	1051	885
metabolite_00885	2.75	141.958	140.951	FALSE	1386	1325	1086	1245	1240	1145	1085	1245	1268	1173	1408	1271	1317	1204	1298	1387	1454	1681	1595	1544	918	1093	935	1076	1024	1134	1119	1218	1625	1118	1031	1150	996	1096	1096
metabolite_00886	1.11	141.959	140.952	FALSE	731	1054	929	944	910	536	573	638	588	711	666	598	660	592	770	760	630	761	1285	767	156	293	205	318	200	1851	1531	1778	1487	1537	796	651	751	750	901
metabolite_00888	12.77	141.981	140.974	TRUE	5238	11539	6925	5382	5165	4270	5727	6777	13465	9969	4806	5077	7362	7332	4374	6642	5372	5174	7126	5287	8876	5860	11728	6206	6365	7018	5106	5231	7092	4901	5480	7760	5089	5292	4939
metabolite_00889	12.8	141.983	140.976	FALSE	5997	4959	5600	6712	6198	5973	5590	5362	4859	2502	5269	5449	1962	5472	5141	5759	5556	6038	5732	5880	4770	5776	2584	5746	5776	5713	6036	6099	5688	6353	5625	5328	6147	5581	5788
metabolite_00892	4.46	142.058	141.051	FALSE	1167	884	1401	1500	1211	132	69	82	77	85	93	65	47	47	86	165	124	76	109	79	528	583	603	657	598	1377	1332	1722	1214	1068	1507	1051	1429	1392	1025
metabolite_00893	3.03	142.056	141.049	FALSE	700	644	701	605	702	122	350	213	347	161	165	251	225	153	300	221	291	212	131	215	746	1119	1426	1091	747	671	844	696	618	886	576	525	503	490	659
metabolite_00894	1.4	142.086	141.079	TRUE	146	210	155	168	221	319	363	389	322	312	244	172	143	165	206	159	118	207	70	156	1377	1371	1381	1513	1334	235	222	237	212	221	381	567	502	437	472
metabolite_00895	1.77	142.086	141.078	FALSE	178	172	195	129	325	471	433	384	576	699	338	248	430	360	330	91	85	80	18	75	1275	1257	1286	1124	1189	311	212	187	183	214	923	901	913	767	849
metabolite_00896	0.98	142.086	141.079	FALSE	158	230	221	200	251	237	774	284	231	337	188	120	171	137	126	322	367	288	241	218	1353	1205	1608	1553	1308	177	177	185	148	223	243	311	304	254	306
metabolite_00898	12.98	142.961	141.953	FALSE	1814	1892	1218	1328	986	1283	1009	1715	1684	1746	1154	1587	1691	1829	1536	1174	1831	1405	1424	1513	1726	1419	1774	1670	1223	987	1297	1286	1283	1482	1302	1126	1211	1413	1526
metabolite_00900	12.79	142.99	141.983	FALSE	7114	4260	9741	4406	6660	6436	3981	3782	18588	13478	5190	7162	3583	10259	5747	8785	6788	7246	8034	7299	13089	6195	16137	8132	9120	8948	5226	7018	10547	6411	6688	10469	7460	6394	7250
metabolite_00901	0.97	143.033	142.026	FALSE	265	208	261	338	284	190	284	206	197	241	222	208	179	154	221	102	108	81	82	50	288	631	642	338	327	327	310	318	309	250	489	496	575	532	482
metabolite_00902	2.25	143.034	142.027	FALSE	142	134	115	177	213	131	373	233	109	104	245	170	144	168	276	148	176	153	50	69	629	557	408	362	563	370	344	593	233	240	682	594	671	544	672
metabolite_00905	1.29	143.95	142.943	FALSE	175	334	309	155	191	171	198	176	146	109	151	143	85	143	226	588	462	562	571	628	295	192	218	129	232	149	175	124	120	127	266	278	246	229	217
metabolite_00906	1.64	143.952	142.945	FALSE	726	573	590	661	683	541	565	542	543	528	501	464	473	586	530	860	664	624	704	787	491	429	785	515	628	780	674	708	760	765	517	561	552	493	693
metabolite_00908	12.81	143.958	142.951	TRUE	9981	10413	9786	11292	10063	10045	9279	9665	10637	9914	8877	9202	8492	8865	9367	10127	9679	9941	10233	10273	8891	9544	9882	10094	10081	9979	10579	10854	9552	10143	10105	9047	10032	9343	10244
metabolite_00909	12.94	143.959	142.952	FALSE	1348	1415	1033	1337	1324	1203	1260	1147	1147	1478	2175	1580	1010	1262	1384	1423	1284	1417	1162	1322	1416	1421	1474	1129	1145	1006	1126	1634	1192	1281	1454	1063	1241	1296	1523
metabolite_00910	0.63	143.959	142.951	FALSE	876	998	815	882	851	761	923	845	1193	1251	827	767	1058	881	801	1132	778	821	966	965	1041	867	1075	832	945	1073	795	799	915	786	779	928	814	746	873
metabolite_00911	0.73	143.998	142.99	FALSE	556	695	679	593	679	386	353	321	526	534	484	445	543	533	463	724	762	760	593	603	578	666	776	764	544	238	278	414	386	241	304	385	291	283	272
metabolite_00912	1.64	144.065	143.058	FALSE	56	64	75	20	156	203	311	342	383	234	98	109	76	94	138	87	28	24	71	47	868	703	740	761	878	63	111	159	41	26	204	183	175	167	212
metabolite_00914	12.77	144.077	143.069	FALSE	750	718	752	846	843	807	837	847	853	808	784	839	760	833	662	911	834	726	823	840	841	853	813	896	920	753	850	894	757	760	809	773	936	776	740
metabolite_00915	3.08	144.08	143.073	TRUE	202	149	274	211	142	30794	29977	25675	23132	20596	1226	811	1106	2090	843	385	301	436	321	358	2193	6926	2239	4647	2804	404	492	347	615	537	93556	87822	100602	96840	86784
metabolite_00917	0.97	144.102	143.094	TRUE	5789	5498	5343	6058	6052	2529	2222	2087	2593	1981	445	476	300	529	453	820	769	895	701	792	2888	2561	2983	2924	2990	9818	10289	12009	10226	10681	3363	3249	3439	3515	3344
metabolite_00918	10.99	144.982	143.975	FALSE	3706	3781	3726	3362	1914	4292	4341	5002	2764	5345	4703	4016	5468	4640	2417	4447	4033	2606	3734	3122	5009	3047	3288	4314	4706	3922	3738	3491	4014	3581	5659	2819	5738	4545	5835
metabolite_00919	11.23	144.982	143.974	TRUE	6485	5613	5742	7085	6764	7771	2219	6591	4221	6355	7082	1980	2035	6636	6927	6920	2169	6875	6181	7326	5865	5596	5875	5395	5937	6021	6545	6702	6081	6445	5907	5350	6561	5806	6157
metabolite_00920	12.59	144.982	143.974	TRUE	13550	19198	15248	11953	13036	13761	14990	18591	39651	21038	14205	14846	20303	19623	14319	15696	10867	13518	16940	14110	20274	14382	21803	14915	15212	16400	13087	13718	16888	13394	13568	18889	13148	13947	13380
metabolite_00921	11.06	144.982	143.974	TRUE	6398	6137	6610	2617	6354	6225	2140	6711	4302	6612	6385	1533	6255	6498	6043	6718	2039	6369	6366	6430	5457	5676	5517	5787	5699	6563	6600	6885	5878	6736	5419	5836	5890	6203	6154
metabolite_00922	11.1	144.982	143.974	TRUE	6606	6478	6729	6983	6653	7417	6345	6906	4486	6684	6728	6503	6465	6613	6988	7487	6507	6818	7156	7137	5836	5649	5944	5874	5536	6381	6832	6762	6058	7019	6241	5829	7016	6253	6302
metabolite_00923	12.02	144.982	143.975	FALSE	4404	4465	3852	4814	4093	4868	4368	4303	2892	4976	5249	4316	4954	4505	4393	3962	4928	4402	4224	4476	1136	5169	4864	4860	5508	4038	3827	4308	4442	4312	4715	4719	4368	4136	4346
metabolite_00924	12.77	144.982	143.975	FALSE	7097	11994	7438	6708	6715	6890	7503	8841	21485	12675	7088	7734	11710	10162	7417	7195	7593	7096	7919	6941	12118	7379	14831	7430	7364	7588	6451	6637	8849	6699	7300	9787	6595	6773	6788
metabolite_00925	3.81	145.028	144.021	FALSE	213	91	153	161	197	221	140	121	102	166	130	156	142	167	271	48	86	40	51	31	414	788	254	689	952	88	135	135	86	152	453	365	459	483	532
metabolite_00926	3.16	145.036	144.029	TRUE	353	271	393	416	380	758	859	1028	687	784	1041	1038	1154	1239	1241	141	136	155	74	142	1200	1106	1306	1290	1178	297	385	249	231	303	568	610	500	300	614
metabolite_00930	5.02	145.049	144.042	TRUE	843	799	775	810	725	1405	1396	1438	1438	1429	883	774	839	796	821	146	236	310	184	246	290	259	298	273	326	996	951	949	831	915	559	365	523	533	697
metabolite_00931	0.9	145.049	144.042	FALSE	3499	4100	4049	5169	3674	1432	1248	2738	1230	2516	2209	2339	2363	1021	2626	5338	5746	5055	2972	3509	2335	1238	1302	1199	1366	3515	3051	3030	3373	3596	4367	4722	4315	3851	4058
metabolite_00932	4.32	145.042	144.034	FALSE	364	546	374	535	362	219	182	256	267	277	321	293	284	271	269	648	596	320	790	966	277	151	245	171	140	647	553	581	493	596	752	478	776	361	360
metabolite_00933	0.97	145.049	144.042	TRUE	9430	10241	9468	8919	8972	8474	8466	9433	9631	9337	10926	10753	11354	11466	10392	5131	5728	5048	4881	7178	3648	3304	3570	3390	3379	9073	7994	8125	8764	8465	6317	6171	6174	6332	6400
metabolite_00934	1.91	145.049	144.042	TRUE	320	280	373	419	343	1534	1205	1377	1302	1289	1448	1316	1424	1510	1275	663	1166	933	375	956	510	340	444	468	496	203	253	258	279	236	393	443	485	566	507
metabolite_00935	1.1	145.049	144.042	FALSE	2058	2740	3004	2454	2228	2629	2959	3673	2989	3270	3741	3759	4158	4448	3801	948	1124	732	746	1322	1117	1176	1670	1335	1103	2001	1897	1933	1847	1765	1907	2034	1874	1659	1906
metabolite_00938	2.37	145.086	144.079	TRUE	693	622	579	767	718	84	89	105	83	103	89	74	113	113	70	50	90	30	39	22	1212	1284	1164	1275	1272	852	841	755	820	729	328	310	269	381	263
metabolite_00940	1.36	145.928	144.92	FALSE	690	409	552	402	581	460	308	451	431	359	295	273	228	165	222	539	311	444	460	435	197	193	293	220	229	596	470	463	539	486	324	330	440	311	347
metabolite_00941	0.55	145.928	144.921	FALSE	863	964	1187	891	958	897	752	1080	1333	962	802	801	820	854	945	834	810	977	888	745	1013	816	1163	957	1185	888	1078	1192	1065	944	861	862	763	762	836
metabolite_00943	13.44	145.928	144.921	TRUE	923	885	1462	875	1099	903	706	1137	1365	670	762	772	627	1065	846	955	870	1140	868	1046	817	1365	885	1138	849	944	1087	912	785	792	920	1257	582	1077	1405
metabolite_00944	13.74	145.929	144.922	TRUE	893	1838	1105	2302	2383	1993	1451	1839	2117	1490	1937	1407	1510	1673	1807	2201	813	2018	1980	1825	1476	1446	1460	1474	1662	1258	2216	2229	1983	2225	1813	1598	1015	1963	1113
metabolite_00946	13.6	145.929	144.922	TRUE	2146	1658	2254	2212	2191	2195	1422	1864	1884	1494	1630	1514	1559	1809	1837	2299	1565	2074	2152	1783	1413	1275	1411	1331	1597	2402	2276	2352	1893	2215	1751	1401	2137	1869	2017
metabolite_00947	1.74	145.929	144.922	FALSE	820	657	897	919	695	1080	328	406	462	445	532	570	424	408	524	989	719	864	1232	898	458	451	553	445	430	903	777	794	799	749	444	432	494	495	530
metabolite_00948	0.65	145.93	144.922	TRUE	1091	966	976	1013	851	890	913	1031	1482	1084	672	767	953	952	743	1044	822	990	881	770	955	779	1379	951	869	980	1081	1015	866	1041	902	968	930	847	993
metabolite_00949	12.8	145.954	144.947	TRUE	4059	4051	3539	4340	3826	3807	3419	3534	3903	3546	3440	3287	3253	3388	3224	3895	3589	3956	3731	3845	3214	3657	3713	3782	4186	3763	4005	4003	3602	3911	3610	3552	3844	3652	3999
metabolite_00951	12.57	145.984	144.977	FALSE	615	1084	1216	684	776	779	878	1158	2108	1160	839	1073	1209	1093	1114	1130	911	662	1038	823	1254	571	1253	943	975	552	849	731	1026	818	896	1184	666	956	692
metabolite_00952	0.96	146.05	145.043	FALSE	474	588	633	909	723	799	1646	1539	1045	854	1301	1352	1428	803	1529	269	544	413	1011	1423	1214	959	1166	1114	999	611	518	768	756	670	453	621	818	386	831
metabolite_00953	2.39	146.06	145.052	TRUE	1619	1450	1729	1407	1562	230	244	175	259	196	235	177	237	166	172	1454	1788	1163	1467	2433	4332	4199	4370	4290	4134	1188	883	839	646	807	1863	1678	1784	1813	1597
metabolite_00954	2.83	146.06	145.052	FALSE	151	267	95	191	128	245	317	268	185	227	283	244	199	194	360	608	470	500	495	641	729	571	564	871	907	2431	2537	2613	2464	2645	1562	1308	1379	1215	1371
metabolite_00955	1.88	146.06	145.053	TRUE	195	140	139	132	110	1229	890	1375	1267	1265	1012	1141	840	1361	756	88	127	83	39	104	89	61	76	127	112	141	178	208	97	163	174	183	179	150	184
metabolite_00956	1.77	146.081	145.074	TRUE	265	281	342	183	290	700	995	1106	1242	709	869	833	761	1276	923	68	195	136	60	102	1916	1746	2089	1471	1883	372	286	286	421	186	1560	1606	1455	1258	1689
metabolite_00959	1.35	146.092	145.084	TRUE	2106	2013	2074	2169	2112	194	131	189	207	188	216	190	309	245	469	147	106	192	50	123	1556	1529	1715	1487	1465	1498	1676	980	1499	1637	1136	611	871	722	828
metabolite_00960	0.95	146.087	145.079	FALSE	3850	3986	3850	3841	3803	1846	1941	1733	1773	1673	928	780	1079	811	799	1271	1382	1246	1147	1914	2838	2938	3092	2836	2406	2906	2837	2851	2922	2620	2788	2251	2469	2022	2218
metabolite_00962	13.75	146.936	145.929	TRUE	1557	1775	1595	1140	1292	826	1021	1014	1425	891	1315	1146	1122	1482	1470	1835	1591	1320	1573	1361	1201	1770	1549	949	1145	1393	1344	1323	1308	1406	1465	1686	1468	1544	1449
metabolite_00963	13.61	146.936	145.929	TRUE	849	1334	1418	1324	1478	1245	1434	964	1550	1388	1374	1381	1625	1514	1448	1268	1679	1322	1577	1602	1552	1762	1683	1539	1595	1352	1405	1195	1542	1415	1497	1604	1414	1439	1438
metabolite_00965	11.07	146.98	145.972	TRUE	3043	1121	3252	2977	3053	3018	1243	3067	1974	969	1061	867	1327	3469	1470	1366	1070	3463	1192	1208	846	1202	922	1503	2447	2938	2928	2487	2672	3112	1191	1405	3307	3007	3402
metabolite_00966	12.58	146.98	145.973	FALSE	6403	9504	7298	6476	6262	6324	7281	8568	18960	9654	6795	6730	9284	9141	6611	7340	6776	6879	7817	6581	9583	6566	10185	6935	7221	7602	6186	6061	7873	6072	6662	8753	5991	6516	6493
metabolite_00967	10.99	146.98	145.973	FALSE	1750	1764	2262	1897	1711	2431	2048	3150	1350	2339	1473	1853	2229	1974	2533	2124	2385	2328	2660	2871	2397	1344	2488	2623	2524	1956	1690	1649	2398	1937	1979	2786	2254	1892	2003
metabolite_00968	11.25	146.98	145.972	FALSE	1972	1238	1411	1370	1652	3721	1531	1274	2395	1486	1307	1490	1164	1286	1453	1898	1259	1747	1417	3428	958	3064	1179	2866	1100	1450	1598	3402	1721	3222	2883	2939	3256	1376	3010
metabolite_00969	12.77	146.98	145.973	FALSE	3401	5483	3822	3398	3402	3267	3573	4284	10012	5780	3254	3474	6257	4575	3544	3370	3494	3287	3815	3604	5604	3182	6841	3609	3441	3189	3185	3052	4007	3439	3249	4458	3345	3011	3419
metabolite_00970	1.65	147.028	146.021	TRUE	1114	821	921	1003	1684	1536	3213	3257	3266	2490	1138	1802	1941	1405	1253	216	562	347	73	383	1595	986	919	864	976	1090	1249	1042	882	1345	1334	2209	1121	1031	1281
metabolite_00971	1.69	147.028	146.021	TRUE	761	1039	1447	572	1552	2966	1039	1407	2964	2958	925	765	2702	988	2085	224	514	426	134	257	2031	1776	1354	1480	1296	917	1394	705	713	1653	715	2013	2232	2453	697
metabolite_00973	4.07	147.043	146.036	FALSE	445	620	449	369	386	1196	907	1164	822	1714	1561	1533	1720	1564	1285	253	315	283	321	321	2080	1380	2688	1611	1649	624	806	553	471	469	348	388	401	379	347
metabolite_00975	4.82	147.044	146.037	TRUE	2204	1455	2236	5276	5532	2799	3648	2369	3017	2837	3090	3541	3109	3156	4491	217	264	241	150	188	2877	2434	3622	3080	2563	2559	2886	2739	1839	2438	534	562	605	620	624
metabolite_00976	5.04	147.044	146.036	TRUE	1522	1299	1631	2099	1809	513	536	564	697	528	705	738	897	695	690	97	92	46	120	85	611	615	868	624	545	2219	2493	2154	1352	1543	195	246	221	161	180
metabolite_00978	3.74	147.044	146.036	FALSE	1499	1501	1412	1241	1086	12721	2283	3115	17887	13475	2225	13338	2922	16650	13780	1573	2216	1937	1195	2137	6861	20421	16447	7069	7433	1417	2337	1531	1824	1198	1341	1751	1529	4303	1285
metabolite_00979	3.61	147.044	146.036	TRUE	6064	2290	5848	6278	6360	40959	37150	42759	28174	35163	39718	37784	35190	40408	41139	1905	3615	3299	1031	1911	40889	48249	39151	50586	49081	1759	1969	2253	1679	2156	4603	3834	4909	4261	5005
metabolite_00980	1.81	147.037	146.029	FALSE	216	491	645	356	354	540	753	657	1025	500	340	440	735	726	499	355	319	169	153	297	372	367	499	222	291	518	456	460	901	821	341	287	225	430	298
metabolite_00981	4.17	147.043	146.036	FALSE	1527	1360	1770	1661	1586	1139	988	1209	1468	1475	1493	1397	1670	1649	1902	289	248	289	231	200	1559	723	1445	813	1229	815	619	931	831	944	1115	1079	1332	999	1260
metabolite_00983	2.93	147.044	146.036	TRUE	138	36	93	101	126	282	216	492	307	334	691	762	885	776	856	62	168	166	41	43	3757	3421	1614	1295	3340	38	113	161	133	157	57	86	93	116	75
metabolite_00984	3.22	147.043	146.036	TRUE	3140	3079	2290	3304	3249	2393	2080	2194	2131	2417	2437	2570	2246	2553	2327	154	194	231	238	154	1674	1382	1921	1704	2005	3318	3386	3809	3522	2915	1629	1343	1438	1417	1165
metabolite_00986	4.45	147.044	146.036	TRUE	1837	1218	1744	1896	1664	2954	4034	3143	3945	3654	2794	3404	2946	2884	4109	639	600	858	627	634	2029	1905	2778	2009	2272	1171	1037	1149	1219	1048	378	433	355	335	387
metabolite_00988	3.09	147.043	146.036	FALSE	1829	1452	1487	1818	1702	410	258	382	413	611	317	268	232	299	342	127	155	72	29	77	320	212	224	305	216	2752	2508	2213	1948	1917	943	1008	658	961	972
metabolite_00989	2.39	147.056	146.048	FALSE	292	240	249	230	265	95	284	121	95	172	346	711	271	603	412	272	165	267	188	434	684	799	724	776	672	220	158	209	158	161	289	251	292	269	355
metabolite_00990	5.28	147.044	146.037	FALSE	742	690	597	866	860	300	413	341	618	348	286	439	273	358	327	133	97	90	85	89	407	209	502	293	294	814	1063	799	800	782	155	124	182	108	56
metabolite_00991	2.92	147.044	146.037	TRUE	138	36	16	93	41	282	139	472	294	356	589	719	894	767	1085	136	115	156	41	43	3501	3573	3566	3431	3036	57	102	161	105	157	80	86	93	116	56
metabolite_00993	4.72	147.044	146.037	FALSE	1488	828	1358	1931	955	1144	1502	1151	1587	1337	1819	1654	1860	1862	1812	195	168	333	139	226	868	700	1179	770	2963	1457	1193	1269	1182	1474	340	335	446	333	291
metabolite_00994	0.97	147.066	146.059	TRUE	9800	8683	9582	8823	10040	10531	13473	12121	13062	11354	2629	10727	10140	10613	11905	2175	3380	3488	1789	2037	28584	27039	29703	27835	28086	1602	847	1394	997	1479	3389	2893	2918	1432	3163
metabolite_00996	1.09	147.065	146.058	FALSE	2016	1697	2135	1934	1866	3246	4411	4496	3962	3625	3306	3173	2977	3641	4418	385	396	474	152	280	8001	9578	8337	8112	9619	191	315	91	102	110	392	577	391	404	492
metabolite_00997	0.86	147.076	146.069	TRUE	4678	6086	4728	4909	4609	8858	8506	10507	10765	11671	10655	10757	11646	11711	10241	2728	2374	2327	2564	3073	955	1170	1070	1130	1139	14708	12361	12795	13675	12789	25417	25869	24013	25195	24217
metabolite_01000	10.98	147.931	146.924	FALSE	1809	1641	1964	1743	1144	1226	1858	2240	2347	2588	2237	1523	1257	2431	2227	1978	1743	1676	2129	2458	1856	2100	2263	1082	1656	1777	1132	1677	1821	1840	2433	1449	1382	2181	2051
metabolite_01001	11.07	147.931	146.923	FALSE	2598	1524	1288	1781	2616	2471	2556	2557	2733	1052	2589	1157	1199	1296	2454	1157	1429	1501	2197	2541	2394	1482	1659	2573	2795	1608	1770	2776	1740	1708	2561	2565	1735	1449	2551
metabolite_01002	11.22	147.93	146.923	FALSE	1923	2383	1945	1809	2289	1715	1810	1912	2346	1898	1744	2371	2323	2101	1869	1906	1916	1966	1795	2091	2169	2017	2481	2099	2080	2175	1880	2141	2055	2039	2154	2317	1768	1935	1976
metabolite_01003	12.63	147.931	146.923	FALSE	834	1808	1822	1986	883	1636	1755	1855	1915	1931	1784	2005	995	1759	1818	1841	1797	816	971	1883	1925	1764	2068	1848	1895	1725	1896	1664	1737	1795	2029	2182	1757	1728	1881
metabolite_01004	12.75	147.934	146.926	FALSE	1769	2501	1796	1750	1590	1737	1658	2372	3035	2449	1684	1805	2241	2050	1668	1847	1821	1783	2050	1716	1864	1643	1930	1818	1884	1972	1772	1768	1990	1848	1743	2038	1669	1674	1635
metabolite_01006	13.02	147.97	146.963	FALSE	955	2132	1658	855	809	595	883	1300	2592	1908	812	929	1304	1631	727	1643	863	846	1539	762	1582	1114	1886	1031	1185	1624	833	1034	1606	959	816	1508	857	1115	884
metabolite_01008	3.61	148.047	147.04	FALSE	758	277	663	754	705	4250	3875	4656	1856	3269	4297	2137	3697	4191	4347	265	384	506	125	269	4679	2207	3937	5295	5309	250	255	354	174	213	618	509	646	543	596
metabolite_01009	0.89	148.06	147.053	TRUE	12810	13125	13875	12929	12604	47064	44745	49523	52435	50095	31799	32433	32862	33931	31545	9404	8948	7096	7117	14455	7382	7288	8006	7567	7680	18281	16096	15871	17499	15276	29189	31388	29710	30163	29925
metabolite_01010	0.99	148.062	147.055	FALSE	1496	1874	1599	1599	798	3577	4625	4067	4640	4559	4209	2748	3146	3498	3536	1432	1077	979	881	1427	3441	3367	3432	3562	3408	1583	1561	1340	1838	1269	4369	4552	3266	4222	3395
metabolite_01011	0.74	148.975	147.968	FALSE	833	889	878	963	967	565	655	858	877	895	765	984	984	967	763	962	1024	1021	767	775	988	1093	1439	1004	825	494	368	484	284	196	599	576	511	514	387
metabolite_01012	0.72	148.975	147.968	FALSE	927	1174	946	887	900	400	332	605	840	429	558	468	754	495	692	1036	1075	966	905	766	1043	1104	1294	841	1156	494	255	377	426	280	541	576	371	514	460
metabolite_01013	7.74	149.023	148.016	TRUE	1366	2774	1643	1014	1944	2474	2705	2985	2101	3123	1187	1773	3417	2808	1479	3986	1442	1701	2008	1801	2148	3612	1992	2476	3402	3055	1903	1546	3584	1615	2727	3634	1270	4159	2031
metabolite_01014	11.71	149.023	148.016	TRUE	5582	5288	5478	5918	5876	5319	5498	5277	5017	5284	5460	5119	4881	5052	5073	5012	5620	5157	5550	4857	5413	5565	5165	5125	5539	4997	5108	5224	4842	5602	5710	5065	5518	5343	5208
metabolite_01015	11.01	149.023	148.016	TRUE	3729	3220	827	3454	3795	1980	1282	2326	2030	1213	1410	1468	1138	1732	1748	2635	3068	3350	2681	3020	2469	1721	1153	1636	1788	2804	3891	3872	3193	3131	1676	1604	2611	1875	869
metabolite_01016	10.35	149.023	148.016	TRUE	2345	1473	1797	1994	855	1987	2108	1983	2349	2185	2152	1999	2282	2140	1941	1971	1741	1985	1523	2434	2360	2097	2368	2325	1932	2005	1574	1689	1897	1800	2297	1936	2139	2082	2000
metabolite_01018	10.38	149.023	148.015	TRUE	2287	1182	1717	2220	1809	2012	2083	1708	1367	2039	2017	1041	2051	2045	1730	1834	1752	1846	1527	2144	2511	2138	1993	2226	1970	1880	1710	1673	1715	1719	2299	2007	1873	1970	1828
metabolite_01019	5.23	149.023	148.016	FALSE	605	961	360	1154	431	526	709	487	453	600	500	552	644	516	614	525	456	553	388	619	496	417	489	533	427	498	522	386	657	595	532	572	509	660	458
metabolite_01020	3.52	149.023	148.016	FALSE	484	547	562	564	373	533	471	536	581	483	576	562	520	1184	687	521	601	477	497	506	1195	1143	1078	1079	1095	442	321	432	454	349	622	554	535	672	544
metabolite_01021	4.62	149.05	148.043	TRUE	462	495	282	326	443	333	326	434	617	720	360	917	503	960	390	996	960	1103	1250	1091	424	303	385	346	359	424	246	293	542	373	411	264	308	492	340
metabolite_01022	2.59	149.06	148.053	FALSE	587	547	1087	932	619	840	624	234	946	278	433	340	375	269	421	93	180	99	48	97	651	412	610	648	804	349	484	315	806	419	885	896	301	298	899
metabolite_01023	3.21	149.059	148.052	FALSE	3576	2625	3371	3563	3703	1607	1401	1625	1570	1125	1537	1731	1367	1796	1652	357	471	556	322	287	1369	1262	1556	1524	1598	537	349	521	433	425	2712	2273	2891	2275	2686
metabolite_01024	3.49	149.059	148.052	FALSE	1204	668	1068	767	1073	1450	1510	1257	1320	1287	1105	837	751	850	784	149	156	147	71	149	3346	3026	3493	3674	3245	641	538	1041	913	398	1345	1273	1653	1451	1565
metabolite_01025	3.04	149.059	148.052	TRUE	7008	7316	7605	8048	7677	1849	2889	1176	1852	1548	2022	2661	1771	1588	3656	2293	2487	2530	1415	1930	11256	11394	12527	11682	11244	7936	8126	7770	7296	7228	5586	5017	5354	5103	5328
metabolite_01026	2.34	149.059	148.052	TRUE	180	267	229	217	213	554	919	670	695	863	600	905	1051	960	962	353	318	258	311	570	370	337	408	349	298	2612	2602	2639	2630	2522	1722	1851	1606	1468	1852
metabolite_01027	4.21	149.059	148.052	FALSE	403	215	172	202	299	1536	958	1332	1205	475	317	425	393	341	367	125	128	198	125	134	1145	970	849	1011	1159	168	166	137	150	92	451	347	255	269	296
metabolite_01028	3.92	149.059	148.052	FALSE	5034	3155	3778	4842	4807	8352	7597	7397	6813	6875	7593	7324	7162	7799	8504	1055	1643	1304	787	1009	332	410	524	374	677	220	149	177	221	174	3141	4116	5013	4482	3745
metabolite_01030	2.81	149.06	148.052	FALSE	471	578	451	603	632	348	444	246	324	192	315	285	368	258	360	180	203	169	157	281	1240	1131	892	1200	921	463	422	526	385	511	312	329	372	443	351
metabolite_01031	0.88	149.063	148.056	FALSE	943	580	848	1037	919	3097	2984	3237	3322	3329	2070	1530	1749	2374	2025	764	688	499	753	1154	541	697	655	703	623	1422	1160	1107	1357	1110	2085	2402	2016	1356	2151
metabolite_01032	1.91	149.079	148.072	TRUE	7172	6802	7199	8416	7382	2493	2361	2432	2742	2592	768	823	799	424	1662	159	128	115	1115	64	4032	4106	4158	4317	4315	2849	2702	2876	2644	2338	12705	10647	12476	10266	12065
metabolite_01035	4.78	149.095	148.088	TRUE	6026	4648	6296	6482	6796	784	668	502	561	417	221	322	258	228	374	72	59	69	58	47	366	460	673	414	461	2743	2778	2843	2377	2766	3422	3291	3492	3662	3996
metabolite_01041	11.17	149.929	148.922	TRUE	2069	2166	1922	1936	1949	2098	2434	2305	2488	2118	2420	2194	2377	2365	2018	2042	2101	2333	2344	2208	2157	2213	2325	2079	2320	1995	2164	2255	2328	1974	2025	2227	1820	1927	2222
metabolite_01042	12.76	149.93	148.923	TRUE	1387	1944	1458	1776	1555	1550	1537	1679	1640	1629	1599	1485	1780	1472	1913	1426	1425	1335	1406	1475	1601	1514	1702	1709	1530	1461	1453	1365	1544	1336	1473	1747	1367	1463	1413
metabolite_01043	12.58	149.93	148.923	TRUE	1753	1749	1781	1652	1570	1503	1615	1664	1775	1881	1738	1638	1969	1814	1486	1618	1675	1783	1782	1786	1984	1999	1912	1630	1865	1819	1594	1584	1838	1744	1756	1770	1626	1809	1549
metabolite_01044	11.03	149.93	148.923	TRUE	1643	2052	1982	1545	1627	2526	1499	1498	2068	2047	1931	1921	1766	1534	1586	1973	1893	1319	1495	1493	2192	1477	1588	2090	2485	1576	1889	1944	1620	1861	2079	2173	2413	1784	2357
metabolite_01045	10.96	149.93	148.923	FALSE	1365	1761	2076	1967	1437	1432	1948	915	1945	1895	1720	1716	1831	1811	1496	1695	1757	1799	2065	1339	1372	1389	1849	1889	1918	1211	1656	1805	1605	1830	888	1866	1640	1785	1408
metabolite_01049	12.97	149.988	148.981	FALSE	562	979	1168	558	1020	793	641	1148	902	753	1090	624	963	855	788	554	559	1242	782	1002	911	785	1078	749	1417	1213	905	741	994	992	767	1628	1269	968	993
metabolite_01050	1.2	150.058	149.05	FALSE	275	301	343	368	305	589	610	607	794	702	490	495	580	395	562	944	755	499	490	1233	475	440	397	389	444	776	653	655	913	703	683	645	986	596	661
metabolite_01051	1.46	150.058	149.05	TRUE	824	721	983	1059	894	2515	3065	2563	2396	2104	1491	1836	1509	1686	2011	1619	1521	1230	1185	2451	1210	1274	1256	1387	1481	2650	1937	2248	1881	2448	3277	3111	3095	3117	3457
metabolite_01052	1.14	150.058	149.051	TRUE	251	513	369	371	322	617	667	720	862	571	396	523	352	369	594	1219	723	720	983	1609	260	346	266	378	254	956	625	937	1260	1119	792	921	796	796	790
metabolite_01053	3.03	150.062	149.055	FALSE	697	885	800	648	831	209	294	193	203	189	219	260	221	198	451	304	282	309	115	230	918	1323	1169	1327	904	682	788	993	432	855	711	898	528	622	704
metabolite_01055	0.87	150.074	149.067	FALSE	660	762	662	579	504	731	935	612	893	997	489	528	622	374	585	436	318	235	161	621	600	639	452	657	590	1087	778	874	975	861	495	738	689	735	698
metabolite_01058	3.08	151.01	150.003	FALSE	672	633	696	751	479	63	88	91	106	54	27	52	70	43	76	54	84	55	29	20	99	126	83	78	53	695	738	698	734	699	308	205	269	366	294
metabolite_01059	0.72	151.035	150.028	TRUE	6498	6998	6971	6185	6272	7400	8604	8617	9761	8756	8009	7944	8277	8524	7747	3030	3946	3319	2289	3297	5785	5358	6067	5718	5692	5021	4893	4842	5250	4663	7104	7321	6306	6445	6555
metabolite_01060	12.78	151.035	150.028	FALSE	453	734	709	808	235	900	748	767	874	970	358	421	783	715	410	682	713	245	715	329	890	778	842	716	765	351	708	707	358	304	492	703	458	340	443
metabolite_01061	4.24	151.039	150.032	FALSE	358	291	629	428	571	2067	2393	1746	1802	1561	665	988	850	869	802	105	50	64	69	49	122	70	128	138	127	325	216	245	217	192	958	976	777	847	1023
metabolite_01062	2.49	151.038	150.031	TRUE	5268	3832	4326	5980	5249	134	93	205	162	263	266	98	205	82	195	177	223	210	185	236	237	205	172	248	213	4454	5682	5759	3866	5473	996	933	1142	801	1089
metabolite_01063	3.92	151.038	150.031	TRUE	15365	9950	14857	14980	14762	23222	22059	21556	23727	22856	23088	23768	21768	21981	23738	2911	4117	2616	1178	3334	795	1241	1009	862	1251	1187	1096	1908	1613	1131	14143	12632	14362	12462	13749
metabolite_01064	3.08	151.038	150.031	TRUE	78550	73161	79733	83662	83796	3985	3799	6788	3469	9863	2509	4378	2540	2929	3690	2021	1975	1740	1311	1791	10442	11501	10499	10810	10990	107948	99646	104555	94640	91214	39860	38386	34959	41461	41197
metabolite_01065	3.21	151.038	150.031	TRUE	28930	20655	31918	28843	32598	10056	10795	10689	11025	10879	12083	12012	10905	12683	11963	1896	2609	1913	1054	2061	1528	902	1880	1888	2781	1903	2126	8074	3288	1848	21210	18718	22042	18622	21155
metabolite_01066	3.72	151.038	150.031	TRUE	32123	25628	30089	31878	29848	24433	22612	22038	23178	20445	19177	18669	17615	19081	20162	2167	2996	2558	1152	2501	8759	10237	10143	10609	9778	29120	28236	29044	26557	26293	26808	23833	26388	25562	28273
metabolite_01068	3.04	151.075	150.067	FALSE	2455	2253	2111	2344	1955	1698	2959	1166	1250	900	1968	2543	1823	964	3706	1952	2003	1902	1069	1158	10974	2542	11406	10647	1687	2186	2406	2671	2428	2031	5235	1614	3087	3152	3155
metabolite_01070	3.54	151.076	150.068	FALSE	1237	1052	646	1673	616	168	277	220	139	167	178	170	152	124	267	255	286	213	174	253	2542	783	1068	1114	773	1413	1399	1208	1593	1682	1722	986	1166	644	1662
metabolite_01073	4.46	151.075	150.068	FALSE	1634	1463	1641	1591	1781	273	224	202	227	119	277	327	165	292	339	170	184	148	149	252	616	483	825	787	477	1537	1460	1558	1493	1458	1518	1430	1539	1561	1428
metabolite_01075	2.81	151.075	150.068	TRUE	20487	17650	20023	20785	21389	10049	13877	10700	10670	9888	11052	11203	10514	10894	13023	5541	5803	5531	4629	8358	10783	10923	11390	11027	10351	14879	15215	15173	13815	12600	13309	11239	11959	12382	11856
metabolite_01076	3.4	151.075	150.068	TRUE	4155	3005	3873	3927	4323	3036	2806	2191	2530	2149	2561	2583	2502	2740	3120	3738	3800	3612	2402	3680	24635	24605	26328	26837	25590	2831	2393	3067	2859	2573	5245	4726	5316	4958	5026
metabolite_01078	5.1	151.075	150.068	FALSE	120	148	94	123	129	56	182	146	106	84	40	71	48	105	38	645	689	680	597	527	199	177	152	121	90	61	134	131	100	123	206	127	152	169	223
metabolite_01079	11.05	151.096	150.088	FALSE	676	531	850	503	454	633	560	612	593	689	639	524	629	515	850	556	487	540	642	544	582	680	667	1010	590	594	598	632	628	582	541	478	494	1356	509
metabolite_01080	11.02	151.148	150.14	FALSE	2914	2102	2446	1889	2642	262	308	248	189	194	193	314	245	222	277	1759	1260	2164	1904	1972	284	281	256	362	279	2208	3063	2963	1978	2246	1424	699	779	797	1580
metabolite_01081	0.73	152.036	151.029	FALSE	1334	1316	1432	1420	1311	1553	1413	1912	1971	1542	1481	1653	1542	1705	1540	757	608	771	569	616	1240	1209	1420	1166	1216	763	982	1129	1210	986	1362	1591	1322	1319	1381
metabolite_01082	3.07	152.041	151.034	FALSE	7700	6435	7494	8490	8210	341	377	863	287	999	325	503	271	236	290	194	178	197	128	118	641	804	1158	847	898	11098	9319	9759	8517	8046	4024	3712	3347	3783	3939
metabolite_01083	3.92	152.041	151.034	FALSE	1308	1140	1377	1495	1795	2308	2685	1894	2725	1866	1879	1703	1714	1855	2607	410	501	391	247	393	100	169	183	137	214	148	161	224	126	191	1546	1247	1140	1448	1636
metabolite_01085	3.21	152.042	151.035	FALSE	2688	783	2832	1195	2943	937	1191	1111	1068	1413	1029	1124	981	1237	788	165	411	224	95	228	176	232	266	165	184	521	741	457	919	799	781	985	1996	1814	2011
metabolite_01086	3.73	152.042	151.034	FALSE	2922	2434	2740	2865	2635	2313	2210	1930	2096	2047	1950	2294	1771	1786	1831	213	256	330	109	261	825	1111	1058	1056	946	3053	2714	2807	2527	2569	3011	2466	2363	2379	2700
metabolite_01088	3.01	152.074	151.067	FALSE	309	207	214	453	435	53	143	85	51	102	85	117	109	69	184	80	217	38	49	102	301	882	429	1062	324	398	201	432	322	363	287	120	135	158	186
metabolite_01090	3.42	152.078	151.071	FALSE	396	290	280	437	311	266	213	241	183	104	188	132	232	278	256	329	322	364	161	588	2564	2673	2658	2772	2079	206	317	287	240	164	550	344	429	614	418
metabolite_01092	2.81	152.078	151.071	FALSE	819	2026	2026	2183	2104	1108	1859	1109	1259	1180	1138	1158	1148	1215	1281	550	634	645	515	780	1173	1159	1158	570	1096	2057	1662	1323	1190	1499	1672	1125	1636	1203	1207
metabolite_01095	1.81	153.018	152.011	TRUE	785	548	667	762	680	2420	2170	2398	2182	1899	1619	2253	1812	2692	2046	2052	3718	2710	1218	2583	3613	4144	3613	4024	3765	621	683	606	643	546	1559	1484	1951	1354	1637
metabolite_01096	2.89	153.018	152.01	TRUE	1896	1400	1760	2004	2021	4628	3638	3747	4696	3901	3347	3148	3192	2897	3676	4218	7899	6848	2814	6384	4880	4908	4103	5413	4563	1689	2709	2373	1024	2297	4842	4645	5774	5059	5319
metabolite_01097	5.14	153.018	152.01	TRUE	945	993	984	1175	1256	244	121	134	219	147	118	156	84	116	209	112	145	87	69	138	119	134	221	162	191	2017	2174	2322	1574	1501	3120	2856	3068	2921	3062
metabolite_01098	2.23	153.018	152.011	FALSE	1602	1155	1343	1455	1400	2453	2027	2002	1604	1675	1402	1532	1293	1492	1601	1425	3248	2454	858	2477	5292	5876	4783	5225	5304	813	933	914	797	913	3237	3162	2892	2931	3289
metabolite_01099	2.77	153.018	152.011	FALSE	1028	723	950	817	981	1797	1305	1648	1541	1372	1069	1161	1207	1188	1528	868	1888	1328	572	1230	2076	2005	2671	2368	2443	861	1265	1313	1042	1204	3584	3322	3555	5432	3256
metabolite_01100	2.59	153.018	152.011	TRUE	475	604	445	478	657	1483	1891	1734	1415	1236	1080	1423	1092	1136	1075	1739	3370	2683	1185	2330	5140	6672	4241	7018	5487	542	539	622	252	556	1789	2117	2064	2056	2388
metabolite_01101	2.09	153.018	152.01	TRUE	4630	3323	4476	4638	5281	7652	6745	6555	6788	5743	4720	4935	4789	4477	5237	8766	13109	11434	6002	10242	17090	18055	15852	17183	16953	3497	3948	4234	3405	4027	11570	12170	12273	11757	11713
metabolite_01102	1.99	153.018	152.01	TRUE	1173	709	924	1111	1271	6142	5496	5003	4935	4809	3877	4416	3150	3496	3558	7286	11096	9768	5568	8018	5674	5408	5036	5544	4847	1071	1189	1197	956	1121	2520	2669	2900	2887	3031
metabolite_01103	3.33	153.018	152.01	TRUE	712	469	666	543	774	3361	2855	3066	2977	2474	3118	2889	2573	2821	3317	2892	5069	4812	2343	4320	1475	1437	1336	1944	1304	898	1028	1038	618	802	1771	1812	2190	1693	2028
metabolite_01104	4.48	153.018	152.011	TRUE	21172	18153	20596	12991	12480	2106	754	900	1244	990	808	1138	754	783	1908	1731	2120	2063	987	1506	9033	9020	9839	8521	8243	19586	21461	19915	20567	20318	20714	19215	19670	20240	19655
metabolite_01105	4.69	153.017	152.009	TRUE	1947	1285	1105	1679	1945	169	168	110	228	200	149	166	124	246	163	185	170	200	105	244	760	755	475	941	708	2052	1157	2179	1744	1083	1801	1463	1325	1849	1886
metabolite_01106	3.69	153.018	152.011	FALSE	507	505	610	672	469	503	410	404	555	357	616	418	330	408	555	784	800	1353	535	1154	1758	1662	1978	2072	1840	1450	2082	2117	1781	1891	335	520	470	245	284
metabolite_01107	4.8	153.018	152.011	FALSE	579	510	465	827	766	148	97	132	142	194	118	172	122	174	124	90	260	175	88	210	233	273	327	391	349	635	645	517	435	495	1277	1410	1444	1091	1380
metabolite_01108	1.91	153.018	152.011	TRUE	347	314	427	308	438	4883	4489	4678	4892	4409	4648	4868	4630	4802	4539	4165	4580	4875	2804	4363	1912	2179	1996	2335	1993	377	340	394	284	366	1437	1381	1632	1883	1443
metabolite_01109	3.61	153.018	152.011	FALSE	302	440	471	403	415	550	375	499	458	272	747	657	609	354	790	1134	1469	1129	914	1205	2258	2276	2351	2488	2026	383	568	438	325	556	759	911	751	634	864
metabolite_01110	3.82	153.018	152.01	TRUE	2890	2600	2612	2435	2774	596	624	435	355	496	456	513	383	492	711	2401	2978	3197	1860	3348	1216	1326	1110	1210	1133	3623	3590	3635	3186	3674	2107	1932	1940	1908	2389
metabolite_01111	2.35	153.018	152.011	FALSE	613	342	614	569	574	1867	1545	1951	1437	1365	1167	1585	1168	1135	1505	1774	3856	3353	1377	2973	1598	1602	1572	1948	1654	467	579	408	438	432	1755	1908	1536	2524	1680
metabolite_01112	3.18	153.018	152.011	FALSE	1387	1298	1360	1398	1424	1616	1347	1573	1488	1230	1478	1197	1217	1223	1523	2267	2975	2890	1783	2858	1321	1232	1237	1424	1093	1940	4070	1912	1896	2017	1442	1239	1760	1332	2678
metabolite_01113	3.04	153.019	152.012	TRUE	1671	1403	1771	2187	1981	1918	2183	1396	1896	1443	1407	1383	1404	1188	2065	3634	7454	6333	2703	6314	1335	3233	2065	1558	2699	1329	2850	1817	1075	1614	3911	4411	4897	5081	5215
metabolite_01114	4.06	153.018	152.011	FALSE	232	323	213	229	149	76	102	84	124	89	92	148	128	108	382	927	1462	1410	742	1422	194	261	171	290	236	282	216	321	335	206	296	136	404	197	307
metabolite_01115	0.98	153.019	152.012	FALSE	329	157	233	266	290	286	218	142	198	147	129	142	170	169	212	1054	1467	1305	685	586	721	527	587	535	565	284	238	231	286	247	431	371	398	501	514
metabolite_01116	0.74	153.033	152.026	FALSE	911	839	834	864	798	780	1458	662	1900	1500	1303	829	669	1405	771	526	720	358	260	434	1055	769	591	1043	898	628	930	688	602	728	915	1026	774	1186	734
metabolite_01117	0.72	153.032	152.025	FALSE	1238	907	1301	524	843	1057	950	1245	1751	1027	936	1363	1500	1210	1424	770	495	674	547	671	1044	1039	902	1035	962	906	892	392	976	771	1169	1184	1325	863	1217
metabolite_01118	2.49	153.053	152.046	FALSE	801	531	726	834	819	97	57	56	56	81	86	136	104	95	142	106	115	86	90	148	201	100	162	223	160	653	792	810	513	900	212	301	258	208	189
metabolite_01119	3.03	153.053	152.045	FALSE	908	930	1994	907	897	334	275	290	307	292	246	464	408	236	433	315	297	252	220	267	1036	941	1235	1193	990	911	798	754	755	1011	917	481	534	876	822
metabolite_01121	3.68	153.054	152.047	FALSE	1630	1442	1804	1805	1619	596	525	623	503	530	412	278	313	453	388	131	133	91	97	101	341	306	369	543	478	1942	611	598	656	666	1214	1059	1512	1012	1156
metabolite_01123	4.13	153.054	152.047	TRUE	179	83	151	160	126	239	140	163	175	185	176	134	92	177	251	2143	2387	2499	1766	2268	113	100	172	247	117	558	333	440	525	429	207	282	253	273	180
metabolite_01124	5.27	153.055	152.047	FALSE	85	114	129	144	73	170	128	376	737	318	411	752	857	144	386	658	417	722	696	336	64	74	45	72	42	85	72	99	88	177	55	66	61	34	76
metabolite_01125	3.2	153.054	152.047	FALSE	1932	2020	3078	2834	2981	762	687	866	1026	874	1023	940	828	1002	953	237	144	164	138	162	256	279	200	290	279	897	817	1102	533	5571	2156	1359	1779	1438	2134
metabolite_01126	3.96	153.055	152.048	FALSE	915	556	880	895	726	1630	1516	1583	1651	1374	1169	1154	1604	1384	1728	202	223	232	60	148	53	106	51	63	56	117	48	139	129	150	1492	833	1544	751	840
metabolite_01127	3.49	153.054	152.047	FALSE	229	256	446	355	398	371	312	443	410	491	261	414	363	281	384	91	95	98	83	74	1539	595	1784	1720	1524	535	409	425	488	705	507	417	1031	334	398
metabolite_01129	0.96	153.075	152.067	FALSE	1347	1416	1223	1333	1091	460	560	742	699	629	641	651	516	430	653	192	205	281	283	220	1417	1354	762	656	981	1430	1291	1438	1615	1312	1984	1389	2163	1901	1818
metabolite_01130	2.8	153.09	152.083	FALSE	2052	1704	2182	2204	2190	1131	1532	1163	1256	1223	619	1066	1189	1113	503	642	585	539	574	938	1504	1501	1541	1420	1505	1643	1705	1771	1441	1338	1663	1591	1622	983	1578
metabolite_01131	3.11	153.09	152.083	FALSE	969	1818	848	956	2132	129	123	86	57	94	116	163	146	141	153	98	127	96	80	117	424	533	432	419	532	2874	3992	2625	2456	2507	430	405	453	390	474
metabolite_01132	2.59	153.09	152.083	FALSE	963	875	1036	1087	941	739	822	841	771	356	675	552	696	669	557	141	191	354	140	146	1057	1112	1181	1146	1003	1001	973	922	933	532	1262	1141	1328	1209	1229
metabolite_01133	3.95	153.127	152.119	FALSE	2023	1060	1191	1387	1278	120	99	236	185	199	231	190	381	250	319	119	67	44	112	100	1968	2747	2455	2194	2585	2403	1601	1461	2102	1446	636	861	618	662	1465
metabolite_01134	3.95	153.127	152.12	FALSE	2074	1763	1983	2092	2003	204	173	236	202	199	207	238	381	250	319	104	94	122	208	71	2170	3106	2443	2947	2326	1738	1573	1280	1419	1332	614	727	618	924	879
metabolite_01135	4.54	153.127	152.12	TRUE	6466	5050	6909	6794	6371	2676	1194	6172	5318	5731	4448	4080	3735	3822	4596	766	1203	1083	719	1145	2859	6463	4841	3028	2791	6754	7063	7512	3362	11755	1762	17126	18051	12841	18583
metabolite_01136	4.44	153.128	152.12	FALSE	11831	10279	899	607	10606	5173	6906	4437	4884	4477	2775	925	2716	3653	2791	427	954	570	311	620	3114	4463	4625	2768	3223	2020	13141	14383	12152	9191	11785	10903	9331	1716	11013
metabolite_01137	3.15	153.127	152.12	TRUE	604	571	559	595	539	485	619	761	680	640	515	486	509	851	358	164	168	290	144	186	2791	5423	2152	5018	4312	608	488	585	432	657	1019	923	1317	750	919
metabolite_01138	4.32	153.127	152.12	TRUE	27422	26114	27903	29620	27114	1563	2568	1567	2037	1684	1300	1420	1286	1262	1383	379	481	371	311	364	3898	6562	6460	4857	4386	33090	30666	30621	29297	30808	8001	7530	8130	7521	8441
metabolite_01139	3.39	153.127	152.12	TRUE	4121	3453	4685	4536	4257	1433	3151	1573	1664	1505	689	747	749	875	882	179	136	180	131	148	3024	4751	1239	3436	3135	3527	3288	2518	2753	2736	3774	3036	4303	2690	3844
metabolite_01140	4.22	153.127	152.12	TRUE	6641	4856	6994	6643	6618	1328	1954	1607	1599	1557	998	1010	1103	951	1076	343	374	271	213	298	2331	5777	2085	2671	2446	15295	11315	3182	8388	12475	10254	9589	9094	9693	10575
metabolite_01141	4.06	153.127	152.12	FALSE	1196	1161	934	951	1128	197	328	239	121	152	239	198	52	244	128	162	262	177	233	207	2706	3386	2843	2939	2658	1132	601	490	804	916	596	506	511	552	519
metabolite_01142	3.25	153.128	152.12	TRUE	1304	1308	1022	2020	910	546	492	674	697	625	245	249	328	256	173	134	103	157	184	176	1855	2289	2118	1745	1981	739	957	490	699	1069	4170	2790	5153	3868	4426
metabolite_01143	12.81	153.958	152.951	FALSE	1210	1528	1193	1173	1231	1065	1250	1306	1162	1343	1060	1147	1181	1273	1028	1179	1260	1251	1314	1123	1416	1336	1448	1352	1353	1238	1222	1252	1306	1121	1108	1295	1174	1134	1208
metabolite_01146	1.06	154.003	152.995	FALSE	140	91	77	79	131	102	58	71	137	73	56	68	54	66	63	609	973	937	627	644	209	119	176	129	178	102	93	53	23	49	55	104	94	181	125
metabolite_01147	2.88	154.02	153.013	FALSE	220	152	183	156	78	328	312	284	325	187	225	171	394	337	347	423	567	551	309	558	334	293	422	472	500	64	227	262	97	214	366	330	532	605	562
metabolite_01148	2.09	154.022	153.014	FALSE	471	380	399	361	629	570	713	602	768	462	464	513	348	535	574	773	837	979	589	808	1319	1608	1314	1500	770	417	390	384	354	390	1140	782	963	934	974
metabolite_01149	4.47	154.021	153.014	FALSE	1370	1453	1602	1145	1539	265	71	147	146	174	204	197	130	75	234	147	217	261	154	235	572	780	821	837	776	1665	1758	1641	1679	773	1667	1461	1455	1626	1414
metabolite_01151	4.24	154.13	153.122	FALSE	754	771	861	1022	852	109	68	91	75	42	39	113	91	116	67	60	52	75	50	41	347	677	457	294	305	1856	1742	1811	1622	1656	1264	1228	1073	1093	1499
metabolite_01153	4.54	154.131	153.124	FALSE	903	626	830	608	770	772	897	784	652	988	652	680	676	604	583	165	183	243	141	244	631	536	835	609	525	620	727	905	694	731	1372	1628	1774	1245	1538
metabolite_01154	0.82	154.133	153.126	TRUE	2300	2578	2038	2028	2188	1122	970	546	884	738	261	512	308	280	438	108	170	135	130	238	229	194	131	217	99	442	378	448	309	422	1519	1268	1442	1416	1386
metabolite_01155	12.89	154.988	153.98	FALSE	1567	4766	2857	1634	1466	1385	1868	2960	3812	4129	2912	3238	4167	3646	1711	1579	1894	2790	1504	1364	3548	3532	5406	3560	3251	1518	1582	1309	3019	1157	3915	2775	1457	1636	2745
metabolite_01156	12.8	154.966	153.959	FALSE	2082	2751	2216	2126	2040	2069	2286	2080	2588	2417	1906	2122	2025	2141	2008	2061	2114	2002	2276	2172	2539	2848	2817	2385	2459	2197	2005	2313	2108	1975	1924	2282	2163	2112	2108
metabolite_01158	12.98	154.99	153.982	TRUE	3914	1402	4149	4004	3869	3792	4463	4653	4602	5188	3958	4288	1777	5021	3939	4192	4264	4012	4269	4288	5510	4890	1433	4794	4656	4200	4183	3647	4659	3811	4161	4924	3750	3786	3988
metabolite_01160	2.47	155.034	154.026	TRUE	469	415	570	463	502	2225	2347	2405	2058	2210	2047	2382	2047	2241	1767	33	47	80	69	167	372	316	330	357	336	481	427	519	513	457	907	948	691	749	680
metabolite_01161	3.73	155.033	154.026	FALSE	841	772	784	612	714	452	320	458	462	524	400	321	345	337	778	86	100	99	58	88	163	202	293	235	289	818	730	614	510	378	1034	730	812	713	530
metabolite_01162	3.34	155.032	154.025	FALSE	587	506	528	470	500	157	148	126	63	139	178	80	156	109	154	39	53	92	66	24	191	191	146	326	188	980	730	669	599	1370	520	428	336	609	370
metabolite_01163	3.03	155.033	154.026	FALSE	3149	3432	3098	4031	2979	860	1395	529	1070	682	976	1335	820	830	1873	1162	1258	1295	566	1007	5075	5274	5513	4320	5214	3873	3777	3571	3480	2720	2560	3277	3185	3184	3213
metabolite_01166	0.85	155.041	154.034	FALSE	151	145	168	104	84	167	276	109	125	117	45	99	102	106	102	169	224	238	143	221	438	390	518	505	619	426	309	593	291	334	1254	1179	1159	1082	1116
metabolite_01167	3.72	155.069	154.062	FALSE	146	162	176	132	124	61	119	113	85	115	33	99	25	48	67	143	129	190	127	110	1273	2295	2050	2152	2382	77	168	119	96	158	590	340	411	1038	1005
metabolite_01168	2.58	155.07	154.063	FALSE	698	674	461	662	635	278	275	479	274	298	105	129	332	231	139	197	134	210	48	157	1402	1355	1500	1466	1476	933	1301	840	1316	1149	389	461	630	449	433
metabolite_01169	6.5	155.153	154.146	FALSE	240	90	236	180	159	700	515	705	373	617	540	404	441	522	628	88	50	150	43	116	350	201	375	389	371	82	47	119	93	118	444	199	329	285	447
metabolite_01170	3	155.154	154.147	TRUE	1655	1357	1687	1572	1687	2065	2045	2366	2354	2159	5283	4817	5624	5467	5298	438	379	387	251	359	2407	2290	2266	2284	1908	1507	1617	1581	1339	1308	5035	5371	4688	5219	5054
metabolite_01171	12.8	155.969	154.962	FALSE	463	605	294	400	251	311	462	225	560	603	332	352	544	318	334	422	538	417	516	326	425	497	650	397	551	558	390	404	325	483	288	448	350	537	375
metabolite_01173	0.72	156.014	155.006	TRUE	2133	2420	2281	2121	2170	2550	2645	3101	3561	3115	2517	2651	2890	3342	2510	1227	1534	1128	891	1073	1963	1743	2334	1779	1710	1653	1658	1485	1975	1719	2246	2490	2301	2153	2194
metabolite_01174	0.88	156.042	155.034	FALSE	1627	1210	1534	1654	1674	2326	1986	2633	4153	3783	1301	1404	1671	1604	1173	1338	1674	1195	542	591	1835	591	1892	817	896	704	575	730	349	721	794	828	777	771	789
metabolite_01176	0.81	156.076	155.069	TRUE	843	1141	672	901	844	160	205	167	196	180	144	242	150	120	191	365	393	322	353	672	113	127	69	105	94	8792	8432	7660	8859	8600	4521	4859	3939	3825	4681
metabolite_01178	12.84	156.99	155.983	TRUE	1573	1037	1256	1197	1022	1408	975	1105	1312	1310	1025	972	1399	796	818	1195	1009	884	1403	934	1217	1162	1091	896	1406	839	968	1048	957	1106	1434	1312	1308	785	1011
metabolite_01179	12.79	156.99	155.983	FALSE	1453	1328	713	1441	1344	1388	511	1317	866	972	1307	1423	868	1283	1206	1409	1344	1250	761	1334	1399	1532	1371	1452	1507	682	1354	1280	1348	1316	1518	738	561	1383	1304
metabolite_01180	0.73	157.017	156.01	FALSE	401	429	651	387	359	490	883	768	950	655	424	809	647	788	774	250	429	257	269	222	380	566	525	283	618	386	483	354	401	336	704	720	359	681	547
metabolite_01182	1.67	157.013	156.005	TRUE	2288	1200	1802	1937	2275	3949	5105	3290	4273	4036	2438	3214	3201	2637	2203	397	849	656	202	509	1853	2304	1652	2233	2057	1727	2217	2130	1344	1866	3612	2741	3331	3277	3117
metabolite_01184	1.46	157.013	156.005	TRUE	557	149	359	660	777	1858	2193	649	518	1290	1236	1225	1088	1211	1273	60	175	78	76	104	874	1040	747	1133	1203	294	345	459	183	253	646	1063	1277	1012	1230
metabolite_01185	1.23	157.012	156.005	FALSE	546	451	328	491	400	1032	756	973	929	941	861	957	960	993	927	471	763	565	411	384	822	690	788	878	713	627	809	726	728	582	949	795	1115	711	840
metabolite_01187	0.97	157.049	156.042	TRUE	10441	9546	10971	10473	10931	12041	15802	13248	13814	12748	11287	12140	11840	11318	13011	3351	4143	4460	2091	2404	31487	30481	34325	31665	31719	627	640	1052	583	685	2470	2623	2363	2458	2233
metabolite_01188	1.21	157.049	156.042	FALSE	974	908	1070	1227	983	1508	2013	1952	1870	1199	1492	1793	1543	1718	1614	196	279	139	71	161	5445	5412	6089	5228	5238	93	155	180	47	120	591	243	481	222	352
metabolite_01189	3.03	157.05	156.042	FALSE	849	990	914	794	885	255	303	146	200	220	190	341	191	206	491	391	212	226	163	217	1419	851	1832	1690	1573	881	999	1140	1047	984	838	673	564	651	644
metabolite_01193	2.08	157.05	156.043	FALSE	169	146	262	242	312	194	175	190	332	170	129	220	109	130	210	308	333	302	186	263	769	778	939	751	640	93	171	201	263	216	644	544	548	540	409
metabolite_01197	13.13	158.002	156.995	FALSE	553	368	495	605	557	663	591	561	352	422	586	629	481	498	606	439	649	663	589	507	405	512	350	559	575	443	574	557	456	598	576	456	679	720	686
metabolite_01198	13.06	158.003	156.996	FALSE	810	492	599	809	773	962	812	613	454	499	696	671	644	629	821	538	685	779	680	734	521	734	458	722	645	617	712	697	682	808	769	525	869	777	767
metabolite_01199	12.8	158.002	156.994	FALSE	292	767	363	662	503	566	697	712	971	998	524	594	930	684	271	859	212	539	687	651	691	323	855	597	824	569	288	311	471	663	381	898	321	515	770
metabolite_01200	12.79	158.005	156.998	FALSE	273	892	554	299	224	210	443	755	650	644	191	371	974	469	258	763	305	245	574	249	731	463	662	273	515	846	286	311	563	422	249	565	204	383	348
metabolite_01201	0.74	158.013	157.006	FALSE	414	506	513	381	396	522	531	563	614	619	415	504	615	594	464	271	189	192	213	175	379	495	536	452	461	252	279	324	260	306	339	558	392	427	446
metabolite_01202	0.96	158.052	157.045	FALSE	1207	1033	917	1016	1046	1219	1263	1250	1390	828	948	989	1077	1270	1192	495	359	379	292	255	2885	3099	1531	3216	1290	59	117	71	110	146	157	236	216	305	247
metabolite_01203	2.56	158.08	157.073	TRUE	118	157	166	150	126	3824	3661	3959	4682	3618	753	1108	1060	1136	1032	17	127	67	60	63	143	186	161	129	127	237	125	163	240	106	601	523	447	512	482
metabolite_01206	1.81	158.961	157.954	TRUE	970	899	944	1139	2301	1527	1177	1174	930	686	1460	1381	1514	1311	1340	1160	1141	1013	2952	1143	699	806	1713	940	782	1073	2239	2202	1018	2173	975	1318	1423	662	1628
metabolite_01207	0.64	158.961	157.954	TRUE	1773	2425	2096	2032	2013	2033	1651	1939	3208	2542	1727	1497	2308	1924	2381	2476	1529	2309	1884	1702	2224	1719	3285	1967	2804	2180	2089	2011	1981	2018	1601	1740	2151	1672	1941
metabolite_01208	4.54	158.961	157.953	FALSE	940	1472	1159	1071	1137	461	1000	579	1596	906	696	669	738	745	781	707	677	695	839	500	761	696	2167	505	689	1451	1123	1029	1301	892	910	875	451	983	901
metabolite_01209	13.27	158.96	157.953	TRUE	2285	10923	12547	2292	8130	7647	6097	3283	14641	10243	6688	5909	8145	8066	6100	12026	6147	7444	11425	7193	7432	5984	8795	7094	9156	4406	1745	2708	4340	8633	6884	8683	2275	7370	8203
metabolite_01210	13.04	158.961	157.954	FALSE	4648	12737	10699	5783	5819	4506	5279	8446	21004	11841	4530	4836	7023	7847	4740	9704	4614	5318	8273	4515	7995	2805	11065	7066	5373	9904	4622	4938	9061	5934	6023	8357	5502	6232	5473
metabolite_01211	1.35	158.96	157.953	TRUE	1039	1279	1178	1293	1247	735	635	743	954	897	728	807	771	727	795	1303	1000	1172	1420	1118	575	466	665	462	533	1188	1416	1554	1136	1319	867	1048	965	1089	1116
metabolite_01212	2.5	158.961	157.953	TRUE	1703	2397	2227	1716	1623	1846	1993	2161	3057	2444	1917	1842	3553	3672	3210	954	2105	2517	1045	2401	2473	1891	2905	1850	2161	918	1626	1804	962	1683	1862	2139	2118	2106	2048
metabolite_01213	12.92	158.961	157.954	TRUE	3189	5514	5716	2827	2933	2560	2327	4724	12719	7980	2794	3110	4689	3159	3134	4479	3317	3124	3057	1816	5108	3303	5194	3664	2140	5755	3168	3249	2996	3336	3123	3382	2923	3147	1982
metabolite_01214	13.35	158.96	157.953	TRUE	7319	7705	9881	8646	7466	6385	5480	7385	8951	7312	5803	5341	5851	7021	5682	9662	5356	7183	8817	6430	5389	5323	6110	5939	6993	9164	7838	8402	8573	8242	6797	6575	7702	6205	7416
metabolite_01215	3.78	158.961	157.954	FALSE	1389	2589	1716	1454	1472	476	515	770	1160	1420	484	554	704	719	445	1838	756	910	2342	1057	1979	1351	2685	1381	1894	1898	1454	1653	1963	1669	1084	1565	1132	1423	1143
metabolite_01216	2.17	158.961	157.954	TRUE	1818	2481	1994	1490	1845	2281	1073	1370	1525	1253	1302	884	1323	1071	1214	1031	1222	1136	1311	2309	1345	1486	2034	1093	1477	1882	2034	1613	1846	1698	1654	1504	1147	1429	1538
metabolite_01217	4.77	158.96	157.953	TRUE	1377	2569	1751	1159	1247	1016	1112	1717	2985	1991	1218	1018	1549	1846	1198	2093	889	1125	2230	1168	1294	1099	2241	1188	1217	1880	1378	1804	2032	1585	1178	1680	1129	1274	1093
metabolite_01218	2.67	158.961	157.953	TRUE	2217	3056	2761	2046	2565	1426	1560	1391	2418	1847	1570	1355	2042	1821	1546	3198	1853	2277	3542	2407	2486	1845	2784	1769	2505	2419	2207	2223	2748	2530	1383	2127	1715	1695	1692
metabolite_01219	2.97	158.961	157.954	FALSE	1595	2215	1917	1472	1181	554	581	982	1053	1104	845	919	838	1101	800	800	1035	1281	664	1262	1584	1039	1949	1122	1514	2148	1625	1646	1869	1568	937	1206	994	1333	1216
metabolite_01220	1.96	158.961	157.953	TRUE	1430	1704	1636	1488	1424	1584	1301	1722	2119	2030	1762	1649	1805	1755	1904	2705	1811	2447	2916	2108	1540	952	1703	1056	1300	1998	1643	1933	1791	1850	901	910	845	1212	797
metabolite_01221	2.94	158.961	157.954	FALSE	1658	2446	1884	1559	1943	493	839	520	1050	1015	797	705	1035	1051	690	2522	1201	1452	2622	1507	1860	1373	1887	1053	1436	1699	1667	1589	2151	1885	1036	1052	996	935	1192
metabolite_01222	12.81	158.961	157.954	FALSE	755	2113	1411	514	1163	1035	1096	1365	2366	1890	1074	1179	1401	1358	1054	1460	1090	1250	1577	1149	1622	1271	1731	1205	1257	1378	1040	1195	1613	1147	1212	1326	1138	1113	1137
metabolite_01223	14.54	158.961	157.954	TRUE	2869	2688	2645	2545	2429	2411	2124	2692	3347	2824	2439	2223	2315	1915	2713	2735	2222	2594	2810	2529	2254	2067	2430	2106	2297	2653	2726	2651	2557	2620	2193	2865	2455	2473	2577
metabolite_01224	4.02	158.961	157.954	TRUE	1190	2357	1567	1079	1302	598	640	796	1452	998	672	771	838	749	484	1617	647	741	674	1004	2383	1486	1103	1061	1997	2056	1360	899	880	1586	976	1458	1036	1086	1141
metabolite_01225	3.49	158.962	157.954	FALSE	1693	1377	1977	1800	1799	652	821	1070	1264	1110	687	630	918	918	631	1336	941	1214	2581	1205	1374	903	1568	920	1150	2112	1646	1666	1361	1772	1445	1712	1349	1495	1431
metabolite_01226	13.5	158.961	157.954	TRUE	5274	5013	5537	941	5605	5115	4011	5720	6239	4518	4376	3542	3671	4549	4462	6061	3832	5205	1271	4706	4148	3241	3820	3501	4330	5732	6094	5710	5570	5287	4490	777	5399	669	5049
metabolite_01228	3.13	158.961	157.954	FALSE	1545	2479	1290	1320	1538	820	984	847	1413	1101	759	805	985	901	855	799	1101	653	1096	1822	1220	850	1455	853	1101	1545	1169	1226	1687	1363	1067	1097	1109	1376	1029
metabolite_01229	4.42	158.961	157.954	FALSE	479	2688	1943	1672	1596	911	1226	1192	2699	1282	1078	902	1470	1492	967	2060	1245	1389	651	1395	1454	908	2730	844	796	2084	1534	1511	2184	1681	1110	1654	1131	1272	1352
metabolite_01230	2.86	158.961	157.954	FALSE	876	1567	1189	1001	921	356	503	527	500	756	727	642	668	671	670	2347	1558	1805	2816	1888	1415	1027	1917	1303	1407	1411	1072	1075	1000	1350	1310	1056	735	636	1410
metabolite_01231	0.42	158.961	157.954	TRUE	2199	2067	2581	2124	2235	2347	1975	2182	4285	2654	2178	1717	1929	2182	1868	2508	1905	2033	2056	2161	2393	2048	3014	1694	2537	2165	2354	2115	1924	2494	1689	1723	2311	1996	2201
metabolite_01232	2.75	158.961	157.953	TRUE	2245	2879	2341	2202	2019	1278	1501	1494	2128	1589	1300	1327	1819	1478	1448	1665	1919	2289	1690	2203	2403	1722	3123	1883	2129	2471	2138	2064	2386	1975	1658	1864	1813	1723	1925
metabolite_01233	2.39	158.96	157.953	TRUE	926	3682	3134	2804	2675	2304	2149	2275	3930	2834	2421	2242	2574	2504	2352	3650	2292	2813	3546	2812	2566	1993	3599	2302	2276	2824	2342	2502	2526	2655	2027	2493	2500	2065	2144
metabolite_01234	3.36	158.961	157.954	FALSE	1772	2733	1888	1860	1836	441	625	689	746	829	526	407	636	613	408	1782	590	946	2299	1110	1851	1502	2357	1373	1884	2335	1564	1815	2160	1870	1406	1607	1223	1540	1231
metabolite_01235	3.62	158.961	157.954	FALSE	1333	2459	1701	1421	1327	347	474	570	781	771	319	398	437	465	313	1683	611	800	2004	1024	1346	956	2015	783	1066	2154	1523	1608	1714	1742	1305	1592	1276	1112	1086
metabolite_01236	4.2	158.961	157.954	TRUE	1847	1199	2103	1875	1832	1172	1154	1590	2155	1664	1335	1089	1211	1251	1133	2129	1087	1458	2434	1461	2349	1442	1320	1585	2064	2352	1760	2022	2334	1878	1610	2151	1516	1698	1503
metabolite_01238	0.78	158.963	157.955	FALSE	151	232	153	326	209	74	89	80	264	74	169	82	68	54	143	693	112	448	762	799	366	185	39	279	121	506	429	564	327	876	165	318	92	310	73
metabolite_01239	2.27	158.962	157.955	TRUE	1181	984	1838	1138	1070	1195	1004	1317	1294	907	935	1084	1022	1195	778	1073	1256	945	1383	964	2152	1653	2808	692	1963	2354	2223	1161	1088	952	1912	880	927	1364	1862
metabolite_01240	12.82	158.979	157.972	FALSE	1168	528	1479	1185	438	450	491	354	831	505	702	381	433	693	463	444	511	580	781	1188	581	519	688	653	624	533	479	465	442	406	490	491	711	459	435
metabolite_01241	3.92	159.043	158.036	FALSE	1037	1007	1176	1366	1201	1965	1515	2021	2221	1832	1375	2030	1738	1565	2152	358	437	405	232	372	134	154	172	126	138	101	75	47	86	51	937	1134	1077	1156	1183
metabolite_01242	3.05	159.042	158.035	FALSE	905	898	1066	942	1111	294	393	283	374	268	319	326	187	196	565	231	274	450	210	349	993	709	857	1356	1562	1007	956	961	703	928	899	692	431	618	763
metabolite_01244	3.03	159.044	158.037	FALSE	822	950	917	776	992	216	433	207	374	207	319	292	337	125	527	265	265	207	381	375	1224	1423	1650	1498	999	1054	1114	1037	796	709	679	598	632	618	761
metabolite_01250	2.84	159.092	158.085	FALSE	83	96	68	81	43	102	163	115	132	174	174	173	221	70	140	400	214	144	248	388	329	243	284	321	299	1366	1448	1340	2416	2199	672	610	788	602	579
metabolite_01251	13.03	159.968	158.96	FALSE	1720	2518	1681	1631	1459	1678	1691	1933	2339	1619	1492	1389	2011	1989	1714	1743	1117	1467	1771	1498	2044	1485	2133	1598	1613	1570	1659	1533	1650	1502	1682	1724	1272	1844	1500
metabolite_01252	13.11	159.967	158.96	FALSE	1240	2365	1308	1608	1569	1613	1205	1009	2751	1072	1558	956	1729	1240	1867	1228	1152	1624	1513	1631	1454	1856	1173	1261	1381	1481	1958	1024	989	884	1807	978	1072	1054	1195
metabolite_01253	12.89	159.966	158.959	FALSE	515	1085	476	348	431	314	409	473	1073	992	380	443	792	704	391	385	542	309	624	265	970	590	1560	673	825	611	355	360	762	245	394	832	308	413	270
metabolite_01254	13.17	159.968	158.961	FALSE	1659	1886	1899	1500	1555	1366	1613	1847	2273	2134	1668	1669	1831	2004	1537	1899	1573	1501	1988	1481	2020	1676	2320	1896	2016	2085	1691	1639	2008	1661	1585	1801	1736	1729	1515
metabolite_01255	13.28	159.969	158.961	FALSE	1581	1913	1811	1444	1425	1433	1783	1735	1880	1813	1524	1575	1734	1726	1682	1767	1557	1645	2023	1545	1840	1621	1786	1669	1840	1572	1754	1350	1625	1490	1684	1841	1541	1632	1500
metabolite_01256	2.45	160.075	159.068	TRUE	317	186	190	262	165	19991	16669	17991	16718	16455	7370	7462	7980	9528	6212	23	140	56	124	59	969	1774	1172	1223	1050	334	271	366	329	362	15797	14539	18017	18005	15507
metabolite_01259	1.4	160.096	159.089	TRUE	827	1039	699	718	888	1499	1667	1690	1608	1381	430	333	437	404	406	819	599	970	304	552	8548	8446	8898	8635	7957	1136	693	782	1039	999	1005	1088	1195	772	1170
metabolite_01260	0.97	160.097	159.089	TRUE	1268	1579	1523	1513	1254	1275	1898	1820	1736	1239	565	535	593	631	667	2081	2553	2687	1543	1449	9891	10031	10463	10387	9761	1697	1807	1916	1878	1694	1787	1814	1882	1504	1605
metabolite_01262	12.93	160.947	159.94	FALSE	208	358	245	239	240	192	341	208	209	225	207	242	236	217	222	137	669	309	278	257	370	315	681	378	292	210	332	253	224	309	400	354	309	342	240
metabolite_01263	12.92	160.982	159.974	FALSE	463	252	324	814	723	441	448	385	284	261	412	235	353	451	590	485	349	442	358	444	248	304	140	266	331	387	361	423	280	458	413	361	382	552	673
metabolite_01264	0.73	160.993	159.986	FALSE	310	391	688	596	561	734	723	702	756	759	546	627	822	669	561	343	262	297	150	304	614	479	545	542	343	461	495	374	427	468	620	565	564	365	544
metabolite_01265	2.59	161.059	160.052	FALSE	888	736	861	762	820	650	794	688	748	704	467	355	498	570	316	107	73	74	78	114	686	775	722	872	706	655	399	569	613	537	814	775	883	856	808
metabolite_01266	4.34	161.059	160.052	FALSE	1683	1226	1543	1741	1767	53	55	120	54	84	64	49	123	88	113	231	192	265	228	171	90	184	148	130	135	1182	1437	1491	1375	1425	125	91	101	78	97
metabolite_01267	4.43	161.059	160.052	FALSE	1926	1352	1787	2211	2056	36	45	47	60	50	46	150	57	67	27	144	126	120	257	113	103	154	219	82	217	1755	2323	2201	1738	1875	163	272	189	279	159
metabolite_01268	2.81	161.059	160.052	FALSE	6364	5779	6126	6613	6411	3360	4205	3197	3100	3313	3624	2962	3301	3586	4105	1686	1999	1788	1674	2653	3161	3307	3405	3341	3089	4524	4440	4352	4105	3755	4023	3541	3733	3725	3489
metabolite_01269	4.77	161.059	160.052	TRUE	1784	959	1706	2648	1968	259	228	485	230	384	219	225	129	260	202	7451	15305	12064	3003	10422	342	230	335	427	268	1371	1745	1550	1342	1459	606	778	538	772	631
metabolite_01270	3.05	161.059	160.052	TRUE	887	897	951	992	793	1424	918	2377	1334	1942	4292	2341	3182	3931	2200	279	453	248	141	244	2263	2949	2378	1910	2512	2541	869	907	2416	2313	858	687	652	658	818
metabolite_01271	3.4	161.059	160.052	TRUE	1729	1384	1786	1502	1846	1254	1256	1198	1269	1005	1175	1288	1244	1435	1494	1791	2139	1799	1245	1835	12263	12875	12760	13296	12884	1407	993	1243	1214	1095	2578	2386	2507	2145	2651
metabolite_01272	4.64	161.059	160.052	FALSE	150	228	312	263	233	85	111	80	25	121	95	84	103	73	64	6243	2727	2332	721	1821	211	45	150	170	62	362	383	274	266	284	119	184	132	194	115
metabolite_01273	5.12	161.059	160.052	TRUE	1309	405	1019	1679	1391	133	121	105	74	178	164	107	115	101	103	694	1710	1344	447	1046	849	846	567	1197	848	1182	1595	1487	1137	1271	244	263	436	324	291
metabolite_01274	3.68	161.058	160.05	FALSE	1244	854	1322	1344	1256	149	163	294	192	172	246	205	158	253	241	110	185	132	85	68	682	491	575	817	555	500	753	672	546	636	952	1117	1134	942	979
metabolite_01275	5.68	161.059	160.052	TRUE	1675	1176	1559	2200	1958	77	65	66	79	71	44	50	65	53	86	337	423	535	242	291	186	270	215	270	200	1140	1669	1444	1111	1332	41	87	95	97	40
metabolite_01276	3.67	161.058	160.05	FALSE	1364	867	1150	1130	1274	190	167	214	192	172	153	205	242	253	241	132	185	132	85	75	682	779	768	817	555	733	734	764	628	676	1031	1065	1032	942	967
metabolite_01277	4.71	161.059	160.052	TRUE	1826	922	1845	2706	2025	123	109	485	230	201	101	180	119	73	175	6911	12313	9680	2707	9259	177	223	285	258	242	1336	1750	1557	1473	1574	606	544	780	664	548
metabolite_01280	4.33	161.061	160.053	FALSE	1458	1061	1467	1552	1774	84	71	120	48	127	45	127	58	88	164	198	158	197	228	134	53	167	148	130	135	1230	858	1198	1759	1301	91	42	21	92	63
metabolite_01281	4.01	161.06	160.053	FALSE	150	225	118	201	132	81	82	54	106	106	131	152	142	87	127	604	724	794	876	537	173	189	235	113	106	227	181	190	149	287	61	17	50	85	112
metabolite_01287	0.97	161.1	160.092	FALSE	81	153	117	132	70	224	175	128	96	83	70	85	32	66	39	263	345	271	193	145	918	1072	998	1100	898	119	144	265	179	155	276	165	156	242	231
metabolite_01289	3.08	161.107	160.099	TRUE	89	69	171	65	57	4399	4759	5097	3949	4210	120	114	163	355	191	80	57	45	67	102	821	3964	995	2838	1045	188	245	172	366	134	17560	16846	18866	17139	16787
metabolite_01290	6.55	161.132	160.125	TRUE	93	158	118	175	167	239	201	160	224	307	199	182	258	209	183	90	76	24	123	124	843	607	421	793	746	87	141	87	100	57	99	91	105	83	67
metabolite_01291	1	162.022	161.015	FALSE	184	237	238	190	212	997	913	696	780	754	569	577	724	600	637	183	96	55	67	78	182	287	369	282	237	254	204	278	183	306	530	723	1256	679	1285
metabolite_01292	1.53	162.021	161.014	TRUE	290	255	315	404	377	1626	1517	1453	1770	1386	1092	1207	988	1321	1266	106	105	60	54	70	384	347	450	369	338	383	411	354	310	340	1265	1199	1207	1257	1229
metabolite_01293	0.88	162.046	161.039	FALSE	370	176	233	373	255	590	284	265	221	234	394	279	710	790	289	132	302	222	175	164	38	71	43	64	40	175	160	103	145	201	218	204	205	91	107
metabolite_01296	2.8	162.062	161.054	FALSE	650	714	624	825	748	494	638	417	563	491	506	671	491	260	585	222	224	153	203	477	411	392	425	238	467	604	570	629	569	521	565	567	637	503	403
metabolite_01298	3.42	162.063	161.056	FALSE	166	327	204	178	342	57	118	180	61	51	174	164	128	110	194	198	145	141	225	232	922	1429	1558	1447	1575	178	102	105	25	78	219	417	365	356	249
metabolite_01299	0.95	162.077	161.069	FALSE	120	254	201	105	127	463	317	372	454	351	430	359	309	301	313	420	319	341	248	706	469	451	359	375	428	1367	843	609	754	843	1295	1344	1452	734	604
metabolite_01301	0.87	162.112	161.105	TRUE	3605	4052	4031	3775	3805	229	225	226	278	238	900	980	559	677	1323	211	201	205	183	217	837	796	925	838	734	2894	2765	2956	2983	3149	1604	1516	1557	1597	1854
metabolite_01302	4.3	163.044	162.036	FALSE	363	238	229	302	201	1471	1258	1678	2062	800	1898	1998	2203	2221	2070	974	436	216	423	1388	405	330	310	330	259	319	264	197	168	261	331	460	257	481	342
metabolite_01303	1.83	163.038	162.03	FALSE	86	58	103	66	148	291	193	203	107	156	669	718	263	475	711	26	18	16	21	29	99	133	96	183	83	141	24	73	89	46	193	240	214	113	179
metabolite_01304	2.97	163.039	162.032	TRUE	2306	1887	2363	2010	2574	11825	10294	13685	15450	13458	11779	12076	14774	14261	12250	772	1244	1024	569	949	1175	1355	1240	1464	1187	1107	995	978	1047	1059	1833	1820	1744	1716	1644
metabolite_01305	2.85	163.038	162.031	TRUE	3848	1750	3352	4992	4618	55194	42457	58210	50014	51682	50729	50222	53422	51485	49642	265	357	425	254	270	2513	5173	2276	5232	4315	1704	2693	2723	1791	2114	5565	4401	5338	5224	5452
metabolite_01307	3.78	163.038	162.031	TRUE	2376	1915	2602	2729	2365	2931	3090	3499	4314	3864	2131	2438	4553	4464	2995	40	117	137	100	67	2996	3601	2835	4296	3824	1645	1674	1485	1599	1805	2641	3432	3992	3093	4048
metabolite_01308	3.17	163.038	162.031	TRUE	7493	1329	5865	8803	8128	80967	76083	84411	73574	77089	97530	95336	92904	101135	96866	191	895	705	164	455	26989	38698	23791	41182	35393	1341	3074	2939	1788	2637	6814	5409	8083	6564	7349
metabolite_01311	2.47	163.038	162.031	FALSE	738	487	606	928	774	1072	1109	1484	446	830	1007	1257	961	1010	1337	67	78	73	81	124	281	430	153	408	254	663	757	701	396	697	647	376	581	502	677
metabolite_01312	2.63	163.039	162.032	TRUE	616	428	297	630	642	6210	5241	5367	2859	3834	3410	3463	2351	2902	3293	95	195	75	89	184	998	1146	908	1052	1075	425	382	344	280	380	1931	1640	2025	1804	1789
metabolite_01313	3.77	163.038	162.031	TRUE	2246	1921	2536	3144	2574	3312	2900	3713	4082	3864	4041	3836	4430	4365	4092	40	117	137	100	67	1674	1769	3322	4205	1877	1461	1602	1766	1310	1388	3869	3604	3980	1431	4144
metabolite_01314	3.46	163.039	162.031	FALSE	1138	798	1393	1072	1250	4445	4742	5142	8161	6103	5965	5593	7290	7499	6284	182	267	199	143	187	965	898	991	1005	825	622	656	602	605	615	954	1376	1214	1155	990
metabolite_01315	3.35	163.038	162.031	FALSE	850	913	1041	963	1043	2578	3290	3963	6474	5228	4105	3707	5930	5687	3631	83	181	100	104	90	3161	3246	3518	3505	2971	623	706	679	536	715	757	847	779	1078	929
metabolite_01318	5.02	163.06	162.052	TRUE	700	293	703	729	462	1531	1311	1590	1568	1393	527	445	349	1014	1023	168	191	223	129	190	228	221	148	246	239	776	869	892	799	785	373	244	330	395	449
metabolite_01319	0.87	163.06	162.053	FALSE	2086	2324	2508	2522	2373	1612	1364	1682	1564	1657	1952	1979	1940	1947	1692	1640	2197	2132	1457	1026	609	677	703	741	659	1087	1191	1027	1207	1537	1611	1533	1440	1139	1313
metabolite_01320	0.96	163.059	162.052	TRUE	5110	5710	1625	5260	5306	3627	3484	4272	3938	4369	1345	4435	4435	4985	4483	3652	1385	2720	3069	5156	2164	2087	2253	2064	2026	6843	6103	6143	7016	6255	3519	3456	3270	3421	3328
metabolite_01321	1.91	163.057	162.05	FALSE	122	148	93	129	111	950	846	1034	837	445	518	828	925	939	617	313	388	310	140	303	176	167	208	224	191	107	117	109	123	104	244	185	192	286	195
metabolite_01326	4.26	163.07	162.062	TRUE	275	232	272	290	262	213	290	294	246	229	226	240	192	198	257	732	1123	893	1084	568	220	258	340	224	218	487	412	308	324	338	605	664	536	609	573
metabolite_01327	4.77	163.074	162.067	FALSE	1047	561	409	836	540	1050	478	505	498	457	1951	477	663	783	813	228	385	311	194	299	894	336	843	899	425	516	770	444	1025	583	342	384	744	339	502
metabolite_01328	4.46	163.075	162.068	FALSE	593	924	676	595	724	1271	1482	1623	1733	1757	1876	1872	1800	1945	1712	277	276	304	211	205	1189	943	1300	1080	966	702	404	497	634	552	708	421	636	467	368
metabolite_01329	4.01	163.074	162.067	FALSE	426	354	493	349	425	582	470	471	487	512	611	658	500	493	559	756	931	978	520	509	487	422	672	535	453	913	966	691	517	941	237	421	431	189	438
metabolite_01331	4.37	163.112	162.104	TRUE	1346	1217	1300	1402	1362	168	80	124	40	109	120	220	202	97	249	104	47	81	80	66	462	384	557	272	385	1947	1862	1893	1840	1699	2878	2562	2566	2451	2634
metabolite_01333	11.05	163.111	162.104	TRUE	394	176	246	574	311	1113	1149	718	1855	792	1582	1512	1063	937	2093	231	174	183	146	197	123	327	177	241	259	181	599	426	245	589	280	222	505	314	348
metabolite_01334	4.75	163.132	162.125	TRUE	1052	730	766	641	1038	1238	1715	2207	2234	2046	1738	1762	2066	1074	1204	665	926	596	631	866	467	449	580	511	550	1156	611	560	700	509	791	1246	712	1064	1177
metabolite_01335	11.14	163.148	162.141	FALSE	901	408	576	994	775	558	295	157	363	290	275	239	272	259	351	182	273	651	302	438	726	907	405	698	631	727	1022	819	433	1012	969	1049	815	613	908
metabolite_01336	11.12	163.148	162.14	FALSE	765	408	694	769	960	558	413	221	398	351	275	304	272	259	351	173	444	651	314	438	848	894	503	982	603	784	1145	904	531	1061	1131	1081	1285	1028	1032
metabolite_01337	11.31	163.147	162.14	FALSE	268	138	220	283	206	398	323	526	725	313	239	240	168	565	392	355	337	229	502	240	124	474	338	498	320	537	316	268	335	235	327	230	262	296	376
metabolite_01339	13.73	163.939	162.932	TRUE	1264	1797	2440	2331	1883	1618	955	2121	1452	1839	1763	1043	1033	1670	1972	1673	1035	1061	1294	1317	1140	840	901	1522	1117	1189	1360	1709	1400	1106	1871	1779	1124	2016	1083
metabolite_01340	0.65	163.94	162.932	FALSE	602	808	825	676	832	614	623	691	1306	881	750	562	750	632	714	798	622	689	950	647	775	740	987	691	750	780	668	626	610	703	602	665	632	558	916
metabolite_01342	13.6	163.94	162.933	TRUE	2147	1867	1381	1220	1260	2065	1578	2168	2275	1796	1721	1501	1519	1782	1656	2293	1554	902	1557	1803	1516	1421	1558	1514	1668	1626	2140	2184	2056	2170	1739	1799	2169	1300	1154
metabolite_01343	14.06	163.939	162.932	TRUE	1855	1712	2238	2192	1827	2327	1884	1658	2415	1596	1756	1626	1580	1794	1684	1975	1581	1796	1823	1731	1588	1041	1533	1625	1661	2044	2477	2157	2084	2102	1950	1543	2063	1607	2029
metabolite_01344	1.73	163.94	162.932	TRUE	489	550	748	707	620	397	277	382	356	328	466	318	341	392	424	953	500	685	971	634	340	460	524	420	389	545	581	607	656	607	377	310	499	427	518
metabolite_01346	13.86	163.94	162.932	TRUE	2055	1805	2165	2408	2380	2058	1605	1929	2068	1775	1866	1452	1696	1837	1885	2429	1602	2252	2116	1766	1548	1627	1568	1472	1537	2253	2286	2202	2461	2162	1937	1706	2066	2000	2004
metabolite_01347	13.43	163.94	162.933	TRUE	1522	589	1035	994	1691	1469	579	536	666	1510	771	729	665	1263	1134	1065	1048	682	665	1250	1171	1153	439	1064	915	884	646	1682	560	940	593	832	1706	1323	1040
metabolite_01354	3.17	164.041	163.034	FALSE	716	177	764	699	913	2549	2847	2520	2053	7979	3795	9866	3663	3416	3795	20	223	101	33	43	2766	1542	2609	1519	1039	173	322	322	222	188	722	514	921	681	1080
metabolite_01355	0.78	164.073	163.066	TRUE	960	1966	776	1156	685	406	353	456	534	620	612	552	543	469	478	517	612	399	520	555	488	359	499	507	509	2711	2601	2544	3093	2841	693	802	636	774	600
metabolite_01360	1.83	165.054	164.047	TRUE	1033	908	1062	1132	1151	2022	2051	2134	1998	1707	2450	2160	2119	2242	2434	1277	1280	948	940	2462	644	604	670	646	580	2635	2635	2678	3013	2625	1115	1105	1139	937	1002
metabolite_01362	4.11	165.054	164.047	FALSE	6351	4914	7631	5856	5244	1887	11324	2095	12119	2549	9320	9595	8943	9105	10170	509	775	556	335	957	399	390	680	430	432	184	231	111	130	282	5276	4811	5489	5314	5676
metabolite_01363	4.25	165.054	164.047	FALSE	1563	1305	2127	1349	799	1299	6444	5244	7154	4964	4070	4439	3847	968	4501	168	290	194	122	178	477	437	470	661	456	169	150	145	249	54	2561	1735	1881	1997	1454
metabolite_01364	2.36	165.053	164.046	FALSE	221	237	106	113	122	184	185	334	168	77	304	255	221	197	231	87	62	74	51	75	235	307	240	378	302	200	150	94	242	130	1054	901	894	963	779
metabolite_01366	3.93	165.054	164.047	TRUE	87342	58853	87671	86435	87471	141090	141527	149078	145600	144633	137868	142637	130440	137411	146153	15869	23916	18891	9048	17915	4488	5805	5268	5006	7014	2314	1644	1599	1792	1785	81911	71021	82159	74885	77779
metabolite_01367	4.49	165.054	164.047	TRUE	2360	2176	3594	3006	3219	3760	3443	3233	3678	2976	3294	3115	2732	2567	3507	563	1355	1305	384	857	1244	1152	1453	1234	1128	2549	2350	2449	2519	2428	2946	2616	2896	2797	2644
metabolite_01368	3.2	165.053	164.045	TRUE	3405	3521	3358	3445	3391	2045	2227	1402	2272	2312	1376	2145	2088	1499	1661	260	191	164	182	161	1373	1290	1371	1530	1591	3978	3499	3890	3893	3461	3092	3048	2640	2746	3036
metabolite_01369	3.03	165.054	164.047	FALSE	2329	1968	2343	1341	2514	740	1056	655	744	619	388	881	413	422	1130	423	409	502	254	366	2873	2749	3329	3252	3076	2310	2351	2326	2411	2349	1796	1712	1763	1668	1675
metabolite_01370	11.04	165.053	164.045	FALSE	357	194	365	341	399	377	534	607	361	356	308	375	252	567	320	273	338	383	223	251	243	224	215	186	311	208	318	233	279	286	393	218	373	279	387
metabolite_01371	3.72	165.054	164.047	TRUE	40851	34497	39783	41497	38854	32931	32301	31372	33853	29274	26617	26854	25952	27029	28177	3089	4131	3536	1527	3192	13737	15697	16489	14676	14841	36905	36762	37648	35021	34674	35289	32123	35011	32930	35795
metabolite_01372	3.61	165.054	164.047	FALSE	1505	754	1410	1621	1486	8058	7752	9148	6532	7522	7543	7139	7311	8372	8283	466	1028	789	1554	616	8092	8735	8085	9375	9366	518	786	590	552	443	1833	1652	2038	1932	1848
metabolite_01373	2.72	165.054	164.047	FALSE	264	232	255	275	258	1146	1195	1458	1527	1389	1220	1153	1329	1296	1290	62	106	28	54	49	303	350	219	276	312	283	403	271	439	359	303	310	331	324	339
metabolite_01374	3.45	165.055	164.048	FALSE	847	777	888	1008	808	1683	1876	2604	1844	2684	1323	1282	1417	1061	1753	141	255	109	152	154	226	286	203	312	287	1065	1275	1133	701	1184	1264	1714	1751	1316	1817
metabolite_01375	0.95	165.075	164.068	FALSE	739	764	905	734	634	640	697	735	706	567	616	577	594	585	556	267	283	246	140	192	1525	1285	1530	1318	1314	574	629	611	567	542	763	596	613	650	644
metabolite_01376	11.03	165.089	164.081	FALSE	197	130	150	194	141	200	113	92	253	133	127	96	134	88	149	98	735	227	206	127	169	94	194	99	130	210	203	141	204	169	130	214	134	99	167
metabolite_01377	3.4	165.09	164.083	FALSE	713	537	674	735	727	427	373	397	437	437	440	470	497	410	502	598	715	657	328	668	3406	3489	3576	3561	3229	710	481	506	536	383	878	858	1081	830	783
metabolite_01378	2.78	165.09	164.083	FALSE	1212	1264	1344	1414	1367	427	339	376	420	482	335	304	269	271	387	214	262	203	120	193	1404	1573	1653	1554	1408	2753	2553	2347	2409	2198	2346	2258	2399	2095	2373
metabolite_01379	4.11	165.091	164.084	FALSE	1460	1603	1462	1322	821	67	189	138	58	162	148	95	127	236	138	116	161	130	85	124	215	341	245	254	249	1864	1573	1782	1715	1646	1686	1990	1866	1745	1922
metabolite_01380	2.98	165.091	164.084	FALSE	960	866	882	2261	1028	140	243	197	167	265	768	330	280	368	390	176	186	46	92	44	622	914	865	765	846	1145	1067	1143	1095	921	731	636	763	710	888
metabolite_01381	3.19	165.091	164.083	FALSE	1743	731	1675	1271	1635	377	652	309	466	514	265	511	194	280	416	983	1227	1164	652	877	3972	4052	4244	3955	3933	525	3231	1832	1771	1558	2224	2028	1947	1593	1961
metabolite_01382	11.01	165.164	164.156	FALSE	989	379	382	1126	1009	205	96	136	80	112	117	145	166	86	152	442	348	433	369	297	120	182	154	117	175	487	985	1061	736	1003	216	164	260	315	215
metabolite_01383	12.79	165.983	164.976	FALSE	643	728	567	599	625	639	675	586	832	664	542	548	496	685	457	589	666	637	672	527	917	660	899	392	530	584	594	500	663	367	601	652	557	547	487
metabolite_01384	12.93	165.983	164.975	TRUE	1522	2532	1817	1559	1639	1500	1845	2018	2084	2418	1654	1946	2318	2039	1775	1680	1705	1434	1924	1557	2383	1966	2643	2123	2035	1762	1591	1006	2004	1785	1831	2051	1661	1744	1695
metabolite_01386	3.61	166.058	165.051	FALSE	123	85	138	146	186	948	814	808	720	891	854	944	1178	897	954	71	182	129	84	100	1139	1164	1178	980	931	87	74	77	181	57	220	176	269	384	319
metabolite_01387	3.72	166.058	165.051	FALSE	4393	3961	1095	4491	2028	3344	3530	1259	3405	2971	1493	2621	2601	2127	3003	343	591	468	204	516	1367	1741	1826	1545	1708	4156	1595	1842	3655	3627	1491	3403	875	1222	3660
metabolite_01388	3.91	166.057	165.05	FALSE	8871	5934	9389	7378	7071	13108	14745	14700	15020	12944	13835	14590	13607	13742	14943	1739	1577	1947	793	1984	431	682	830	539	925	325	276	195	263	196	7530	6468	4531	2811	6663
metabolite_01390	2.35	166.086	165.079	TRUE	5379	5975	5989	5808	5494	20129	23563	25067	24436	23584	22879	25049	25223	26554	25305	10339	10459	7021	7476	15756	8115	8116	8687	8052	7466	104530	91655	93925	104728	87890	53582	57721	51587	52111	57974
metabolite_01394	12.8	167.012	166.005	FALSE	685	505	798	701	650	669	640	737	841	877	630	731	694	790	658	706	691	606	818	486	793	850	885	751	953	765	633	710	853	327	653	637	696	317	612
metabolite_01395	0.89	167.033	166.026	FALSE	1378	1043	1159	1269	968	971	693	774	896	906	917	1014	949	1045	1004	538	655	624	488	426	1614	1395	1683	1701	1751	1505	1266	1529	1500	1366	911	802	787	644	755
metabolite_01396	11.01	167.033	166.026	FALSE	263	652	269	304	196	118	171	192	149	74	146	167	139	112	82	175	217	262	216	287	171	196	141	123	240	220	856	436	216	819	175	171	168	188	265
metabolite_01398	3.01	167.033	166.025	FALSE	1741	1432	1187	1915	1933	633	751	1838	938	524	786	758	885	565	943	257	181	133	136	160	2410	3669	3006	3671	4434	1952	1746	1794	1574	2102	1835	1502	2031	2065	2078
metabolite_01399	11.71	167.034	166.026	TRUE	1542	1470	1540	1542	1673	1564	1509	1612	1432	1645	1567	1490	1533	1470	1385	1519	1730	1477	1604	1250	1458	1468	1368	1437	1517	1510	1506	1500	1293	1613	1518	1662	1450	1442	1545
metabolite_01401	4.9	167.034	166.026	TRUE	1004	875	704	1380	694	42	53	47	27	88	63	25	42	35	26	53	64	61	20	87	215	196	304	139	189	1872	2155	1956	1653	2229	933	921	1055	961	922
metabolite_01402	4.64	167.069	166.062	FALSE	599	530	642	496	688	256	287	246	276	257	296	156	204	262	183	792	836	757	843	807	467	285	488	274	302	566	433	554	549	671	373	401	404	432	338
metabolite_01404	4.66	167.069	166.062	FALSE	357	368	490	320	438	125	168	190	190	207	192	211	204	288	192	741	673	762	800	664	467	276	506	250	310	603	375	627	450	458	231	401	194	386	421
metabolite_01405	2.17	167.07	166.062	FALSE	842	442	633	577	599	30	35	74	147	62	71	32	63	66	93	205	279	221	348	188	353	653	418	480	361	1234	808	716	689	967	246	247	173	297	172
metabolite_01406	5.32	167.069	166.062	TRUE	595	339	606	660	741	1097	999	1193	948	1061	682	856	677	756	1007	384	541	961	525	383	305	204	238	252	118	431	536	510	381	452	270	358	236	411	297
metabolite_01407	3.22	167.07	166.062	FALSE	775	666	714	874	910	184	397	254	304	294	352	278	322	291	171	700	743	825	585	419	2078	4070	2688	4480	2272	813	1054	788	746	745	987	1208	927	1060	1133
metabolite_01408	4.47	167.07	166.063	FALSE	2043	1876	1986	2000	2125	598	404	438	352	256	259	345	319	302	384	473	470	373	545	319	1075	928	1026	820	877	1967	2025	1996	870	1794	1685	1639	1673	1743	1531
metabolite_01409	3.04	167.07	166.062	TRUE	12170	12949	13403	13608	13392	2562	4710	2262	3148	2365	3314	4124	2784	2529	6161	3699	3853	4028	2055	2892	20203	19622	22109	22280	20075	14010	13274	14026	12856	12603	9578	9437	9505	8623	9765
metabolite_01410	3.68	167.07	166.062	TRUE	20289	15183	21683	19304	20891	2935	2036	2273	2614	2534	2246	2256	2082	2222	2609	867	997	937	786	774	3875	3663	3883	3659	3357	9337	9101	8567	8178	8854	14884	14653	16469	14508	16035
metabolite_01411	6.58	167.07	166.063	TRUE	73	90	131	97	107	268	152	417	1195	657	518	415	489	337	619	132	118	161	124	107	150	50	42	100	55	81	90	91	111	91	78	92	59	104	74
metabolite_01412	2.8	167.07	166.063	FALSE	699	2041	1964	2235	2038	765	945	582	748	732	618	641	600	620	847	600	487	503	358	579	2126	2054	1970	2103	1919	2746	2589	2681	2528	2666	889	731	906	974	1021
metabolite_01413	2.35	167.081	166.074	FALSE	2145	1882	2249	1921	1969	1679	2421	2228	2547	1886	2595	2213	2547	1907	2077	1367	1242	642	855	1804	1548	1238	1747	1639	1454	11291	10330	10221	6370	5628	3568	3535	3407	3317	4057
metabolite_01416	3.48	167.07	166.063	FALSE	1177	1028	1240	1061	981	978	961	846	817	811	510	665	612	646	665	322	220	417	407	272	1991	2437	2093	2309	2304	925	906	910	960	660	1492	1233	1274	1242	1191
metabolite_01417	5.27	167.071	166.064	FALSE	458	317	850	461	417	800	295	783	516	1345	622	848	210	759	630	537	477	383	491	476	160	169	120	116	162	412	386	435	381	349	265	153	230	130	202
metabolite_01418	6.75	167.07	166.062	TRUE	83	17	89	67	108	1641	880	10096	6591	2217	2323	4734	6147	2305	3363	61	76	36	132	44	106	56	53	86	23	258	324	282	126	447	238	250	414	307	373
metabolite_01419	3.91	167.07	166.062	FALSE	5906	3821	5986	6025	6096	9380	3786	8354	9657	9291	9049	8641	8914	7295	9517	1370	1831	1528	968	1554	514	740	553	538	728	681	512	721	489	1184	4217	3765	4065	4357	4591
metabolite_01420	4	167.07	166.062	TRUE	6346	4363	6922	6490	5823	10429	9709	9780	9419	9339	9711	9288	9073	9440	9344	1370	1813	1239	1137	1319	357	414	459	455	728	681	743	721	524	1140	5590	4753	5708	5529	5374
metabolite_01421	4.18	167.07	166.063	FALSE	667	651	764	544	678	563	810	750	587	963	609	637	491	587	539	361	437	457	684	288	942	995	1321	1046	902	456	401	554	410	317	279	303	306	212	260
metabolite_01422	5.02	167.07	166.062	TRUE	222	158	274	321	408	265	560	250	572	401	186	176	199	180	186	818	1108	1095	923	795	49	120	126	109	125	283	268	330	226	263	171	204	140	161	135
metabolite_01423	11.03	167.106	166.098	FALSE	356	249	351	449	663	1124	771	825	1412	950	991	822	826	687	1168	233	214	279	228	236	247	236	244	336	200	267	511	861	228	435	251	284	412	280	293
metabolite_01424	5.23	167.106	166.099	TRUE	876	321	516	906	553	1384	1758	1329	1250	1224	727	867	651	841	1020	35	70	33	20	58	138	252	105	109	233	288	327	212	355	325	262	331	244	235	209
metabolite_01425	3.4	167.107	166.1	FALSE	398	185	288	329	257	131	208	175	259	216	108	155	180	177	193	227	160	267	134	222	1359	754	2442	1194	1250	216	189	181	222	187	1522	466	1140	457	1059
metabolite_01428	12.97	167.997	166.99	FALSE	649	358	462	499	503	517	459	445	319	510	515	492	322	388	525	412	557	406	590	573	526	456	383	421	539	521	436	460	661	341	371	662	563	479	499
metabolite_01430	0.84	168.049	167.042	FALSE	1656	1217	1508	1363	1513	1939	2438	2037	1871	1931	826	869	908	898	1047	506	556	386	189	324	227	161	186	189	319	569	596	538	505	550	418	263	444	324	428
metabolite_01431	3.86	168.071	167.064	FALSE	310	285	330	343	469	717	666	644	844	725	472	687	781	662	721	34	105	100	53	113	86	82	22	27	67	42	67	59	23	41	310	256	361	327	297
metabolite_01432	3.02	168.074	167.067	FALSE	1333	1431	1269	1290	1354	221	557	206	291	279	309	387	276	557	586	404	551	332	228	403	1986	2102	2496	2164	1791	1348	1476	1476	1276	1293	1042	789	986	867	1044
metabolite_01433	3.68	168.073	167.066	FALSE	2109	1880	769	2484	1948	370	240	365	305	252	243	231	173	249	243	132	208	145	150	68	416	379	710	438	428	781	1020	913	983	902	1544	1610	1726	1550	1626
metabolite_01434	3.95	168.076	167.069	FALSE	506	315	768	499	599	1001	867	973	894	761	854	899	755	560	811	164	286	184	118	122	70	58	56	76	101	89	115	89	89	60	489	530	570	556	685
metabolite_01436	2.34	168.09	167.083	FALSE	46	100	129	71	57	264	228	213	302	257	304	220	342	385	363	88	106	91	103	250	144	147	96	141	107	1243	873	924	1363	835	535	657	542	640	677
metabolite_01439	3.25	169.049	168.041	FALSE	967	751	881	882	804	140	181	104	94	159	107	135	173	72	85	202	176	203	121	116	590	1549	811	705	1617	1454	1040	1197	1207	1112	193	156	187	158	154
metabolite_01442	2.48	169.049	168.042	TRUE	3533	2523	2942	3808	3501	100	46	103	48	138	99	62	72	39	185	493	464	443	391	342	909	1063	633	1085	997	3053	3895	3880	2551	3685	546	630	724	614	654
metabolite_01443	0.89	169.05	168.043	FALSE	747	561	616	728	824	210	250	171	287	219	276	274	260	238	246	147	217	178	130	239	220	314	259	173	227	838	787	788	768	780	544	662	590	357	377
metabolite_01444	2.29	169.049	168.042	FALSE	1994	1761	1668	1836	1684	140	131	177	124	221	162	115	99	115	182	1207	1060	1331	910	1151	1446	1524	1540	1354	1558	1963	1956	1957	1966	2152	191	297	198	299	353
metabolite_01445	3.18	169.049	168.042	FALSE	2130	1785	1954	2137	1948	30	40	67	35	125	47	108	43	36	103	350	280	418	135	279	1725	1853	1668	1748	1728	2722	2244	2327	2466	2517	162	197	202	140	153
metabolite_01447	3.53	169.05	168.043	FALSE	487	424	558	508	497	31	40	21	44	58	51	53	65	17	53	578	945	707	494	711	235	234	317	261	308	469	552	564	489	501	410	344	387	282	337
metabolite_01448	3.07	169.05	168.043	FALSE	1306	1125	1597	1445	1694	149	198	221	190	259	164	115	139	86	161	111	117	203	160	75	450	493	762	366	410	1812	1775	1762	1662	1393	505	679	504	953	704
metabolite_01449	3.76	169.049	168.042	TRUE	2149	1783	1775	2198	1752	128	190	235	107	187	138	114	103	84	96	140	132	119	163	107	1485	687	1537	694	657	2726	3007	3027	3097	2863	448	393	527	492	398
metabolite_01450	3	169.087	168.08	FALSE	250	281	307	312	317	281	225	167	173	205	129	226	118	125	199	100	56	95	29	111	193	223	221	139	152	185	334	257	369	260	687	537	626	728	762
metabolite_01451	4.47	169.084	168.077	FALSE	828	822	802	736	828	137	111	27	78	126	85	68	51	135	231	152	232	131	123	110	321	494	416	244	356	822	787	759	800	746	749	823	699	815	745
metabolite_01452	2.79	169.086	168.078	FALSE	760	569	864	720	957	314	551	661	391	499	305	433	458	431	359	225	121	221	123	227	397	603	437	426	463	486	612	484	549	424	558	536	509	295	504
metabolite_01454	4.34	169.085	168.078	FALSE	1171	910	1257	1420	1280	373	341	560	463	436	698	723	691	830	729	168	191	132	112	128	263	307	283	327	281	1628	1719	1678	1614	1575	425	689	698	593	545
metabolite_01455	2.56	169.086	168.078	TRUE	566	734	690	640	817	448	481	720	571	556	461	330	481	266	265	144	158	105	83	69	2073	2165	2194	2266	2209	868	523	441	743	772	991	800	1031	941	1100
metabolite_01456	3.55	169.086	168.078	FALSE	1611	1512	1671	1575	1694	87	117	217	122	42	98	145	99	194	206	262	167	96	188	205	562	619	732	554	609	1619	1761	1512	1608	1743	1346	1339	1397	1366	1367
metabolite_01457	3.4	169.087	168.08	FALSE	299	716	259	258	332	164	270	262	228	444	243	258	187	339	178	615	377	240	357	291	1003	840	982	966	938	379	216	346	545	255	406	481	365	453	283
metabolite_01458	12.78	169.097	168.089	FALSE	940	936	910	816	714	781	698	855	740	1040	774	900	801	822	625	894	778	912	1052	899	907	887	881	866	975	878	851	881	939	723	740	925	893	666	885
metabolite_01461	3.71	169.122	168.115	FALSE	219	268	323	281	173	142	79	154	100	149	169	120	182	210	163	145	140	88	47	171	1656	1905	1516	1438	1590	1465	970	1055	735	961	2996	1163	2238	1105	1763
metabolite_01462	13.15	169.976	168.969	FALSE	631	1139	897	631	501	494	506	736	1233	849	481	487	574	451	420	660	373	617	861	385	668	510	916	330	615	918	534	629	892	560	580	472	460	319	198
metabolite_01463	12.79	169.976	168.968	FALSE	379	562	362	415	374	340	400	444	519	601	222	499	435	521	362	429	336	511	548	363	385	624	593	590	574	445	378	421	467	282	400	419	298	400	373
metabolite_01464	12.93	169.977	168.97	FALSE	387	1142	519	283	318	188	469	599	1469	1083	334	494	632	530	319	518	438	462	638	366	869	373	949	466	448	590	628	589	741	341	340	415	290	350	322
metabolite_01465	1.9	170.045	169.038	TRUE	410	369	564	233	299	272	837	556	524	494	344	255	284	318	284	210	236	193	125	183	1399	1415	1585	1679	1608	354	427	446	280	249	527	342	616	621	635
metabolite_01468	2.28	170.057	169.05	FALSE	1786	2706	1827	2006	1694	91	98	100	102	110	120	89	81	139	61	1665	1517	1529	753	1255	1842	1742	2444	1697	1840	2297	1971	2109	2043	2291	97	75	59	52	61
metabolite_01471	0.99	170.081	169.074	FALSE	157	42	208	83	61	64	83	198	76	54	185	257	241	208	104	758	680	1250	1230	880	195	272	95	184	195	140	129	245	158	78	192	286	218	178	146
metabolite_01473	11.03	170.094	169.087	FALSE	629	565	632	602	538	783	707	680	663	819	768	744	742	703	775	574	783	733	722	659	666	832	889	753	657	586	539	521	763	556	676	689	664	806	697
metabolite_01474	3.83	170.118	169.11	FALSE	471	143	1004	750	323	162	139	829	630	577	525	383	414	542	77	911	615	532	1195	1200	737	1665	1805	1281	915	709	369	316	515	327	781	469	275	815	274
metabolite_01475	3.82	170.118	169.11	FALSE	471	143	1067	697	323	162	222	874	703	577	430	383	559	573	244	995	636	580	1110	1181	833	1632	881	1078	806	782	369	316	463	533	720	469	241	948	281
metabolite_01477	0.85	171.015	170.008	TRUE	404	561	475	579	338	505	781	558	586	570	283	299	409	327	555	669	831	663	384	601	6650	8598	6712	8421	7549	763	650	541	635	537	5899	5705	5433	5153	5363
metabolite_01478	2.87	171.028	170.021	TRUE	596	528	912	854	614	1608	1239	1364	1647	1442	1252	1021	1192	1029	1319	1381	2275	2115	795	2041	1255	1284	1161	1278	1228	612	523	748	452	669	1091	1001	888	1021	1045
metabolite_01479	3.36	171.029	170.021	FALSE	170	141	229	172	206	965	711	660	903	593	460	511	479	795	723	418	584	632	124	478	664	706	696	687	605	154	145	125	301	264	261	220	243	257	403
metabolite_01480	2.32	171.028	170.021	TRUE	388	435	364	463	576	3121	3049	3847	3589	3437	3534	3463	3608	3512	2762	2301	3861	2848	1331	2947	1255	1344	1548	1323	1175	526	503	458	412	463	1721	1952	2219	1749	2037
metabolite_01481	2.68	171.029	170.022	FALSE	528	463	925	995	957	1099	1124	1182	830	720	1006	981	531	763	1076	192	540	203	161	288	534	553	435	501	377	587	442	408	530	310	664	769	671	333	427
metabolite_01482	2.06	171.028	170.021	TRUE	362	315	347	363	496	2460	2468	2887	3468	2367	3216	2891	3232	3217	3127	8920	11443	9850	4492	9206	851	733	750	1017	1090	395	267	402	271	343	1140	886	1314	949	951
metabolite_01484	1.91	171.028	170.021	TRUE	864	823	865	751	943	24119	20978	26093	25307	8236	22540	21716	23826	23848	22423	12494	19782	14869	6056	12398	2108	2436	2236	2179	2448	421	612	455	356	337	4540	4352	4911	4831	4114
metabolite_01487	1.82	171.028	170.021	TRUE	499	351	465	651	517	10487	3980	10560	10483	3599	7961	8982	7146	8899	6866	1039	7008	3642	2100	3785	829	737	835	775	822	246	254	240	276	303	2067	1808	2096	2747	2364
metabolite_01488	3.15	171.029	170.022	FALSE	828	1083	574	894	699	946	704	765	1006	742	734	790	732	801	671	458	634	673	226	596	707	684	630	634	522	1078	1315	2328	2644	2583	548	358	356	361	382
metabolite_01490	2.28	171.065	170.057	TRUE	6671	9199	6472	6888	6659	90	127	127	128	131	172	103	142	108	134	3190	4160	3408	1560	3086	7261	7993	7252	7297	6542	10092	8810	9060	9202	9911	155	221	217	112	256
metabolite_01491	2.44	171.064	170.057	TRUE	5244	4880	5408	4637	5029	117	205	219	228	168	239	321	159	178	250	1183	1512	1529	1332	1433	2428	2392	2694	2697	2345	4192	3379	3566	3704	3607	156	137	173	169	188
metabolite_01493	0.97	171.076	170.068	FALSE	284	147	379	371	660	351	235	373	398	255	243	333	199	169	465	712	1036	1073	700	806	2229	2359	2065	2346	2050	214	192	346	292	170	1381	1594	1384	1271	1299
metabolite_01496	2.81	171.099	170.092	FALSE	178	372	260	325	977	73	63	85	35	95	102	65	128	83	54	121	92	34	86	69	673	1057	507	775	626	579	470	453	471	345	623	747	980	720	972
metabolite_01499	3.22	171.102	170.095	TRUE	923	1218	1306	1158	948	59	60	76	46	43	28	54	64	146	50	49	34	18	16	36	373	329	400	536	415	3348	2844	2460	3012	2466	763	616	694	717	861
metabolite_01500	3.1	171.101	170.094	FALSE	1760	1831	1774	1739	1733	51	51	70	56	90	37	67	59	94	24	116	114	91	50	59	926	874	960	658	719	2829	2686	2734	2786	2608	971	1095	1071	950	1149
metabolite_01503	4.33	171.138	170.13	FALSE	1186	1051	1305	1464	1264	299	150	131	186	109	141	106	151	117	105	86	92	70	36	37	445	182	412	266	220	1417	1342	1331	1248	1336	510	367	377	453	351
metabolite_01504	10.85	171.138	170.131	TRUE	243	363	494	234	375	1227	812	588	996	797	831	762	836	434	659	285	367	372	320	448	1023	965	463	1144	825	443	430	232	274	219	437	292	452	580	470
metabolite_01505	11.16	171.14	170.133	TRUE	220	359	265	291	306	288	422	218	339	298	269	256	83	229	3331	103	304	223	342	245	269	428	287	270	250	282	245	377	322	139	379	416	905	281	307
metabolite_01506	11.04	171.148	170.141	FALSE	835	949	683	732	1065	854	788	610	927	986	856	915	706	744	1051	960	783	901	829	1093	845	1322	1316	779	741	522	739	673	792	756	806	805	601	969	682
metabolite_01507	6.49	171.149	170.141	TRUE	1064	465	1364	1130	1299	6207	4157	5757	5849	4946	4493	3967	3944	4036	4596	536	651	697	278	494	3911	4218	3519	4420	3334	724	808	791	498	568	1978	1879	2215	2105	2093
metabolite_01508	5.17	171.149	170.141	TRUE	1189	1108	1372	1230	1327	5908	4306	6253	6111	4873	5286	5435	5530	5644	5454	933	1070	975	349	779	3627	3270	4163	3703	3351	1018	972	883	932	898	1693	1769	1692	1779	1578
metabolite_01509	12.57	171.185	170.178	FALSE	69	239	99	77	88	20	92	74	1374	294	142	164	65	73	79	170	68	70	80	61	76	155	267	105	106	70	57	172	26	64	137	66	85	74	168
metabolite_01510	13.01	171.992	170.985	FALSE	689	1497	946	330	528	505	682	889	2749	1220	538	664	709	1004	369	978	501	433	827	439	978	776	1134	644	752	1138	683	378	993	728	714	912	738	533	431
metabolite_01513	1.91	172.032	171.025	FALSE	66	97	131	78	115	1980	1719	2649	1878	1931	2228	2029	2001	1901	1835	1265	1317	1470	556	1107	150	131	184	165	126	52	35	70	42	65	660	463	527	548	339
metabolite_01516	2.27	172.069	171.061	FALSE	369	878	339	300	513	17	45	50	53	32	38	17	48	38	96	344	290	356	142	305	737	868	755	796	430	1001	651	858	1164	1169	39	64	89	40	118
metabolite_01519	6.48	172.153	171.145	FALSE	139	43	227	166	192	761	574	511	697	505	524	520	460	475	562	92	133	105	52	134	418	381	358	574	439	152	42	67	68	78	320	223	320	280	242
metabolite_01520	5.16	172.151	171.144	FALSE	225	118	165	102	214	708	532	632	703	724	577	583	670	576	591	139	220	148	76	107	568	400	560	519	565	159	138	204	119	128	76	253	373	212	180
metabolite_01521	7.89	172.169	171.162	FALSE	360	134	196	207	283	374	481	629	242	375	223	407	528	476	124	1097	336	212	433	162	76	574	570	639	820	322	514	270	210	144	280	559	208	640	409
metabolite_01522	12.93	172.956	171.949	FALSE	861	2141	1107	850	825	865	1258	1177	1793	1884	916	1128	1751	1489	1007	992	1051	815	1047	932	2054	1446	2419	1366	1337	1255	826	790	1191	899	1104	1528	845	972	900
metabolite_01524	1.14	172.977	171.97	TRUE	375	555	531	444	334	221	126	221	344	219	358	133	183	126	150	429	254	434	576	333	170	205	132	163	165	619	607	543	559	706	335	255	213	273	445
metabolite_01525	1	172.98	171.973	TRUE	209	290	233	180	270	189	188	232	234	179	95	106	139	153	131	383	280	534	431	269	596	643	1102	733	622	456	364	439	347	401	199	260	188	236	226
metabolite_01527	0.86	173.015	172.008	FALSE	123	105	80	56	60	68	125	79	95	115	75	71	86	87	60	78	168	68	50	157	767	924	782	962	761	60	101	56	85	167	376	316	515	354	277
metabolite_01528	0.95	173.026	172.019	FALSE	313	215	341	301	229	475	426	489	468	394	667	352	439	666	574	363	311	172	247	1219	148	201	160	216	138	344	308	316	681	265	328	1031	1048	375	475
metabolite_01530	0.93	173.048	172.041	FALSE	281	191	309	246	274	204	263	219	219	163	208	151	250	218	320	110	120	142	172	136	234	517	371	368	375	272	643	285	226	257	455	489	665	485	493
metabolite_01532	0.94	173.092	172.084	FALSE	164	249	166	154	190	33	54	68	54	59	18	147	30	48	16	132	93	83	128	118	68	73	63	73	60	166	201	155	207	174	1168	488	431	1123	1142
metabolite_01534	11.31	173.132	172.125	FALSE	506	384	718	662	323	414	537	749	1318	417	656	571	419	913	444	954	649	576	1070	498	313	760	661	1143	731	1047	754	364	763	786	690	604	391	772	627
metabolite_01541	0.94	174.076	173.068	TRUE	655	410	875	623	474	1500	1144	1226	1399	1277	1038	1147	1066	1297	1039	390	364	432	394	449	1289	1278	1278	1380	1470	389	431	330	418	442	1269	1261	1203	1535	1495
metabolite_01543	4.32	174.076	173.069	FALSE	992	996	1060	915	1099	111	116	54	70	101	42	57	75	23	91	42	33	33	33	26	186	315	267	368	164	901	1086	1147	941	930	302	287	247	360	253
metabolite_01550	12.9	174.952	173.945	FALSE	579	1058	576	496	521	511	700	741	863	871	476	507	836	764	679	489	734	323	550	334	1048	679	533	737	795	659	631	544	508	573	537	773	480	402	646
metabolite_01553	3.46	174.968	173.961	FALSE	997	532	645	394	660	270	345	340	536	310	341	414	276	382	444	749	509	456	588	512	889	1176	683	917	907	507	424	450	547	424	1100	820	581	774	813
metabolite_01556	3.4	174.968	173.961	FALSE	1099	1014	1060	1018	884	445	663	470	705	455	486	418	501	516	444	968	698	776	1028	748	942	849	841	755	789	907	844	849	947	873	1047	1026	1013	1099	1179
metabolite_01557	1.67	175.023	174.016	TRUE	1132	1149	1221	1165	1322	2491	2742	2119	2672	2178	1357	1583	1528	1788	1201	268	441	311	66	326	1584	1384	1302	1245	915	1542	1285	1152	1132	1230	1551	1875	1585	1894	1554
metabolite_01558	1.25	175.023	174.016	TRUE	327	480	511	552	458	1674	1488	1039	1797	1709	1679	1856	1485	1849	1577	108	130	144	60	84	1001	852	858	960	904	1163	1118	1616	1079	960	1426	1206	1308	1235	1211
metabolite_01560	3.07	175.039	174.031	TRUE	2615	2704	2691	2918	2972	256	358	331	289	447	289	563	277	171	423	308	246	207	270	194	916	1371	1449	1294	1064	3732	3485	3582	3179	3111	1400	1395	1533	1459	1530
metabolite_01561	3.72	175.038	174.031	FALSE	1452	1148	1195	1294	1201	963	950	962	977	844	874	737	854	771	911	116	119	131	52	141	214	397	471	347	556	1139	1413	995	1204	1243	1404	1439	1007	1371	1542
metabolite_01565	0.97	175.06	174.052	FALSE	1911	984	1262	989	907	2661	3249	2630	3022	2670	2143	2420	2437	2211	2718	1197	1901	653	682	722	7276	6797	7892	6790	6933	347	298	263	371	270	679	1036	791	943	699
metabolite_01566	4.37	175.075	174.068	TRUE	89	228	146	196	111	188	299	211	192	311	283	333	182	237	312	109	187	131	84	162	1117	749	1319	834	712	209	163	175	215	106	237	468	437	475	426
metabolite_01567	3.39	175.075	174.068	FALSE	93	80	113	118	184	46	129	80	114	65	101	116	78	163	133	78	121	132	62	92	693	750	810	798	752	115	127	141	110	120	197	157	155	122	156
metabolite_01571	1.86	175.088	174.08	FALSE	164	122	198	141	163	619	592	565	657	531	443	343	259	288	262	86	79	193	97	97	1144	1113	1052	1038	856	237	163	109	173	76	434	272	374	287	227
metabolite_01572	1	175.113	174.106	FALSE	2230	4387	1733	2160	1757	319	519	456	575	435	174	222	201	208	185	1740	765	907	484	1670	1341	1208	1878	1456	1383	2731	2684	1838	2757	2643	883	950	660	741	755
metabolite_01574	4.98	175.113	174.106	FALSE	29	80	127	40	81	57	46	82	35	44	41	21	42	49	189	25	16	54	40	44	32	75	81	102	146	136	115	228	129	60	716	636	915	471	641
metabolite_01575	0.81	175.119	174.111	TRUE	68605	191288	61104	92228	53221	108	196	110	232	100	188	189	295	206	135	3278	3002	2826	2551	4258	188	104	195	135	212	108920	125792	112101	118803	130200	21386	20774	17805	18317	18249
metabolite_01579	3.4	175.148	174.14	TRUE	1599	1283	1574	1487	1341	1075	1050	1146	1110	1115	2322	2209	2346	2585	2507	38	76	67	94	90	202	214	326	339	234	1836	1751	1687	1715	1469	920	1002	809	975	1128
metabolite_01581	7.05	175.147	174.14	FALSE	665	513	782	638	651	809	581	867	1083	709	719	792	638	911	715	854	804	687	938	905	570	845	702	1034	777	997	737	833	998	706	941	584	766	1065	825
metabolite_01584	0.84	176.04	175.033	FALSE	1330	1388	1360	1034	1082	717	925	697	726	653	323	489	636	440	347	588	863	869	370	429	191	196	261	144	348	358	342	346	245	233	207	141	214	92	96
metabolite_01585	0.97	176.062	175.055	FALSE	236	202	218	220	219	175	388	403	239	284	151	253	339	368	225	139	91	176	131	137	536	991	1018	1057	1007	114	108	74	85	39	67	115	162	114	137
metabolite_01586	1.88	176.09	175.083	TRUE	80	107	72	66	76	539	603	760	655	701	508	491	661	598	512	64	139	118	44	124	1270	1344	1410	1426	1173	131	22	59	33	34	323	383	296	252	299
metabolite_01587	0.82	176.123	175.115	FALSE	5795	672	5401	6948	1444	39	36	31	37	53	67	98	49	23	34	398	418	356	275	486	87	48	40	81	42	7897	9520	8028	9677	10885	1906	2010	1953	1564	1688
metabolite_01590	12.78	176.966	175.959	FALSE	760	427	739	572	756	309	810	255	750	235	638	223	775	309	319	674	251	145	779	271	752	849	561	707	790	700	318	246	296	773	225	689	286	695	275
metabolite_01591	12.78	176.998	175.991	FALSE	203	217	161	196	181	151	151	769	179	220	157	217	105	264	679	180	201	153	221	134	235	212	116	140	173	116	239	713	718	178	233	225	758	210	171
metabolite_01592	1.24	177.039	176.032	TRUE	107	102	81	81	159	923	1068	579	620	852	1504	671	1237	1620	1486	51	94	91	68	46	350	364	627	532	367	241	217	266	252	231	602	303	924	356	443
metabolite_01593	0.98	177.039	176.032	FALSE	885	1029	1038	907	1021	2973	3093	3578	3665	3532	3415	3833	4188	3847	3591	129	137	277	236	96	2135	1933	2605	1912	1717	2615	2548	2472	2673	2173	2862	2909	2750	2378	2188
metabolite_01594	10.99	177.054	176.047	FALSE	1180	1358	778	1975	844	764	991	824	987	1048	948	838	761	989	1045	959	799	1574	978	697	930	691	960	778	1119	1651	1958	1796	958	1970	742	919	1218	996	1067
metabolite_01596	4.12	177.053	176.046	FALSE	2073	1894	2163	1841	1907	3239	3226	2726	3369	2545	3662	3607	2468	2365	2681	694	639	658	525	714	1623	1422	2585	1870	1690	962	808	840	1021	796	3122	1942	2454	1981	1866
metabolite_01597	3.63	177.054	176.047	FALSE	1224	1108	1256	1386	1333	1893	715	725	1132	1707	1489	1468	1377	1497	1415	852	1056	956	550	919	1036	994	1330	1153	1220	1086	1047	1218	1111	978	3436	3663	3467	3288	3353
metabolite_01598	2.81	177.054	176.047	FALSE	759	943	989	906	760	734	723	612	440	585	402	482	751	587	781	395	362	427	518	585	1974	1663	1693	1883	1791	922	746	766	664	764	1330	1019	1293	1306	1387
metabolite_01599	3.46	177.054	176.047	TRUE	5398	5696	7041	5767	5712	6097	4566	5773	7130	3362	2975	4693	4589	6293	3020	1024	1392	1207	744	1205	13844	12336	13962	15102	13669	4637	4609	5018	5393	4373	13872	12838	13051	12556	14159
metabolite_01600	7.74	177.054	176.047	TRUE	1735	3643	1827	1750	2111	2244	2845	3389	2596	3611	1971	1815	4013	3266	1469	4390	2150	1174	2221	1816	2721	3959	2559	2737	3558	3615	2313	1843	3872	2007	3277	4606	1619	4679	1862
metabolite_01601	3.82	177.054	176.047	TRUE	12959	9111	10621	13400	12066	17144	20227	18426	26891	18016	16265	16739	18322	15833	17373	2138	2845	2524	1692	2439	12248	17037	12468	18447	18356	1780	3016	2917	3442	2725	11839	11134	12508	11245	12577
metabolite_01602	3.92	177.054	176.047	TRUE	19096	12703	19022	18758	18096	28884	30034	31050	31393	26678	28755	28766	28088	29002	30647	3677	5073	4273	2692	3807	10993	10490	12172	3775	12404	3667	1976	3743	3538	3215	18202	15944	18150	16763	17546
metabolite_01603	3.04	177.054	176.047	TRUE	16235	17037	5771	18957	18133	3688	6684	3226	4365	3228	4391	5983	3800	3703	3335	5074	5157	2229	3068	4288	28387	28087	31461	29475	5699	4910	18457	3620	7784	4793	13224	12489	12931	12229	12686
metabolite_01604	4.23	177.055	176.047	FALSE	1760	1694	3435	1793	1461	5954	7163	7276	5042	3989	5842	4663	4691	5497	4906	928	1212	1261	1063	950	2493	2014	3192	2119	2197	1282	1115	1198	1437	1135	6494	5669	6986	5635	6226
metabolite_01605	4.33	177.054	176.047	TRUE	3297	2133	2748	3398	3466	6701	12167	7135	7095	6998	5997	5258	5429	6067	5331	1032	1164	1146	846	869	1548	1131	2719	1660	1622	1805	2025	1806	1877	2972	22030	19506	24534	18341	22575
metabolite_01606	3.49	177.054	176.047	TRUE	5319	5202	6363	5787	5821	5743	6619	6285	6802	6085	4302	4544	4321	5383	4454	1255	1346	1219	744	1076	12405	11587	13424	14022	11970	5299	4756	4810	5017	4277	4059	12422	2671	11329	11782
metabolite_01607	3.05	177.054	176.047	TRUE	16289	17885	17306	11390	10138	3926	6508	3227	4435	3156	2078	6583	1305	3289	8302	5164	5467	5203	2973	4487	26588	28271	30216	31333	28221	19109	10871	18193	18255	17500	6769	6322	5609	6053	6513
metabolite_01608	3.21	177.054	176.047	TRUE	7186	5353	8001	7622	8304	3050	3525	3535	3753	3621	3552	3592	3718	4154	1195	1161	1147	636	602	570	1094	985	3892	3917	1431	683	655	1001	1490	1215	7152	6691	7470	6921	7170
metabolite_01609	2.22	177.053	176.046	FALSE	771	728	726	897	901	944	464	503	459	1101	484	883	610	691	567	424	579	628	593	456	680	639	578	731	692	1234	1170	1074	1071	1033	1305	1302	598	675	547
metabolite_01610	4.52	177.054	176.047	TRUE	668	1099	1875	1805	1877	2780	2526	2413	713	2227	3111	2376	2311	1044	2940	930	1552	1474	649	1239	660	563	1087	814	930	778	867	808	789	771	6071	4952	7146	5286	5991
metabolite_01611	4.77	177.055	176.047	FALSE	883	924	1008	724	1485	1116	1215	1761	1448	1775	925	1701	864	942	1445	749	766	892	751	712	894	583	1416	693	707	831	870	764	1006	1359	1253	1502	1619	1292	1540
metabolite_01613	12.79	177.055	176.048	FALSE	259	826	290	901	289	160	341	257	281	327	243	696	214	763	244	218	154	142	219	652	232	371	189	217	328	251	717	204	160	282	192	310	231	297	698
metabolite_01614	4.78	177.09	176.083	FALSE	902	538	920	777	726	645	478	801	688	707	1865	941	1754	1517	826	134	211	292	22	85	630	1117	721	1274	1148	660	729	771	631	781	785	405	666	512	548
metabolite_01615	4.46	177.09	176.083	FALSE	600	713	689	670	491	1050	2442	2437	2651	2560	1824	2424	1436	2516	1184	418	183	237	138	121	1578	1276	1556	1555	1394	789	449	670	675	780	654	612	464	541	504
metabolite_01617	2.45	177.102	176.095	TRUE	1098	1077	1391	1111	1032	71822	64303	70998	71890	71422	27402	28551	31338	39752	23472	189	427	234	437	153	4496	8785	4939	5342	4517	1991	1636	1703	1830	1484	62244	61317	66565	67673	57659
metabolite_01620	12.78	177.104	176.097	FALSE	121	48	88	183	247	756	229	169	100	788	180	70	133	148	96	69	94	152	46	137	91	91	100	154	19	71	88	90	92	188	748	171	335	190	71
metabolite_01622	4.12	177.163	176.155	FALSE	880	879	1003	1014	972	359	482	573	351	495	1029	1166	1031	692	873	35	83	132	46	118	132	154	187	191	116	2933	2760	2691	1662	2646	746	676	714	859	881
metabolite_01623	11.44	177.164	176.157	TRUE	507	91	354	394	328	33	18	40	122	17	67	80	104	115	158	67	37	141	44	74	1003	649	314	1390	927	112	239	277	112	156	1044	1045	1488	975	1264
metabolite_01624	11.01	177.164	176.157	FALSE	603	489	568	777	1820	152	106	164	138	63	235	165	70	128	150	344	391	568	453	462	194	203	137	199	177	633	811	826	400	822	334	293	306	255	402
metabolite_01625	4.31	177.163	176.156	TRUE	1133	1154	1340	1868	1270	14692	5840	15842	15237	15535	23260	18450	23915	25205	23825	47	106	31	66	68	308	250	520	323	316	3322	3628	3673	3404	3056	857	750	766	795	1049
metabolite_01626	4.21	177.163	176.156	TRUE	7599	6416	7853	6733	6264	1190	1171	877	1498	1466	5250	5291	5365	5672	5380	34	50	62	99	28	225	134	164	254	138	6410	5649	5855	5962	4129	6023	4225	6238	5431	6060
metabolite_01627	4.03	177.163	176.156	FALSE	599	687	591	397	583	18	46	65	63	268	87	262	161	202	108	22	20	45	25	26	88	84	137	65	74	1219	1017	931	1079	906	555	649	665	561	544
metabolite_01628	11.2	177.163	176.156	TRUE	296	165	181	413	337	129	87	102	79	80	214	165	192	205	237	52	93	72	106	68	322	332	160	613	350	109	300	223	120	325	1391	1459	2238	1399	1660
metabolite_01630	3.82	178.058	177.05	FALSE	1666	1072	1914	1325	915	1527	1393	3028	2642	987	1596	1323	1454	2413	2918	275	447	254	158	377	1374	2308	1654	2392	2109	528	519	482	549	476	1817	1432	1471	1670	1430
metabolite_01631	3.04	178.057	177.05	FALSE	1981	1337	2057	948	1425	572	940	398	600	427	634	663	536	514	1045	642	619	561	404	472	3261	3329	3519	3218	3141	2069	2226	2080	2089	1829	720	1571	1474	1327	1785
metabolite_01632	3.94	178.058	177.05	FALSE	2178	1829	2727	2485	1894	2401	3582	1771	3531	2755	3012	3669	3300	2919	3551	574	808	823	540	685	977	946	1213	1224	1129	484	360	343	400	401	2314	2074	2022	2150	1959
metabolite_01633	3.21	178.056	177.049	FALSE	837	698	1128	834	998	469	588	422	542	434	487	488	503	453	566	191	156	216	107	108	359	589	425	341	332	94	109	108	108	160	1008	809	786	625	823
metabolite_01634	4.52	178.057	177.05	FALSE	173	238	252	190	349	324	314	252	164	304	207	295	203	219	360	165	79	195	117	200	30	37	97	72	112	133	76	54	94	95	521	519	933	714	685
metabolite_01635	3.48	178.058	177.05	FALSE	717	695	720	755	637	746	796	659	862	798	455	574	504	651	516	171	202	187	189	167	1818	1280	1615	1455	1420	624	563	652	727	663	1837	1356	1731	1062	1771
metabolite_01636	3.2	178.058	177.051	FALSE	1234	600	1295	847	1033	462	578	393	542	576	487	488	547	557	543	115	138	143	82	180	359	589	507	589	388	165	208	223	151	161	924	788	1074	847	868
metabolite_01637	4.33	178.058	177.051	FALSE	278	282	441	324	348	770	1633	892	895	838	704	745	705	820	636	136	91	129	161	92	212	202	445	179	286	288	187	200	189	151	2484	2098	2886	2364	2577
metabolite_01642	12.79	178.99	177.983	TRUE	2789	2727	2679	2985	2725	2537	2937	2264	1766	2701	2246	2472	2219	2191	2255	2477	2492	2612	2558	2684	2405	3215	2803	3285	2838	2528	2596	2737	2671	2530	2615	1983	2450	2605	2581
metabolite_01643	3.16	179.034	178.026	FALSE	1541	122	910	1691	1002	1338	1234	1456	698	769	1937	1810	1431	1890	1915	95	46	18	24	36	2669	3756	2911	2318	3137	392	461	482	272	482	2043	1912	2045	1880	1937
metabolite_01644	0.99	179.048	178.041	FALSE	616	646	581	747	391	1465	858	2806	1309	1565	1245	1866	1444	1052	763	234	400	213	175	245	1009	967	925	595	978	567	507	801	560	682	956	1065	2477	1028	1293
metabolite_01645	1.53	179.048	178.041	TRUE	832	898	1293	1185	863	4733	3772	4537	5213	4336	3688	3320	3348	3906	3519	133	268	152	109	267	928	737	1129	1149	1019	760	927	1022	830	1038	3060	3486	3952	3351	3656
metabolite_01646	1	179.048	178.041	TRUE	642	802	675	728	628	2682	2485	2770	3261	2637	1880	2133	2239	2173	2055	301	236	213	175	245	941	871	1140	1032	1027	681	809	690	743	750	2244	2558	2693	2334	2413
metabolite_01647	1.47	179.048	178.041	FALSE	485	470	707	624	529	3152	2821	1864	2104	3226	1551	2405	1135	1891	2850	127	180	73	42	120	848	708	811	671	723	495	792	605	593	639	2361	1642	2822	1883	2450
metabolite_01648	5.29	179.07	178.062	TRUE	1528	1078	1398	1844	1552	146	173	157	306	129	190	210	218	205	261	295	346	330	308	247	534	390	374	200	284	1715	1997	1891	1510	1819	698	618	683	556	701
metabolite_01649	6.08	179.068	178.06	FALSE	793	326	585	554	514	51	32	68	73	27	36	16	132	42	79	186	189	256	204	174	166	72	206	235	115	597	403	554	317	618	200	151	150	202	230
metabolite_01650	4.3	179.069	178.062	FALSE	1257	735	832	1068	1308	570	312	325	172	247	192	197	178	128	357	116	215	211	312	268	497	479	611	488	346	1008	903	1017	860	892	1865	1234	1622	1208	1341
metabolite_01651	2.07	179.07	178.063	FALSE	145	156	139	150	191	86	119	142	124	142	170	198	165	133	256	673	885	728	775	744	1074	1170	1149	1051	972	220	301	199	156	321	105	156	151	106	109
metabolite_01652	4.65	179.07	178.062	TRUE	807	1446	652	1874	817	431	248	385	479	453	276	236	245	402	351	4711	5040	5010	4556	4023	1339	1230	1800	1383	1390	1885	1782	670	997	342	2470	652	2483	1442	2240
metabolite_01653	6.75	179.071	178.063	TRUE	73	58	127	179	86	211	151	1116	807	317	427	607	693	375	373	23	25	55	64	48	119	140	104	137	58	92	182	112	153	98	99	81	83	56	55
metabolite_01654	4.85	179.07	178.063	TRUE	993	757	890	1025	880	269	268	153	281	264	282	181	210	200	272	1310	1733	1607	1342	1213	390	429	489	547	456	1644	1737	1656	1380	1725	714	915	916	672	880
metabolite_01655	3.68	179.07	178.063	TRUE	55840	40653	58518	51427	56606	6872	5179	5994	5919	6119	5371	5546	5530	5539	5902	2181	2636	2749	2247	2030	11130	11409	12522	12000	10963	24062	24162	23298	21811	22324	39872	39267	44110	38561	42399
metabolite_01656	4.02	179.07	178.062	FALSE	1259	962	1223	1355	1507	942	599	558	446	748	297	457	440	341	416	178	147	228	269	141	858	824	916	1044	324	2191	1750	2052	2229	1573	6365	4644	5166	4424	4637
metabolite_01657	2.59	179.07	178.063	FALSE	2875	2215	2763	2656	2642	2018	2778	2210	2108	1882	1537	1603	1534	1425	1574	300	600	319	238	319	2190	2437	2439	2471	2290	1968	1788	2033	1846	1629	2273	2318	2320	2536	2452
metabolite_01658	2.97	179.07	178.063	FALSE	6239	5435	6889	6028	5215	2343	3372	2960	3616	2786	4856	4681	5091	4855	5100	1090	1324	1144	714	1612	16475	15900	17441	16983	14071	3734	3593	3624	3532	3460	2952	2727	3009	2767	2851
metabolite_01659	3.4	179.07	178.063	TRUE	25391	19055	23989	22618	25179	16737	16742	13164	15453	13570	15558	15434	15906	17597	18760	26877	26214	25346	16754	24753	194966	196172	206899	206039	196734	17109	12891	15052	16265	13610	33498	32620	34252	31233	32056
metabolite_01660	4.47	179.07	178.062	TRUE	16254	13924	15837	16248	16400	1722	798	957	1032	711	983	904	752	919	1601	1527	1810	1525	1174	1275	6952	7103	7793	6665	6727	16140	17164	16061	16742	15902	15801	14766	15265	15615	14989
metabolite_01661	2.8	179.07	178.063	TRUE	78946	69894	78913	76467	81166	38871	53914	40464	41264	37061	42264	42032	40724	39993	50431	20443	20965	20126	18091	31897	38623	38970	39618	40542	37395	56338	55357	55744	52476	48094	48861	43228	44471	45333	42653
metabolite_01662	5.14	179.069	178.062	FALSE	766	503	930	720	851	180	197	58	113	116	194	143	77	77	119	301	398	439	389	283	133	559	390	390	411	1088	1330	1239	841	1173	1693	1435	1467	1445	1440
metabolite_01663	2.31	179.07	178.063	FALSE	810	671	873	691	812	238	423	351	267	318	179	170	184	151	206	166	86	163	47	89	908	759	714	707	677	890	863	746	897	706	421	557	524	470	665
metabolite_01664	3.54	179.07	178.062	FALSE	12065	10598	12058	11805	2555	739	783	566	715	378	632	529	766	773	914	1599	1824	1785	1543	1561	4275	6724	5880	5691	5573	12410	13127	12670	12381	12668	10720	10541	11958	10927	11356
metabolite_01665	3.81	179.07	178.063	FALSE	5983	4765	5377	5949	5512	1702	1671	1145	998	1132	792	909	846	681	831	141	167	240	293	348	3074	3358	3653	3201	3757	6169	6105	6113	6012	6065	5127	5324	5407	4938	5561
metabolite_01667	3.18	179.07	178.063	TRUE	771	709	1554	731	963	241	308	237	235	347	282	214	329	290	274	1707	1500	1047	3177	3423	1528	1437	1621	3858	3795	652	636	1209	786	516	603	429	688	674	670
metabolite_01668	2.45	179.068	178.061	FALSE	435	365	544	511	439	330	405	228	192	236	824	708	353	429	837	121	125	148	111	145	388	533	390	412	414	938	757	969	890	698	1403	840	869	849	1272
metabolite_01674	11.01	179.179	178.172	TRUE	8262	5223	7109	8083	8394	221	171	200	124	129	210	186	148	100	277	4239	4980	5976	4636	4660	381	310	210	1017	797	6426	9344	8688	5156	8587	2997	2375	3249	2648	3286
metabolite_01676	12.78	179.998	178.991	FALSE	1023	1206	1058	1144	861	919	1125	1075	958	955	904	1100	1192	1130	864	1030	1122	1033	1137	1081	1278	1316	1176	1245	1223	1052	951	1046	1141	1135	1208	994	1081	1098	1279
metabolite_01677	3.69	180.072	179.065	FALSE	2238	4808	2786	2868	2492	763	523	618	615	769	409	612	559	681	758	414	284	342	211	262	1002	1363	1368	1389	1415	1477	2740	1749	1227	2616	1588	2101	4467	2384	2241
metabolite_01678	3.55	180.073	179.066	FALSE	1491	1304	863	1404	1361	123	113	58	34	59	90	78	181	137	39	276	322	180	115	164	1975	2062	2562	2088	1968	1829	1501	1297	1519	1354	1390	1167	1211	1268	1323
metabolite_01679	2.8	180.073	179.066	FALSE	9034	8178	9044	8857	2093	4808	6111	4563	4486	4280	4794	4865	5017	5147	2356	2437	2376	2410	2071	3314	1236	4698	5833	1468	4488	6225	7153	6275	5882	5313	5612	5379	5648	2217	5357
metabolite_01680	3.53	180.073	179.065	FALSE	1593	1227	1633	1391	1333	67	57	58	51	39	90	86	181	165	21	276	322	64	243	185	3251	2599	2725	3057	2603	1829	1546	1572	1525	1394	1219	1075	1100	1080	1293
metabolite_01681	3.4	180.073	179.066	FALSE	3082	2468	2841	2547	2904	2013	1996	1666	1799	1737	1729	1873	1693	2084	2493	1787	1256	2797	964	987	6852	6799	5136	5419	5131	2055	1619	1849	1845	1689	3731	3789	3945	3953	1343
metabolite_01683	4.47	180.073	179.066	FALSE	1826	1525	881	2297	2001	178	136	83	166	130	106	122	61	147	228	219	243	269	240	315	780	826	982	839	882	1806	1685	1891	1950	2012	1914	2016	2034	1872	1943
metabolite_01684	3.67	180.074	179.067	FALSE	2701	2859	2422	2319	3124	777	628	695	915	755	560	715	595	681	758	414	302	342	398	244	1649	486	1422	436	1415	1527	1098	2788	2825	1149	1574	2137	1756	1812	2742
metabolite_01687	11.01	180.182	179.175	FALSE	1222	979	939	1278	1179	107	36	92	27	55	27	43	43	43	110	754	920	978	762	666	92	161	96	146	84	1022	1527	459	773	1189	365	504	435	481	556
metabolite_01688	12.78	180.969	179.962	FALSE	996	1331	1007	983	783	865	1104	886	865	981	884	1048	940	937	811	963	1199	973	927	912	1149	1370	1219	1320	1215	720	957	1074	1047	985	1009	949	966	942	1052
metabolite_01690	13	180.99	179.982	FALSE	739	1105	649	646	684	682	809	717	749	1288	778	817	463	852	723	814	839	676	729	637	1110	855	1213	737	885	423	674	813	857	686	787	916	729	743	683
metabolite_01691	2.85	181.049	180.042	TRUE	1319	1871	1232	2205	2113	5368	4654	6352	5690	5486	5473	5190	5634	5386	5282	107	155	154	123	141	305	615	341	576	590	1830	1360	1812	1215	1224	650	652	1243	754	704
metabolite_01693	2.49	181.049	180.041	TRUE	3100	1847	2604	3641	2826	130	152	222	75	185	111	106	115	251	161	112	190	175	147	198	196	318	201	170	228	2563	3133	3622	2068	3125	494	562	676	578	672
metabolite_01695	3.69	181.049	180.042	TRUE	946	875	1022	876	877	5156	4650	6874	5906	6228	6715	6324	7495	7337	6600	824	781	829	464	620	18738	17159	19077	18623	18470	555	837	934	737	785	3988	3850	3812	3775	3802
metabolite_01696	4.73	181.049	180.041	TRUE	192	211	115	175	130	147	154	170	222	110	159	101	112	123	111	140	180	120	133	122	1308	1192	1570	1202	1321	247	187	271	218	307	878	756	791	414	824
metabolite_01697	2.65	181.05	180.043	FALSE	466	358	395	426	145	506	415	616	824	823	396	352	372	347	382	161	90	152	81	72	773	722	522	699	589	288	236	190	258	296	1280	1133	1332	1219	802
metabolite_01698	2.2	181.063	180.056	TRUE	143	225	203	133	260	162	245	177	214	153	136	95	109	172	111	56	122	79	68	292	2750	2599	2503	2719	2350	106	109	57	68	47	497	574	494	395	509
metabolite_01699	0.88	181.07	180.063	TRUE	7074	6465	7168	6552	7441	7721	6804	7190	8268	6965	4548	4892	4962	4843	4608	3566	3957	3745	3958	3613	3412	3554	3563	3294	3473	2658	2490	2453	2576	2579	1411	1423	1575	1302	1285
metabolite_01700	2.81	181.08	180.073	FALSE	1337	1164	1294	1160	1351	866	900	1013	724	787	853	768	615	801	966	488	486	410	374	555	1665	1848	1606	1549	1652	1219	1841	1455	1394	1211	1294	1178	1267	1126	1079
metabolite_01701	3.4	181.08	180.073	FALSE	1008	1144	850	945	747	360	432	322	365	298	267	430	287	365	480	481	577	443	380	418	2991	3134	2947	3143	2844	1862	1442	1440	1470	1773	961	924	515	923	1067
metabolite_01703	2.41	181.086	180.079	FALSE	703	593	648	362	408	195	311	211	239	267	202	224	197	234	218	115	94	128	71	229	381	403	416	463	475	460	366	415	375	448	1083	949	1010	995	1126
metabolite_01704	3.99	181.086	180.078	FALSE	1229	917	1264	1351	1483	1965	1098	1467	1632	1478	1740	1742	1964	1450	650	217	533	398	344	312	1769	1666	1849	1368	1261	1492	1059	1339	1205	1109	644	959	1125	989	1065
metabolite_01705	4.66	181.085	180.078	FALSE	314	311	294	326	401	580	832	772	897	968	573	382	461	575	498	265	266	299	174	183	847	739	1066	918	946	352	673	388	316	414	167	145	127	120	104
metabolite_01706	3.9	181.086	180.079	FALSE	1575	1104	1398	1452	1851	1631	2296	2048	1787	1704	1593	1976	1775	1902	2189	243	362	416	187	291	279	395	415	353	376	359	1258	441	376	283	1279	985	1295	1397	1056
metabolite_01707	2.57	181.086	180.079	FALSE	486	518	370	491	543	505	703	742	683	504	364	486	492	479	646	231	398	220	198	225	1076	1003	1122	1126	1033	606	471	353	415	312	870	915	927	955	1202
metabolite_01708	3.57	181.085	180.078	TRUE	12160	15726	13218	14500	12636	441	472	400	500	385	641	459	553	566	612	273	328	265	334	190	797	860	954	991	939	13927	14099	15437	13980	13640	383	408	1325	482	666
metabolite_01711	3.04	181.085	180.078	TRUE	11483	11462	11495	12886	12198	2575	4721	2458	2836	2278	3077	3797	1310	2040	5376	3162	3192	3487	1964	2966	19366	19542	21132	19887	19032	12791	12380	12836	11961	11923	9145	8501	8853	8238	9064
metabolite_01713	11.37	181.121	180.114	FALSE	271	131	224	334	194	1228	1054	862	2517	998	1008	776	834	359	1220	152	115	152	82	174	189	104	86	206	144	285	840	444	169	938	394	396	1043	352	638
metabolite_01716	4.37	181.122	180.115	TRUE	2725	2740	2892	2642	2766	40	102	140	147	103	130	225	123	226	214	163	105	220	145	104	847	982	1319	998	836	4146	4107	4095	3892	3556	6944	6457	6622	6132	6609
metabolite_01717	11.49	181.122	180.114	TRUE	383	220	220	459	236	1771	1232	881	2457	1118	1359	1203	1015	715	1726	223	131	156	165	115	261	266	262	321	276	266	624	638	142	679	408	276	780	292	468
metabolite_01718	11.05	181.122	180.115	TRUE	947	801	921	1762	1013	7962	4544	3392	9002	4450	6361	5759	4776	3298	8210	342	298	284	375	320	508	447	409	556	444	784	2173	1815	468	1897	1196	934	1912	846	1288
metabolite_01720	11.36	181.158	180.151	FALSE	337	227	364	302	285	443	252	442	454	260	233	314	251	369	328	286	387	218	521	321	316	318	355	347	351	382	222	274	316	421	415	478	92	455	773
metabolite_01721	8.01	181.169	180.162	FALSE	166	84	160	202	210	1127	809	1032	1090	860	750	525	608	656	656	78	123	135	73	107	750	851	798	815	680	80	160	151	108	135	257	237	440	516	380
metabolite_01723	12.8	181.988	180.981	FALSE	1762	2251	1672	1507	1482	1805	1484	1572	1597	1878	1476	1576	1857	1693	1431	1643	1539	1499	1756	1495	1691	1628	2107	1485	1648	1669	1541	1585	1682	1711	1599	1905	1596	1649	1739
metabolite_01724	12.77	182.021	181.014	FALSE	1164	1959	862	423	463	887	1090	984	2386	1997	657	959	1157	1467	881	729	606	547	1476	965	1844	602	1409	690	1332	849	1113	1122	1437	1041	1113	1516	494	399	1049
metabolite_01725	3.72	182.052	181.044	FALSE	140	110	133	94	74	126	123	174	132	110	99	64	66	116	186	46	37	142	25	17	1646	1723	2011	2018	2300	75	143	64	87	39	362	376	380	573	401
metabolite_01728	0.86	182.073	181.066	FALSE	524	551	760	814	588	640	555	422	712	395	362	313	433	409	466	291	240	216	262	110	22	133	179	357	168	149	240	196	260	148	60	114	95	21	59
metabolite_01729	1.83	182.081	181.074	TRUE	2118	2134	2215	2218	2112	4446	4452	4988	4337	3978	4897	4959	4953	5530	5336	2682	2427	1824	1414	4521	1474	1530	1421	1460	1333	5031	4587	4580	5109	4745	2105	2436	2381	1973	2072
metabolite_01731	1.66	182.082	181.074	FALSE	283	238	224	362	251	450	454	496	564	533	453	678	596	442	515	256	361	215	153	542	182	148	112	235	123	698	644	658	746	762	278	282	323	253	273
metabolite_01733	3.04	182.089	181.081	FALSE	1348	1418	1206	888	1436	310	701	336	287	378	306	424	316	291	619	544	385	429	314	325	2385	2236	2441	2265	2271	1544	1376	1860	1472	1390	1042	1050	941	625	652
metabolite_01736	11.03	182.126	181.119	FALSE	210	122	150	175	75	1113	704	485	817	562	919	831	659	570	1114	59	77	19	54	49	123	47	51	151	40	76	336	266	90	212	152	160	236	176	226
metabolite_01737	4.16	182.19	181.183	TRUE	1468	1175	1622	1279	1537	3644	2572	3353	3111	2439	2617	2545	2758	2710	2606	1073	1095	976	913	994	5145	4533	6003	4808	4518	1589	1395	1643	1297	1320	2544	2351	2469	2232	2323
metabolite_01738	12.61	182.19	181.183	FALSE	786	549	626	773	784	565	615	444	575	455	827	627	619	534	673	580	855	591	515	589	568	518	425	449	548	502	719	574	493	593	660	587	650	838	556
metabolite_01739	12.79	182.964	181.957	TRUE	10997	13363	10695	11271	11138	9865	13141	10195	10148	11539	9459	11639	10871	10601	9069	10058	11465	10931	11224	11084	12387	15304	14144	14653	13070	10756	11108	11432	11271	11008	11076	11029	11186	11185	11015
metabolite_01740	0.72	182.962	181.955	TRUE	18993	16060	18138	18747	19724	27602	26915	26458	26354	25660	27880	26592	24614	24909	27509	4884	7375	6409	2661	5871	13513	13160	13136	15527	14262	11345	12971	12693	10495	11197	19672	19085	21279	20514	20893
metabolite_01741	11	182.977	181.97	TRUE	198	896	271	181	340	378	301	300	652	374	206	257	340	310	282	281	287	299	223	296	357	218	465	257	223	223	274	246	225	197	272	423	366	357	184
metabolite_01742	2.19	182.982	181.975	FALSE	353	328	289	117	339	273	433	319	320	423	277	367	238	228	345	508	212	400	486	386	556	287	208	691	212	234	250	315	369	447	241	205	233	238	258
metabolite_01746	13	182.985	181.977	TRUE	9645	12810	10584	8958	8421	9067	11022	10890	10569	12934	9489	10607	13256	11365	9868	10025	10186	9223	10617	9470	14454	11219	15195	11420	11806	10465	8925	9143	11123	8939	10056	12238	8774	9803	8445
metabolite_01750	2.77	182.984	181.976	FALSE	356	831	721	280	333	392	251	341	405	383	291	403	603	342	304	462	418	462	479	513	403	300	100	221	280	363	465	313	366	335	375	424	344	449	441
metabolite_01751	13.07	182.985	181.978	FALSE	5329	12780	9620	7976	8471	8023	10061	9754	9735	11763	9489	9806	11934	10744	9020	9079	8746	8324	7373	8970	12033	10850	12862	11097	11177	9916	8587	8695	10394	7824	9261	11263	8044	8855	8765
metabolite_01753	12.89	182.985	181.977	TRUE	5379	12895	5910	5173	3167	5421	7283	6631	9871	11011	6291	2570	9938	7457	5481	5788	6373	5358	6414	5510	11704	7504	16255	7685	2546	6061	5431	5897	6770	3223	1983	3279	5324	5562	3336
metabolite_01754	1.89	183.029	182.022	FALSE	1104	1070	1041	1160	1295	192	343	201	162	183	145	150	133	135	166	47	36	58	41	32	370	465	336	499	533	742	843	683	745	692	848	921	922	896	756
metabolite_01755	0.88	183.049	182.042	FALSE	2204	1102	2483	1659	1659	1484	1363	1207	1369	1317	1325	1350	1467	956	1233	981	1258	1059	538	911	243	233	205	458	415	1285	1218	1078	668	1108	885	703	658	657	932
metabolite_01757	4.21	183.065	182.057	TRUE	251	206	399	310	281	144	148	126	138	147	66	114	113	59	171	1369	1269	1797	1945	1050	1790	1482	2012	1580	1453	400	238	283	312	346	112	97	84	114	173
metabolite_01759	3.72	183.064	182.057	FALSE	752	803	1054	988	733	588	706	643	1015	677	615	552	525	399	773	114	143	113	116	166	441	589	473	487	552	1051	853	1060	794	695	795	1139	784	423	1004
metabolite_01760	3.04	183.065	182.058	TRUE	20840	20603	21376	23003	21354	3444	6514	3040	4636	3323	4357	5882	4395	3604	8482	5448	5610	5632	3303	4418	37075	36348	38557	36264	36334	22821	22696	22353	22620	21561	14552	14213	14884	13067	14622
metabolite_01761	3.73	183.067	182.06	FALSE	998	578	648	759	620	588	473	314	612	677	398	552	349	318	534	58	90	102	116	76	331	357	375	325	303	675	659	783	608	681	747	671	784	455	604
metabolite_01763	8.3	183.08	182.073	TRUE	833	922	939	1061	1047	1509	1185	1479	1000	1436	1365	1076	1000	1026	1403	1552	1458	816	660	1322	951	1109	1500	676	868	1119	1089	743	1063	1032	1098	840	1128	1241	1199
metabolite_01764	8.39	183.08	182.073	TRUE	1857	1551	2023	2251	1686	1825	1584	2518	1789	1782	1988	1785	1726	2372	1864	2352	2025	1965	1844	987	2273	2119	2242	1868	1990	2015	1900	1654	2038	1598	1755	1864	1926	2165	1836
metabolite_01765	0.93	183.086	182.079	FALSE	634	575	611	593	591	252	210	289	225	283	186	251	218	178	179	234	252	269	198	240	386	370	534	506	467	1329	1234	1178	1242	1334	1168	1368	948	1260	1216
metabolite_01766	1.83	183.085	182.078	FALSE	302	251	312	882	969	574	824	661	542	598	887	933	397	887	590	416	329	198	174	576	255	212	264	246	186	964	1013	1032	732	969	255	340	451	295	212
metabolite_01767	2.56	183.1	182.093	FALSE	239	281	218	226	281	269	188	135	191	128	134	140	130	65	102	71	82	19	36	36	618	1179	658	842	593	371	360	332	204	207	274	311	514	274	324
metabolite_01771	3.19	183.102	182.094	FALSE	1742	2325	1643	1120	1701	233	412	196	248	165	156	244	260	146	294	560	666	796	396	587	1888	1676	1168	2001	1702	1148	830	2093	1127	806	967	857	1134	1411	890
metabolite_01772	8.01	183.186	182.178	TRUE	264	93	458	319	376	2085	1042	1752	1860	1379	1163	1298	1296	684	1410	148	196	222	68	179	1439	1382	1155	1617	1335	144	195	174	154	155	683	443	837	860	692
metabolite_01773	3.88	183.185	182.178	TRUE	2837	2470	3111	2934	3299	3854	3351	4240	3994	3581	9375	8928	9369	9636	8519	1037	888	819	566	786	5648	5119	5485	4815	5027	2917	3413	3511	2897	2884	9334	9319	8820	8737	8563
metabolite_01774	4.15	183.192	182.185	FALSE	255	245	255	211	217	564	448	692	635	331	378	371	453	537	436	296	126	147	264	114	672	912	1193	770	672	191	312	193	294	216	299	428	397	511	355
metabolite_01775	12.79	183.963	182.955	FALSE	2021	3001	2305	2081	1963	1727	2520	2372	1980	2623	1785	2346	2471	2449	1717	2197	2272	1993	2281	2038	2929	2664	3239	2699	2608	1942	2110	2173	2564	1993	2206	2422	2230	1773	2513
metabolite_01776	0.73	183.963	182.956	FALSE	5537	2386	5176	5823	5660	7806	8223	8492	7676	7897	7920	3725	7404	7287	8306	1556	2192	1917	1048	1852	3901	3636	3985	1762	4159	3500	3972	3711	3132	3258	5685	2675	6397	5977	6541
metabolite_01778	12.99	183.988	182.98	FALSE	1125	1555	1021	975	868	984	1193	1092	1031	1233	973	964	1376	1455	907	887	1024	917	970	1058	1516	1259	1755	1124	1405	993	921	941	1326	895	974	1466	828	1084	1040
metabolite_01779	0.89	184.069	183.062	TRUE	3205	3976	3685	3956	3990	894	857	927	905	1105	1086	1179	1080	1185	1210	3788	4151	4017	2543	5018	4810	6115	5088	5719	5721	11436	11061	12033	10529	10774	17589	13890	13111	14798	15461
metabolite_01780	3.04	184.069	183.062	FALSE	2305	1811	1084	2625	846	451	819	446	591	471	514	652	407	332	999	568	714	630	588	502	1176	1444	4016	1161	3807	2718	1391	2462	1046	2306	1575	836	1601	898	1171
metabolite_01781	3.03	184.068	183.061	FALSE	1904	2354	1276	1668	1102	281	765	411	626	273	437	652	384	275	553	580	588	509	336	407	3978	1808	1606	1804	1399	1397	1717	2864	1270	2306	1503	1705	1607	1192	1544
metabolite_01782	3.57	184.072	183.065	FALSE	1910	2464	2163	2040	1928	115	79	54	44	34	151	79	98	104	174	36	56	61	81	37	119	87	111	61	92	2233	2160	2318	2373	2188	89	70	73	50	90
metabolite_01783	3.29	184.072	183.065	FALSE	1924	2613	2294	2104	2058	60	37	69	55	65	90	54	72	87	57	224	240	268	129	235	903	802	1172	716	817	1589	1255	1347	1450	1461	71	75	130	69	45
metabolite_01785	2.5	184.096	183.089	TRUE	205	210	221	214	211	130	137	167	129	149	126	179	156	29	40	63	172	90	22	37	1549	1508	1723	1584	1471	163	306	167	152	175	235	200	378	235	240
metabolite_01786	3.87	184.189	183.182	FALSE	475	309	415	496	553	570	577	589	527	570	1185	1195	1636	1369	1257	114	149	138	80	142	796	714	779	628	639	573	629	548	410	474	1501	1531	1224	1031	1231
metabolite_01787	0.72	184.96	183.953	FALSE	6396	5276	5966	4082	4440	8926	8730	8850	8678	7656	5038	8650	8312	7760	5291	1675	2401	1968	909	2091	5011	4180	4560	4829	2115	3670	4300	3034	3442	3795	3168	6288	6586	6668	6654
metabolite_01788	12.95	184.985	183.978	FALSE	2296	2285	2196	2501	1962	2446	2128	2252	2137	2312	2317	2088	2314	2261	2314	1988	2216	2473	2093	2351	2721	2142	2895	2639	2423	2003	1987	2106	2223	2435	2407	2368	2231	2323	2148
metabolite_01789	10.61	184.985	183.978	TRUE	1283	2270	1840	1068	1281	1277	1375	1929	2574	2228	1193	1395	2068	1844	1196	1640	1415	1161	1848	1547	2012	1553	2324	1535	1462	1722	1285	1311	1888	1099	1336	2129	1079	1362	1268
metabolite_01790	12.8	184.985	183.978	TRUE	29617	33908	30890	30568	29352	28301	28704	29235	35883	31118	26917	28395	27147	28985	26745	31660	28285	28997	31537	29378	28866	30107	31790	29562	30494	30939	30270	30420	30158	29876	29252	29078	29681	29346	29415
metabolite_01792	0.87	185.034	184.026	FALSE	172	250	256	215	192	474	482	599	587	608	820	768	849	868	874	93	122	138	160	186	430	331	325	1868	319	207	203	280	201	204	543	564	442	538	481
metabolite_01793	0.92	185.045	184.037	FALSE	164	336	301	365	396	632	602	703	631	673	373	432	334	424	258	536	565	323	333	371	1903	1848	1999	1798	2112	237	412	345	264	289	681	539	1062	353	522
metabolite_01797	0.89	185.071	184.064	FALSE	297	408	276	410	382	79	80	105	130	117	92	68	93	83	127	233	284	377	376	514	405	381	408	416	393	824	784	671	822	863	1289	961	932	1073	1086
metabolite_01798	2.35	185.081	184.073	FALSE	101	128	107	91	73	119	117	142	91	87	72	48	65	121	62	42	126	139	59	125	1203	1129	1084	1018	976	112	115	113	113	81	256	234	299	174	256
metabolite_01802	12.6	185.118	184.11	FALSE	709	846	653	739	760	815	628	619	707	755	628	696	795	637	850	736	705	789	730	700	748	702	711	746	758	710	847	825	658	626	689	711	673	723	778
metabolite_01803	0.72	185.962	184.954	FALSE	944	934	1001	486	1046	1376	1415	922	1111	795	1142	833	1030	1188	1204	259	503	469	161	439	810	598	792	1002	797	637	752	751	669	628	754	495	1163	1067	1259
metabolite_01804	0.74	185.962	184.954	FALSE	958	792	888	1051	1050	1439	1552	1589	1411	1359	1455	1684	1762	1477	1543	116	503	222	50	221	602	699	757	1138	751	339	501	719	458	372	1074	1099	1278	1203	1079
metabolite_01805	12.8	185.987	184.98	FALSE	2824	2680	2752	2839	2583	2668	2123	2870	3443	2754	2481	2537	2620	2728	2176	2780	2546	3198	2458	2573	2466	2799	2947	2939	2824	2179	2375	1889	3056	2666	2665	2485	2335	2207	2596
metabolite_01807	1.99	186.076	185.069	TRUE	259	210	278	226	352	3178	3491	3606	4153	3578	1931	2094	2333	2251	2041	283	368	309	168	301	3578	3512	3511	3825	3579	310	322	271	273	186	2407	2105	2318	2192	2119
metabolite_01808	0.93	186.069	185.062	FALSE	409	291	363	318	333	638	626	683	729	653	445	642	495	496	620	306	365	445	332	478	859	787	1052	728	524	615	660	801	624	680	641	574	537	756	719
metabolite_01811	3.16	186.953	185.946	FALSE	617	875	364	203	472	151	19	287	269	83	166	81	360	131	55	749	352	591	736	395	338	175	368	238	410	446	309	402	469	928	239	208	375	379	405
metabolite_01812	2.17	186.956	185.949	TRUE	828	1018	925	984	873	903	875	891	963	1079	897	694	1151	789	692	1190	1007	1038	962	778	793	646	989	796	879	1085	987	888	845	965	598	726	726	852	706
metabolite_01813	2.34	186.955	185.948	TRUE	1030	1565	1329	1293	1152	1244	896	1194	1655	972	1210	953	758	1214	1250	1040	970	953	1055	1227	931	969	1408	1007	1117	926	1234	1287	1094	1413	922	983	922	987	1111
metabolite_01814	1.8	186.955	185.948	TRUE	1114	1155	1174	1124	947	714	648	750	797	623	779	790	711	745	804	1582	986	1177	1524	1107	621	679	862	616	639	1109	1102	1138	1154	1191	701	745	871	802	790
metabolite_01815	1.41	186.956	185.949	FALSE	692	770	811	712	701	472	281	517	660	501	399	466	411	419	401	788	550	739	858	602	304	308	426	388	248	667	720	670	681	685	494	404	417	458	539
metabolite_01817	4.4	186.957	185.949	FALSE	797	1098	777	777	600	310	261	397	878	600	364	360	634	512	331	870	345	539	956	487	651	274	1227	389	372	964	660	612	753	814	484	679	675	528	588
metabolite_01819	13.39	186.956	185.948	TRUE	3394	3826	5006	4136	3555	3323	2486	3477	4461	3750	2789	2393	2572	3500	2886	4528	2900	3168	4051	3371	2712	2359	3052	2450	3574	4714	3815	3788	3946	3796	2716	3508	3858	3052	3297
metabolite_01821	3.43	186.956	185.949	FALSE	963	1173	1126	830	875	266	342	304	451	546	306	295	340	402	238	1012	370	560	1073	523	934	676	1045	448	714	809	735	818	873	818	534	1277	562	1048	1189
metabolite_01824	2.74	186.957	185.949	TRUE	1114	1492	1141	981	930	587	645	877	1067	964	697	696	1025	770	703	1413	753	1069	1393	919	1169	824	1218	770	1107	1279	913	898	1043	833	739	947	787	784	826
metabolite_01825	0.64	186.957	185.95	TRUE	1024	1339	1379	1374	1293	1121	988	1225	2034	1307	950	1018	1171	1104	1040	1212	1004	1172	1152	1076	1295	1134	1654	1192	1237	1052	1025	1077	1062	1256	814	1104	1084	1081	1284
metabolite_01826	12.95	186.956	185.949	FALSE	1593	3469	2236	1245	1187	1087	1496	1928	6488	2903	1495	1551	2366	2010	1258	2073	1693	1614	1882	1217	2619	1574	3422	1425	1876	2401	1604	1299	2024	1355	1402	2161	1356	1496	1407
metabolite_01827	2.96	186.956	185.949	FALSE	589	1104	658	626	618	208	178	201	357	312	496	309	339	114	362	889	422	624	1137	539	1010	553	1090	338	477	729	736	779	998	494	349	520	402	340	280
metabolite_01828	0.72	186.957	185.95	FALSE	632	647	696	593	572	996	1017	812	831	940	1028	940	703	866	776	1196	313	457	677	447	444	512	689	603	694	687	476	567	642	793	639	751	693	552	699
metabolite_01829	1.99	186.957	185.95	FALSE	357	405	226	253	437	1146	1051	872	1475	918	836	881	873	1178	762	1112	864	1021	1458	966	350	371	614	491	329	147	281	457	400	403	171	247	333	68	200
metabolite_01830	0.94	186.957	185.95	TRUE	120	76	152	90	115	90	81	56	88	91	34	73	64	87	55	205	212	197	272	147	53	83	71	43	68	162	917	87	149	134	109	155	98	44	78
metabolite_01831	12.8	186.981	185.974	TRUE	12130	13552	13154	12614	11917	11700	11576	12258	14934	12711	10861	11625	11578	11828	10725	12373	12097	11947	12958	11864	11914	12154	13451	11962	12273	12739	12293	12851	12511	12530	11693	11800	11857	11494	12210
metabolite_01832	10.61	186.982	185.975	FALSE	476	951	786	457	833	323	635	803	1339	929	650	586	869	603	600	942	637	613	828	633	947	533	1055	635	607	875	697	499	738	567	630	792	532	628	623
metabolite_01835	3.46	187.061	186.054	FALSE	373	479	391	423	521	71	148	75	137	111	98	69	61	70	52	86	40	58	56	103	293	647	309	382	265	1435	430	614	669	476	1081	696	731	583	754
metabolite_01836	0.96	187.063	186.056	FALSE	128	85	232	145	137	177	54	97	152	34	40	48	16	78	99	130	94	83	93	113	251	348	224	143	121	774	156	164	130	741	219	283	909	300	194
metabolite_01838	2.83	187.108	186.1	FALSE	200	145	190	209	181	288	354	331	390	299	141	239	141	174	123	58	42	32	31	113	872	1087	960	1092	947	77	40	82	78	66	211	123	174	233	146
metabolite_01839	0.96	187.108	186.101	FALSE	176	177	175	245	241	311	258	421	478	373	138	134	228	149	159	991	854	466	688	1088	275	197	206	280	191	322	432	277	703	318	974	957	1059	926	813
metabolite_01840	6.49	187.126	186.118	TRUE	147	92	128	89	129	1277	1344	1131	618	555	419	521	564	409	515	84	166	60	45	40	568	626	574	807	527	48	119	93	58	40	265	378	457	237	279
metabolite_01841	11.02	187.127	186.12	FALSE	336	379	320	445	381	476	637	330	355	328	428	364	395	404	511	322	421	444	316	768	358	547	322	450	427	225	257	349	354	279	507	485	462	419	446
metabolite_01842	3.08	187.132	186.125	FALSE	737	661	854	734	763	104	109	89	114	97	153	108	80	43	50	120	169	96	67	41	649	843	593	628	643	1320	1312	1165	1069	1128	298	276	353	321	456
metabolite_01843	3.21	187.132	186.125	TRUE	250	408	456	300	411	41	129	227	201	160	52	154	64	135	137	358	539	496	225	398	4625	5390	5064	4850	4810	654	622	589	689	456	1478	1539	1485	1323	1417
metabolite_01846	3.11	187.132	186.125	FALSE	712	1037	1011	969	760	48	66	37	106	84	34	33	45	55	111	97	99	45	62	21	439	704	361	515	395	1915	1566	1352	1730	1717	260	382	303	438	390
metabolite_01847	3.23	187.133	186.126	TRUE	250	408	456	307	367	117	129	227	177	125	75	61	85	135	127	358	630	407	225	403	3155	3254	2923	2523	4769	575	495	418	487	456	657	1436	1544	646	1131
metabolite_01848	3.9	187.134	186.127	FALSE	139	97	162	107	147	54	39	73	27	82	45	69	69	59	74	43	123	27	86	87	916	1158	993	1099	960	516	405	329	324	268	87	125	99	188	135
metabolite_01849	11.01	187.149	186.141	FALSE	1084	615	764	1251	1277	181	113	129	170	66	159	143	118	133	195	438	665	842	759	364	201	227	154	304	88	959	1290	1195	624	1233	487	334	337	352	465
metabolite_01850	1.61	187.938	186.931	FALSE	463	460	438	454	517	460	495	458	550	575	502	457	497	455	444	338	473	363	197	498	459	300	487	497	402	482	592	465	444	488	462	628	645	462	448
metabolite_01851	1.68	187.94	186.933	FALSE	566	470	568	653	556	503	590	577	610	583	555	487	443	367	453	325	446	551	243	277	581	453	486	412	491	642	543	581	471	611	506	553	769	491	563
metabolite_01854	1.16	187.94	186.933	FALSE	317	439	479	313	349	284	215	182	355	243	161	149	155	196	180	607	330	510	677	535	208	249	200	145	215	227	206	382	263	296	310	269	276	291	271
metabolite_01855	12.8	187.982	186.975	TRUE	2723	1783	3292	1621	2490	1792	2833	1558	6045	4995	1380	2557	4309	3671	1994	3352	2196	2181	3063	2283	1729	3091	5686	2737	3021	3055	1946	2617	1664	2345	2441	3983	2104	2141	2573
metabolite_01856	1.67	187.985	186.978	FALSE	463	267	412	328	470	524	675	752	404	367	554	627	486	458	518	130	222	176	41	92	263	295	158	395	343	507	451	613	491	398	680	517	578	698	592
metabolite_01857	2.39	188.037	187.029	FALSE	199	193	167	173	138	75	114	106	86	58	108	66	75	71	60	203	524	198	213	627	840	785	991	802	845	121	76	138	92	147	419	183	313	382	324
metabolite_01858	2.84	188.07	187.063	TRUE	2678	3441	2799	3547	2934	5764	7406	6648	6438	6221	6354	6219	6238	6305	7324	14821	14165	10156	12046	22817	17471	17200	18698	19631	17631	88219	92561	87703	89785	83388	39800	37698	39450	36889	39471
metabolite_01859	1.41	188.091	187.084	TRUE	379	307	364	196	366	499	527	671	687	942	334	424	473	400	393	171	177	176	53	138	2816	923	3331	2580	2824	429	260	265	347	277	1361	1607	1463	960	1303
metabolite_01860	0.99	188.092	187.085	FALSE	176	147	182	154	187	125	223	186	316	83	182	192	153	254	131	135	126	149	141	150	931	974	1126	1255	1228	190	291	173	134	125	623	487	479	422	461
metabolite_01861	1.19	188.09	187.083	TRUE	387	267	442	337	324	615	712	664	716	671	401	530	540	571	532	107	176	183	130	170	2907	2857	3360	2875	3415	225	371	420	274	294	1710	1645	1505	1481	1581
metabolite_01863	1.76	188.091	187.084	TRUE	441	1424	883	726	780	2397	2972	2208	3286	3070	1618	2025	1713	2162	1443	311	377	359	183	296	6983	6678	7474	6835	7024	500	776	627	968	674	4987	5431	5017	4221	4869
metabolite_01865	2.07	188.091	187.083	FALSE	277	328	273	479	223	324	404	308	417	326	291	317	310	275	270	137	184	186	158	76	1129	1283	1373	1382	1341	437	198	201	233	182	592	649	610	600	515
metabolite_01868	5.71	188.2	187.193	TRUE	267	285	1387	640	1551	423	1630	505	258	196	596	440	644	668	486	495	522	2413	418	217	941	639	1337	681	718	408	404	478	563	529	526	290	363	3260	929
metabolite_01869	1.18	188.947	187.94	FALSE	367	316	231	284	274	238	338	128	224	184	151	239	207	149	235	432	603	679	475	447	128	171	133	177	78	135	146	234	263	311	327	274	248	402	453
metabolite_01871	11.26	188.957	187.95	TRUE	1557	1926	1478	1612	1740	1685	1582	1738	1987	1803	1729	1361	2300	1871	1525	1801	1600	1586	1515	1780	1974	1804	2028	1687	1625	1526	1470	1574	1795	1881	1562	1730	1609	1556	1709
metabolite_01872	11.06	188.958	187.95	TRUE	2036	1160	2213	2021	2001	2127	2306	2137	2553	2237	2320	1269	2240	2245	2167	2291	2308	2265	2042	2166	1958	2405	973	2209	2106	2045	2046	2131	2323	1923	2466	1107	2117	2183	2308
metabolite_01873	10.99	188.958	187.95	FALSE	1888	2026	1788	1524	1762	1925	2085	1891	1924	2069	2063	1951	1928	1788	1609	1624	1545	1188	1765	1927	2019	1988	2100	1985	1950	1810	1788	1704	1884	1747	1837	2111	1561	1875	1837
metabolite_01874	10.96	188.957	187.95	FALSE	1004	1174	974	1453	1199	854	1111	1268	1255	1094	1068	1160	1218	1161	896	1238	1092	1138	1051	1182	1217	961	1049	1299	1201	1048	1205	1273	1096	1142	1170	1439	1035	1058	1142
metabolite_01875	12.78	188.976	187.969	TRUE	2950	5982	4069	2914	2983	2636	3316	3988	6960	5704	1732	3616	4700	4307	1641	4054	2993	2924	4066	2912	4913	3412	6174	3448	3845	4146	2027	2859	4452	2793	1866	4776	2007	1986	2914
metabolite_01876	0.98	189.041	188.034	FALSE	285	64	216	249	240	314	260	140	168	175	170	178	182	197	233	61	69	55	63	51	189	206	287	333	279	116	185	196	135	195	191	223	787	190	246
metabolite_01877	1.17	189.041	188.033	FALSE	171	158	122	206	225	343	213	230	164	218	229	366	159	229	336	27	56	97	67	55	189	189	323	242	232	133	136	107	73	130	132	123	256	183	344
metabolite_01878	2.84	189.073	188.066	FALSE	581	641	649	596	547	867	1100	1027	1003	967	861	831	806	552	816	1964	1226	1521	1322	1617	2301	2356	2495	2768	2309	11334	3582	11365	11246	2597	1833	1431	5394	2297	1464
metabolite_01880	4.11	189.091	188.084	FALSE	494	725	623	430	539	125	101	144	158	117	112	148	96	86	100	65	41	34	116	38	117	126	186	180	185	785	596	711	699	663	905	899	838	805	903
metabolite_01882	10.99	189.097	188.09	FALSE	344	350	853	328	975	695	637	195	309	279	663	595	592	380	242	267	336	452	307	361	325	227	300	332	254	799	466	368	480	316	329	310	279	245	679
metabolite_01884	0.84	189.134	188.127	TRUE	1915	4342	1750	2590	1808	76	63	45	41	28	47	66	59	57	47	447	525	544	408	814	50	34	83	51	90	4641	4641	4186	4705	4536	567	427	449	424	703
metabolite_01885	0.8	189.154	188.147	FALSE	265	317	1920	178	193	114	146	102	145	222	178	132	193	193	166	407	531	402	308	583	180	170	211	145	210	1173	1097	1450	1104	1247	652	492	450	410	635
metabolite_01886	11	189.163	188.156	FALSE	1084	762	733	744	717	157	89	115	120	135	115	140	122	123	149	285	344	437	244	311	117	243	129	294	166	942	1034	1269	644	837	465	369	638	420	413
metabolite_01887	11.13	189.163	188.156	FALSE	725	375	653	639	523	196	245	164	203	182	124	100	130	158	186	133	231	388	278	249	366	601	274	683	532	330	688	716	268	619	514	595	749	688	543
metabolite_01890	1.4	189.955	188.948	FALSE	399	517	413	419	514	266	366	251	296	465	334	263	277	452	313	359	815	853	959	633	566	476	720	479	453	565	279	314	454	288	185	204	259	238	240
metabolite_01891	2.39	190.049	189.042	TRUE	357	305	516	480	366	57	66	101	91	100	107	68	58	40	76	556	675	337	619	767	1732	1555	1694	1577	1436	247	320	282	284	288	431	562	700	584	447
metabolite_01892	3.11	190.049	189.042	TRUE	90	105	73	130	59	2529	1851	2947	2644	2649	5080	5251	5933	5821	5578	150	147	113	171	123	562	1507	622	777	990	332	215	192	155	228	10173	2851	5450	3341	3275
metabolite_01893	2.84	190.075	189.068	FALSE	40	76	111	62	48	49	118	63	112	108	75	141	129	104	111	155	284	102	236	242	140	274	299	196	264	1331	1137	1115	1042	940	622	498	678	509	580
metabolite_01894	0.97	190.144	189.137	FALSE	800	877	681	866	756	281	326	160	263	267	127	104	174	121	164	380	364	474	411	805	2396	2210	2251	2368	2152	776	912	1075	1004	917	1069	780	912	1118	882
metabolite_01895	0.98	190.143	189.136	FALSE	739	671	697	525	656	281	238	241	228	267	85	104	174	104	164	350	364	429	411	728	1358	1859	1058	2615	740	734	857	652	619	879	470	723	618	753	668
metabolite_01896	0.8	190.911	189.904	FALSE	198	127	278	151	178	385	1062	591	583	484	253	278	388	309	259	510	610	496	475	428	730	557	773	632	658	547	233	304	377	191	1170	1112	1220	1134	1122
metabolite_01897	11.03	190.957	189.95	TRUE	1184	2359	1422	2136	1169	1953	2094	1173	2211	1896	2095	1476	1466	1575	1772	2042	1330	2202	1292	2168	2481	1527	1866	892	1209	2281	1617	1817	885	1909	1810	1698	940	1499	1465
metabolite_01899	12.63	190.957	189.95	TRUE	1431	1581	702	1476	1297	1273	1376	1482	1549	1617	1406	1389	929	1506	1450	1328	1435	1314	1528	1273	971	862	1546	1358	1358	1499	1451	1385	1657	1357	1005	1583	1370	1519	1243
metabolite_01900	11.28	190.956	189.949	TRUE	1632	1869	1504	1253	1455	1828	1381	396	1676	1802	1553	1530	1895	1609	1336	1477	970	679	1472	1650	1928	1652	1854	1783	1740	1425	1630	1330	1645	1419	1511	1897	1333	662	1708
metabolite_01901	12.75	190.961	189.954	TRUE	1517	2153	1568	1433	1223	1181	1548	1426	1611	1979	1292	1317	1455	1492	1361	1221	1448	1383	1416	1362	1656	1517	2324	1329	1550	1557	1330	1369	1662	1329	1446	1726	1337	1300	1435
metabolite_01904	0.9	191.042	190.034	FALSE	806	891	775	608	693	358	328	423	437	378	402	476	468	528	384	615	750	670	514	575	170	150	924	217	173	297	278	377	458	346	334	350	202	155	200
metabolite_01905	3.05	191.07	190.062	FALSE	3019	2901	3132	3454	3275	545	1138	599	634	671	647	1015	830	613	1446	860	872	797	701	675	5092	5177	5564	5297	5123	3392	3472	3526	3231	3147	2175	2238	2123	2123	2221
metabolite_01906	3.4	191.07	190.063	FALSE	134	159	101	75	111	79	246	96	100	107	145	49	82	80	130	81	78	60	82	139	754	793	776	744	815	74	163	53	157	157	190	103	132	150	124
metabolite_01907	3.93	191.07	190.063	FALSE	1587	1070	1673	1465	1506	3252	3048	2660	3111	2941	2393	2702	2666	2780	2778	348	541	515	296	426	176	215	168	247	178	198	192	167	255	123	1613	1147	1520	1349	1325
metabolite_01908	3.88	191.07	190.063	FALSE	1338	1197	1667	1743	1815	2994	2483	2101	2936	1300	3027	2985	3037	1866	1755	258	402	308	260	278	206	144	233	183	178	99	192	167	83	46	1672	1288	1733	1372	1345
metabolite_01911	0.94	191.102	190.095	TRUE	1125	1484	1481	1044	1145	202	165	162	235	238	178	143	232	193	242	315	328	403	754	561	380	769	631	828	797	1362	1359	1290	1221	986	3476	2949	2812	3601	3548
metabolite_01912	4.27	191.106	190.099	FALSE	551	677	977	1763	508	70	123	68	124	102	80	137	113	46	80	43	57	50	43	17	94	95	160	86	139	844	732	379	870	803	417	362	559	378	404
metabolite_01914	3.44	191.107	190.1	FALSE	163	238	241	359	310	78	164	101	127	182	93	66	58	91	75	472	286	714	643	474	352	509	327	324	370	240	219	247	128	156	413	460	368	491	354
metabolite_01918	3.76	191.142	190.134	FALSE	1369	1344	1463	1272	1326	333	386	440	349	430	681	590	678	622	701	22	20	20	69	37	298	291	335	246	282	2016	1723	1890	1880	1696	2778	2633	3027	2723	2986
metabolite_01920	4.46	191.143	190.136	TRUE	7988	7791	8710	6764	7089	1273	712	1350	1345	1475	2777	2804	2517	2962	2919	18	32	32	37	24	93	53	142	73	78	2492	2105	2514	2540	2186	8510	7246	8535	7473	7645
metabolite_01921	3.58	191.143	190.135	TRUE	868	873	1004	737	722	1137	882	1217	1219	1264	2224	2360	2471	2456	2452	49	51	35	71	41	281	248	282	284	301	1187	1026	1200	1154	995	1976	2412	2336	2257	2305
metabolite_01925	11.31	191.143	190.136	FALSE	313	317	619	463	463	228	432	581	1019	262	411	349	292	718	351	547	537	287	758	459	285	687	535	932	409	806	677	394	598	319	415	340	450	672	538
metabolite_01926	4.28	191.143	190.136	TRUE	1727	1528	1960	1175	1931	85	81	111	123	204	220	190	193	267	223	27	21	48	24	16	55	113	167	55	70	771	1795	1988	861	650	2120	1614	2119	1445	870
metabolite_01928	11.51	191.179	190.172	TRUE	361	95	204	377	250	134	85	63	40	63	168	120	74	73	104	63	59	65	32	107	115	96	83	636	115	101	283	313	162	294	1072	776	1256	740	952
metabolite_01929	11.13	191.179	190.172	TRUE	9792	5321	9492	11483	9907	3958	3667	1808	3540	3735	2380	2458	2080	1600	3191	2099	3400	6454	4114	3182	7466	8850	4623	10509	8843	7257	11471	11335	4422	11264	11184	13412	13309	11560	12624
metabolite_01930	11	191.179	190.172	FALSE	2605	1736	2181	3253	2841	333	274	230	288	303	392	227	243	294	256	1358	1699	2008	1563	1486	507	425	296	503	237	1906	3199	3155	2069	2972	774	1224	1035	1063	1273
metabolite_01931	0.86	192.055	191.048	TRUE	5796	3545	6129	4127	6326	9410	7712	9290	8836	9497	18028	17466	18481	16595	16119	1563	2282	1739	797	1313	1099	736	1039	935	888	1125	1398	1370	1109	1176	1258	1351	1071	1623	1445
metabolite_01935	0.93	192.087	191.079	FALSE	341	341	390	304	339	245	229	322	375	253	213	192	255	214	281	322	392	347	195	259	1972	2090	2030	2149	1878	432	314	403	624	353	2074	2163	2096	1939	1886
metabolite_01936	6.91	192.138	191.131	TRUE	181	183	223	234	211	141	153	168	112	125	107	102	153	138	103	785	1020	1215	478	977	6513	6861	6120	8020	5724	100	71	95	90	67	194	116	190	117	96
metabolite_01938	11.13	192.183	191.175	FALSE	1562	1125	1492	1522	1467	667	918	395	611	717	402	450	412	280	481	374	554	1051	709	611	1195	1516	871	1765	2030	1230	1674	1777	757	1244	1603	2032	2774	2079	1449
metabolite_01940	0.85	192.556	191.549	FALSE	1649	953	1278	1756	2434	2607	2264	1054	2381	2807	5034	3214	4912	4578	4128	592	548	446	329	314	261	336	286	307	462	487	460	374	394	351	242	273	317	236	163
metabolite_01941	0.83	192.998	191.991	FALSE	20	61	20	76	45	63	249	150	122	97	33	39	51	52	111	126	197	160	66	135	600	431	610	528	509	235	138	171	122	160	824	879	759	819	842
metabolite_01944	3.09	193.049	192.042	TRUE	21427	20927	21806	22743	21520	1330	1170	2616	1483	3091	736	1883	589	785	1272	392	509	405	325	484	2183	2738	2779	2499	2532	29375	27437	28051	27409	25667	10681	11198	10149	11694	12078
metabolite_01946	3.72	193.049	192.042	TRUE	10691	7174	8028	8338	7761	9782	9477	9326	9979	9032	7832	7897	7588	8328	8132	992	1385	1317	473	1145	4634	4994	5169	5066	4749	13647	13522	13574	12732	12436	7343	10554	6912	6440	15543
metabolite_01948	1.79	193.052	192.045	FALSE	491	608	772	542	707	161	370	414	369	267	194	275	210	216	297	91	181	96	31	82	1309	1399	951	1074	1258	158	197	208	226	112	1048	997	1099	916	1023
metabolite_01949	0.86	193.055	192.048	FALSE	1193	688	1184	938	1304	2199	1859	1985	1917	2013	4309	3660	4004	3566	3324	498	499	526	312	410	253	220	249	226	185	414	907	837	393	656	246	348	326	341	284
metabolite_01952	0.96	193.071	192.063	TRUE	32493	28660	33157	28700	31628	36218	48497	40733	44710	41510	34238	36864	36061	34941	38963	8968	10909	11018	4921	5564	112256	101680	115263	106722	106405	1398	1271	1132	1499	1154	4407	5182	4033	4562	4283
metabolite_01954	1.08	193.071	192.063	FALSE	8579	4435	4017	3280	5736	11689	14153	9578	13490	12877	11602	12357	10909	11659	7054	1585	1807	1428	825	1192	33458	13458	36159	33011	32177	312	324	342	170	311	1347	1467	1323	1470	1409
metabolite_01955	3.4	193.085	192.078	TRUE	1578	1404	1761	1527	856	1212	2006	909	988	835	936	1208	1154	541	991	1719	1842	1556	1025	1627	11444	11510	12142	4220	11341	1421	990	1015	1428	1182	2173	989	2478	1056	2474
metabolite_01956	6.07	193.086	192.079	FALSE	836	543	847	849	968	123	18	28	50	41	48	51	40	64	21	184	136	178	183	157	46	112	64	59	39	650	814	784	643	759	255	279	335	313	364
metabolite_01957	3.06	193.085	192.078	FALSE	1677	1050	1282	1382	1470	800	585	1783	634	1152	2868	1948	2172	2750	1722	237	276	281	177	204	2299	2644	2374	1608	2586	2332	2195	2361	2104	2696	981	695	1072	845	920
metabolite_01958	5.1	193.085	192.078	TRUE	900	577	876	1331	995	212	155	155	221	200	287	291	304	287	207	721	819	920	800	447	125	184	143	151	160	1634	1991	1972	1222	1572	2537	1847	1380	1872	1446
metabolite_01959	5.29	193.086	192.078	TRUE	1622	1107	1607	2163	1821	86	68	82	70	66	79	87	188	41	57	149	158	260	237	187	233	189	152	140	137	1885	2412	2195	1778	2091	798	690	861	606	861
metabolite_01960	4.65	193.085	192.078	FALSE	2993	2212	2810	3502	2855	46	153	57	131	162	112	122	126	57	183	410	312	341	562	309	625	421	482	478	554	3648	3532	2227	2996	3259	1817	3247	2978	2979	1940
metabolite_01961	3.68	193.086	192.078	TRUE	30170	23023	33383	29422	31781	3749	2783	3522	3384	3423	2746	3116	2810	2018	3386	1083	1282	1511	691	984	5289	5312	5620	5046	4863	13345	7852	7037	12630	12214	22381	22107	24475	21160	23567
metabolite_01962	3.41	193.086	192.079	TRUE	3838	1296	1737	1807	1790	1949	1344	933	1037	930	1323	1208	1154	1162	1212	1612	1794	1544	1204	1802	11153	11666	11623	11613	12098	1421	862	1145	1428	1182	3607	3586	3502	3355	3593
metabolite_01964	4.47	193.086	192.078	TRUE	25480	21779	24518	26016	26469	3002	1502	1967	2189	1758	1399	1297	883	863	3580	1747	2682	2172	1395	1614	10707	10715	12279	10592	10246	25306	27022	25041	25509	25235	25057	24065	24755	24260	23937
metabolite_01965	4.89	193.086	192.079	FALSE	1040	488	1220	1196	1076	86	44	84	81	66	89	66	86	57	82	179	200	224	144	109	149	185	236	240	221	1907	2284	2226	1831	2057	729	632	898	736	886
metabolite_01966	4.95	193.085	192.078	FALSE	1059	883	898	955	868	110	117	102	116	78	134	194	126	79	187	212	202	217	240	155	159	115	238	157	158	1818	2225	1739	1482	1688	1308	931	1623	1012	1206
metabolite_01972	3.4	193.158	192.151	TRUE	1559	3253	4011	4039	3946	980	823	2064	1936	2052	2868	2787	3196	3131	3170	85	61	75	43	51	323	285	306	266	333	4100	3128	3161	2173	1822	1222	1264	1671	1623	1518
metabolite_01973	11.36	193.156	192.149	FALSE	447	215	516	306	428	417	336	429	747	344	359	421	334	334	387	338	564	381	520	318	353	374	412	613	433	730	361	333	435	255	371	282	235	539	369
metabolite_01974	7.06	193.158	192.15	TRUE	735	506	982	711	1011	761	780	579	842	601	532	797	675	770	803	883	777	799	702	514	737	872	506	657	651	760	608	611	813	563	612	691	772	818	821
metabolite_01977	11.01	193.195	192.187	FALSE	1124	920	1059	1070	1299	93	129	106	118	131	90	109	143	119	147	335	379	990	315	488	125	107	132	119	125	1116	1144	1368	928	900	292	341	373	255	356
metabolite_01978	0.86	193.556	192.549	FALSE	595	297	363	421	589	325	314	508	343	234	529	578	557	540	704	97	142	180	120	136	83	53	54	97	42	224	220	192	178	245	142	141	131	247	132
metabolite_01980	3.08	194.053	193.046	FALSE	2531	2370	2733	2706	2380	198	187	363	80	311	59	157	96	105	134	52	106	111	60	97	140	144	194	151	182	3284	3289	3496	3118	3033	635	1443	1220	1382	1456
metabolite_01981	3.72	194.053	193.045	FALSE	1533	1970	634	1478	1404	1306	1190	1185	1237	1115	1030	853	1047	442	1017	172	104	235	86	131	405	548	590	578	616	1841	1544	1421	1031	1651	669	1229	1281	1760	2178
metabolite_01982	0.96	194.073	193.066	FALSE	2710	2676	2820	2500	2119	3479	4148	1152	3908	1115	2971	3330	3315	851	3287	1254	1256	1223	789	506	3740	8694	1502	8737	8675	114	189	115	136	215	386	454	368	470	593
metabolite_01983	3.69	194.089	193.082	FALSE	2343	3843	3323	3580	2582	591	448	543	475	496	531	471	428	438	475	192	242	196	130	255	768	858	753	824	678	2199	1656	1660	1553	1596	2719	2989	2781	2652	3287
metabolite_01984	4.46	194.09	193.082	FALSE	3243	2400	3262	3071	3271	130	155	175	80	131	147	174	151	110	109	267	173	195	252	147	1514	1289	1621	1507	1264	3749	3358	2952	2978	3455	3513	3132	3886	3289	3139
metabolite_01985	4.48	194.089	193.082	FALSE	3206	2755	3200	3249	3397	320	147	175	211	211	308	136	151	110	267	295	400	279	252	256	1443	1271	1924	1507	1392	3328	1422	1509	3123	3177	3120	3219	2967	3242	3018
metabolite_01986	3.42	194.09	193.083	FALSE	92	101	152	225	238	211	123	100	151	138	164	172	76	198	121	237	235	277	198	302	1545	1534	1287	1602	1470	122	97	176	181	216	350	244	234	307	230
metabolite_01989	1.98	194.538	193.53	FALSE	958	778	781	754	742	215	134	195	83	217	160	99	133	66	174	91	113	90	187	65	570	525	628	605	727	800	824	869	874	607	594	689	609	808	610
metabolite_01990	2.05	194.539	193.532	FALSE	525	556	499	383	704	425	551	580	295	580	221	412	304	244	535	81	110	71	162	125	335	509	365	603	367	787	522	768	606	722	483	666	390	635	580
metabolite_01992	3.72	195.012	194.005	FALSE	832	745	729	685	761	484	586	600	635	553	499	501	380	483	373	140	147	218	141	114	329	621	200	423	377	1433	1335	445	1328	1286	660	758	621	802	668
metabolite_01993	3.74	195.01	194.003	FALSE	805	727	699	725	554	399	577	568	511	328	353	333	354	453	337	117	81	135	81	172	323	358	181	381	409	949	842	921	560	749	543	779	606	690	831
metabolite_01995	2.22	195.064	194.057	TRUE	1135	991	1181	1051	1238	379	508	394	422	366	309	246	301	202	292	112	104	126	113	135	354	470	426	327	358	2290	1523	1778	2232	1687	992	1153	1153	893	896
metabolite_01996	3.79	195.065	194.058	FALSE	6185	4730	8363	6770	1652	15839	14251	15196	16692	13442	12244	13817	12477	11955	13426	655	1011	941	328	878	1997	2320	1909	2263	2500	598	615	582	593	494	6530	6424	6760	6567	6285
metabolite_01999	3.21	195.065	194.058	TRUE	22099	16506	25856	23001	24752	7794	9094	9174	9659	9345	9330	9803	9259	9821	9673	1787	2148	1667	822	1618	2298	8438	7934	8737	3152	3578	3510	3153	3573	3295	18214	16427	18300	14894	18224
metabolite_02000	3.04	195.065	194.058	TRUE	45394	46354	46780	49989	47116	7636	15000	6417	9847	6979	9853	13385	8813	7354	18946	11869	11614	11792	6105	9503	81555	80488	84503	80357	80214	50986	49914	49447	49538	47173	32050	31447	32537	29525	31260
metabolite_02002	2.81	195.065	194.058	FALSE	2366	2373	2293	2692	2429	1285	1600	1152	1288	1051	1207	1132	1217	1062	1572	547	547	561	451	627	8529	8179	8913	8704	7564	2453	2389	2216	2321	2016	1888	2029	1959	1837	1995
metabolite_02003	2.83	195.063	194.056	FALSE	2334	2539	739	2838	684	1099	1531	1146	1070	947	1069	1393	950	990	1615	453	422	468	265	475	2339	7141	2150	2181	7907	1466	2411	926	1093	2083	1980	1999	929	1223	823
metabolite_02004	4.33	195.064	194.057	FALSE	425	618	591	462	631	1471	1528	1636	1690	1500	1274	1074	1149	1282	1402	93	68	67	140	97	461	760	965	486	645	258	323	375	405	263	1847	1664	2279	1904	1993
metabolite_02005	3.92	195.065	194.058	TRUE	20481	14785	22328	20152	20597	32791	32330	33769	34612	32008	32068	32185	31232	32674	33103	3823	5675	4488	2427	4303	2087	2266	2280	2074	2611	1011	569	596	812	642	19268	17799	19465	18029	18866
metabolite_02006	4.16	195.065	194.058	TRUE	1875	1491	1986	1873	2031	2608	2770	1868	2133	2599	2626	2415	2107	2441	2581	277	271	304	183	182	2964	2453	3652	2777	2423	604	692	1117	1138	648	1032	1336	1043	902	985
metabolite_02007	3.61	195.064	194.057	FALSE	1102	752	985	844	1109	895	805	661	611	264	484	523	367	371	771	78	162	123	54	61	2035	1870	2229	1956	1729	549	504	551	550	406	1430	1420	1302	1386	1354
metabolite_02008	3.4	195.066	194.058	FALSE	1274	1258	1381	1529	1612	738	813	630	611	644	501	765	541	443	741	156	322	193	171	243	2050	2161	2205	2194	2116	778	786	562	863	800	1224	1370	1623	1894	849
metabolite_02009	3.49	195.065	194.058	TRUE	9261	8958	10970	9785	9476	12524	14355	12987	14380	12171	8885	9735	9301	10287	10179	1482	1532	1488	806	1266	46202	45730	49201	48644	45010	7983	7117	7110	7888	6166	16615	15520	16907	15524	15963
metabolite_02010	4.35	195.066	194.058	FALSE	602	618	699	710	639	1123	1102	1283	1550	1294	861	1074	831	914	872	142	86	119	60	137	1070	782	1499	968	723	307	435	308	405	267	1693	1797	2292	1861	1794
metabolite_02011	0.96	195.075	194.068	FALSE	670	624	907	584	613	850	957	979	1027	737	777	843	588	916	1074	264	217	325	105	142	1974	1406	2194	1191	1108	69	83	73	76	116	176	124	169	180	185
metabolite_02014	4.65	195.101	194.094	FALSE	140	74	145	151	53	95	125	70	153	110	94	74	50	71	36	710	786	755	818	635	335	328	339	318	268	164	185	184	122	208	84	43	84	77	56
metabolite_02016	12.77	195.123	194.116	FALSE	1102	1124	978	1317	1066	981	1086	1027	827	1015	824	1007	825	958	817	1191	1115	1137	1119	1031	1006	1296	984	1317	1227	1053	1230	1134	1117	1211	943	1133	1209	1016	1213
metabolite_02017	11.06	195.122	194.115	FALSE	850	659	784	699	732	739	759	935	621	518	580	688	804	581	571	770	638	651	758	704	758	598	651	710	702	793	719	845	594	1039	821	788	778	569	803
metabolite_02018	4.21	195.174	194.167	TRUE	3285	2877	3797	2983	3724	619	585	606	685	684	1377	1596	1568	2857	2777	60	22	26	18	38	71	75	107	165	82	2693	2287	2419	2519	1597	2441	2177	2282	2140	2215
metabolite_02021	12.83	195.993	194.986	TRUE	1577	2377	1895	1679	1591	1603	2110	2038	2167	2374	1737	1917	2097	1856	1743	1453	1751	1811	2030	1778	2301	2359	2489	2254	2202	2303	1794	2010	2092	1698	1849	1881	1882	1908	2230
metabolite_02023	2.81	196.069	195.062	FALSE	370	287	356	320	351	153	244	212	168	170	192	221	148	246	219	88	251	93	33	163	1192	1011	1162	1078	1077	370	334	350	434	368	258	228	269	275	306
metabolite_02024	3.88	196.068	195.061	FALSE	1942	1536	2187	1905	2120	3396	2492	3238	3706	3285	2869	3668	3105	1471	2899	546	668	512	405	686	297	380	278	392	505	168	134	93	117	182	1684	1707	2791	1634	2365
metabolite_02025	3.49	196.068	195.061	FALSE	1080	1055	1300	984	1215	1629	1781	1463	1900	1609	1104	1245	920	1410	1137	290	171	164	200	251	1649	1491	5618	5610	5368	940	887	840	974	787	2091	1297	2047	1983	2032
metabolite_02026	3.96	196.068	195.061	FALSE	2542	1693	2807	2054	2214	3564	3509	4093	4106	3444	3689	3910	3680	3965	2591	606	668	624	321	542	150	288	361	255	245	209	94	157	140	114	2188	2226	2153	2223	2385
metabolite_02027	3.21	196.068	195.061	FALSE	2619	2064	1403	926	899	924	1050	1089	737	1170	852	1081	963	521	713	293	263	262	95	239	792	646	1015	586	1051	252	276	248	240	246	563	514	2028	1821	2164
metabolite_02028	3.04	196.068	195.061	FALSE	5174	1390	1729	1297	5609	1060	2163	894	1158	817	1224	1652	947	915	2477	1568	1356	1641	824	1241	9086	9640	9814	9608	9025	5583	1597	5872	5562	1479	3645	3706	1071	3426	3773
metabolite_02032	12.8	196.992	195.985	FALSE	429	392	365	275	358	258	433	480	445	440	333	473	350	308	357	517	403	277	285	360	379	301	489	547	425	343	365	297	261	303	414	455	580	349	378
metabolite_02034	0.98	197.047	196.04	FALSE	593	349	428	448	575	171	192	331	191	177	382	399	330	538	370	170	115	246	127	154	1683	1711	1826	1741	1698	673	575	440	640	651	1350	1236	1506	1286	1304
metabolite_02035	1.81	197.047	196.04	TRUE	541	299	647	518	577	276	242	354	377	308	542	459	588	542	424	104	137	70	83	117	1058	1225	1148	1153	1065	1090	1010	899	872	815	2264	2089	2405	1843	2104
metabolite_02037	3.91	197.077	196.069	FALSE	45204	38412	36880	43575	37808	732	1055	1040	1077	1332	994	794	671	1009	824	358	393	441	423	272	4354	5802	4114	4565	4595	79097	3146	81591	73596	76174	36176	39647	33940	33710	41248
metabolite_02038	3.11	197.08	196.073	TRUE	2614	3130	2108	2905	2178	981	999	971	1074	963	1021	912	1002	1020	1005	1638	1829	1161	1699	3045	3956	3728	4172	3784	3756	3368	2900	2727	2923	3297	1085	948	1382	1097	1424
metabolite_02040	11.03	197.08	196.073	FALSE	486	241	395	471	570	253	115	135	78	101	168	170	167	133	143	253	193	259	179	215	148	207	85	231	233	397	714	849	331	647	330	292	641	378	456
metabolite_02041	2.28	197.079	196.072	FALSE	695	380	1072	699	636	99	235	143	327	284	128	43	134	131	127	209	243	159	125	179	730	559	943	640	889	1128	943	1153	783	932	528	296	318	439	413
metabolite_02042	2.45	197.08	196.073	FALSE	614	557	640	647	320	214	213	319	190	503	204	208	443	320	266	33	83	88	72	38	338	391	547	425	348	950	632	760	822	564	828	868	865	791	837
metabolite_02043	5.29	197.08	196.073	TRUE	1645	1182	1541	2008	1819	175	76	42	105	75	45	32	66	56	42	86	86	146	102	42	58	154	165	218	83	2350	2313	2327	1857	2046	1115	1171	1165	982	1202
metabolite_02044	2.32	197.081	196.074	FALSE	1587	1930	2408	1867	1608	792	936	1157	820	726	513	500	518	535	432	127	180	242	121	220	1426	1565	1448	1573	1567	1062	1958	2010	1032	1565	1682	1472	1684	1431	1653
metabolite_02045	5.14	197.081	196.073	TRUE	1309	1140	1449	736	1318	279	121	107	163	99	74	123	61	107	181	96	124	122	188	114	155	229	199	149	135	2370	2922	2737	1275	2449	4054	3578	3443	2801	3460
metabolite_02046	2.59	197.081	196.074	TRUE	6412	5595	6657	5658	6316	4822	6297	5040	5696	4465	3037	3499	3393	3445	3846	532	581	624	363	592	5882	6301	6495	6680	6166	4735	4005	4187	4652	3936	5524	5460	6082	5421	5824
metabolite_02047	3.82	197.08	196.073	TRUE	59600	55303	53324	62123	57340	1399	1816	1592	1142	2058	1073	1070	889	1111	1279	645	751	555	642	491	5752	7503	5017	5745	5154	97520	91727	93317	86430	87235	49614	52219	49275	45893	56801
metabolite_02049	3.67	197.081	196.073	TRUE	32235	26076	34478	10544	34456	3368	2591	2853	2954	2875	2344	2825	2581	2817	2838	1503	1549	1176	922	542	2519	2960	8738	8750	2521	10002	7149	7753	5898	6639	26701	6159	28544	26049	28746
metabolite_02050	4.47	197.081	196.073	TRUE	41830	36021	40715	41202	41130	3820	1448	1597	1806	1395	1763	1822	1246	997	3185	2641	3635	3093	1962	2334	16778	16675	18753	16411	16391	40113	42973	42231	42168	39744	42118	39156	40565	40438	38357
metabolite_02051	3	197.081	196.074	FALSE	9649	8496	10621	9470	10320	1655	2057	2182	1936	2001	1937	2097	2207	2017	2093	625	1012	944	552	699	1707	1487	1727	2022	1965	6135	5134	4915	5079	4612	5056	5264	5276	5232	4729
metabolite_02052	3.55	197.081	196.073	TRUE	335039	289789	339926	321794	336812	3000	2762	3097	2518	2899	4810	4222	4094	3992	5009	20201	30349	27113	19051	22623	111605	114652	120551	120734	108057	374860	371457	353017	342478	359990	286620	278625	311427	290570	300821
metabolite_02053	3.38	197.081	196.073	TRUE	2718	2379	3022	2709	2942	5224	5203	1210	5054	4563	5071	988	5322	5662	5954	7461	8144	7411	4504	7474	61549	61230	65544	64519	61242	2614	2697	2424	2351	2284	10535	9630	10795	1994	10394
metabolite_02054	2.8	197.081	196.073	TRUE	89362	82017	90116	87799	91541	42002	60338	43420	46361	42842	46822	48325	46973	44732	53494	22557	22176	20199	19068	33109	44472	44560	46299	45389	41864	63033	61580	62181	60007	53638	53179	49669	50112	49420	48308
metabolite_02055	2.31	197.08	196.073	FALSE	1607	1736	1933	1561	1717	584	922	947	915	690	513	371	441	535	391	210	379	225	159	244	1397	801	1645	1454	972	2078	897	2009	1944	1660	1508	885	770	904	1508
metabolite_02057	4.23	197.081	196.074	FALSE	1989	3440	1972	3102	1948	143	148	123	197	151	90	133	96	108	153	178	140	206	139	93	312	418	377	197	255	3844	4119	4176	3641	4407	1919	1907	2177	1876	2135
metabolite_02061	11	197.122	196.115	FALSE	190	164	140	178	143	797	244	186	459	427	292	346	171	275	345	176	166	153	173	134	169	198	141	126	121	181	175	298	221	170	165	183	213	196	223
metabolite_02065	2.59	198.083	197.076	FALSE	521	646	996	638	705	607	473	831	442	647	498	512	550	363	519	148	103	97	136	79	709	522	890	802	854	748	501	469	668	333	610	597	751	813	766
metabolite_02066	2.99	198.084	197.077	FALSE	1253	1155	1269	1052	1130	190	304	356	265	232	271	255	285	195	297	91	33	17	40	47	99	216	119	147	145	749	608	619	464	464	643	600	678	606	678
metabolite_02067	3.4	198.084	197.077	FALSE	921	701	785	915	874	729	715	553	707	474	672	550	644	765	709	1009	1102	844	598	1017	7286	7057	7314	7460	7232	656	473	369	747	535	1119	1370	1220	1296	1279
metabolite_02068	4.46	198.084	197.077	FALSE	4598	1581	1942	2074	1797	490	255	263	244	134	174	301	337	144	305	271	283	311	281	295	2165	2203	2469	1910	1703	1115	1892	1781	4724	4532	1429	4356	1797	4660	4755
metabolite_02069	3.54	198.084	197.077	FALSE	6661	5047	34567	5880	6156	471	293	361	471	350	716	565	675	541	668	2240	3832	1701	2210	1104	2120	3635	13784	13696	4527	6617	37202	6706	8816	37500	29575	5505	9540	4692	31641
metabolite_02070	3.68	198.085	197.078	FALSE	5314	4072	4573	3697	3792	523	366	364	427	552	295	386	255	256	379	148	256	300	169	260	896	1115	1085	1154	922	3195	3544	3583	2936	3222	3171	4071	3837	3227	3728
metabolite_02071	3.81	198.084	197.077	FALSE	3168	6275	6233	1558	6480	129	343	264	204	247	146	161	76	135	98	147	89	16	56	72	806	861	545	715	684	4737	10728	3211	5684	9453	5854	6808	1678	1874	1708
metabolite_02072	2.8	198.084	197.077	FALSE	3586	9758	3256	10425	3352	4841	6823	5283	5568	4840	5301	6245	5698	5087	6386	2612	2721	2417	2243	3847	5135	5033	5352	1586	2579	3518	7853	6850	6523	2637	6381	5768	6323	4125	5704
metabolite_02073	4.48	198.084	197.077	FALSE	4995	4146	4721	5907	4696	370	148	263	149	148	129	301	164	94	496	212	309	354	198	295	2165	2058	1961	1906	1817	4851	4370	5090	5432	4629	4761	4359	4276	4579	4770
metabolite_02074	0.83	198.123	197.116	TRUE	6143	7831	5367	5621	5446	2607	2798	2102	2608	1976	699	645	691	557	1117	266	377	266	335	604	632	749	733	776	670	947	1072	1104	1036	932	3431	3412	3647	3341	3244
metabolite_02075	5.09	198.151	197.144	FALSE	239	91	648	494	328	156	185	575	440	477	475	149	360	517	293	378	1063	330	793	524	143	425	472	379	292	700	203	134	397	164	520	389	158	720	206
metabolite_02076	11.31	198.186	197.178	FALSE	216	318	298	326	232	201	358	498	633	359	349	247	161	541	391	391	354	205	553	293	247	273	399	562	296	531	242	143	335	248	251	426	287	378	283
metabolite_02077	0.73	198.94	197.932	TRUE	21334	19461	21203	21081	22017	17030	17228	18270	19061	17385	19340	19441	19895	17868	20039	11862	16029	14233	6143	10496	18226	20095	19260	19257	22230	6892	5913	6063	5960	5265	10306	10541	10977	10249	10122
metabolite_02078	0.9	199.026	198.019	FALSE	358	277	284	286	291	59	86	132	162	110	84	46	99	62	73	817	536	760	567	408	41	45	54	72	73	588	285	338	588	604	177	195	117	240	202
metabolite_02079	2.6	199.059	198.052	FALSE	1043	1424	1098	1184	993	23	17	30	26	61	45	26	20	16	28	338	187	274	167	199	952	611	627	732	538	1935	1500	1642	1859	1425	141	152	166	184	153
metabolite_02082	0.97	199.063	198.056	FALSE	353	302	423	270	472	398	479	687	636	665	489	439	574	548	561	311	477	303	388	343	227	611	624	588	228	321	379	289	237	366	875	517	943	827	787
metabolite_02085	3.56	199.087	198.08	FALSE	6153	5799	5418	5561	5394	17	152	57	32	92	115	145	55	58	102	288	566	565	251	248	1017	1677	1957	1816	1372	5933	6353	5984	5696	5696	3914	3499	3625	3474	3891
metabolite_02086	3.55	199.087	198.079	FALSE	2517	5558	5939	1836	1277	69	80	118	43	114	100	145	223	143	225	377	586	661	270	397	1856	1756	1066	976	1788	6346	6209	5592	5959	1109	3926	1641	1517	4045	1662
metabolite_02088	3.81	199.085	198.078	FALSE	914	864	1018	875	865	55	25	43	16	68	25	88	21	39	112	17	36	34	61	17	90	117	79	137	181	1523	1558	1633	1783	1582	811	799	912	809	784
metabolite_02091	2.81	199.091	198.084	FALSE	1957	1665	1557	2210	1153	815	1073	729	766	846	970	1046	973	757	693	764	711	634	489	783	2189	2154	2105	2060	1915	2699	2877	2535	2601	2634	1166	998	964	953	930
metabolite_02093	3.99	199.097	198.09	FALSE	341	567	342	392	393	100	254	322	366	449	314	385	571	311	336	187	159	167	104	41	1160	1044	1209	1107	907	953	858	1023	869	791	345	429	433	302	527
metabolite_02094	2.41	199.096	198.089	TRUE	1118	1065	981	971	965	351	648	368	492	349	243	444	335	389	339	182	130	167	120	223	1003	366	632	650	974	778	607	709	776	593	1860	1723	1740	1773	1736
metabolite_02095	2.56	199.097	198.09	FALSE	545	449	644	467	560	499	395	596	672	572	361	384	512	471	458	174	109	110	64	191	966	1022	1018	1095	1020	431	337	430	440	375	984	843	784	857	756
metabolite_02098	10.86	199.168	198.161	FALSE	554	633	307	349	505	632	676	652	708	647	465	425	714	694	536	785	550	276	504	392	661	663	685	712	748	726	656	627	441	461	687	599	496	882	703
metabolite_02099	8.01	199.18	198.173	TRUE	768	363	882	998	969	7983	5133	6831	7000	5781	4488	4434	4259	4288	4848	385	647	707	234	567	6220	6077	4861	6821	5329	356	472	509	336	407	1739	1457	2058	1723	1472
metabolite_02100	7.93	199.18	198.173	FALSE	594	295	828	622	757	4578	3048	2935	3861	3121	2781	2369	2528	2119	2904	338	458	524	153	570	3505	3553	3160	3668	2741	313	425	341	227	323	1376	921	1298	1084	889
metabolite_02101	6.64	199.18	198.173	TRUE	1434	820	1661	1450	1508	7357	6220	8260	7432	6223	6370	6044	6303	6343	6701	912	1179	1108	585	949	7663	7800	7815	8193	6790	959	1125	1102	951	1004	1738	1896	1913	1795	1845
metabolite_02102	0.73	199.941	198.934	FALSE	3548	3357	3857	3953	3672	2931	2740	2832	3789	2662	3575	3228	3414	2780	3279	1908	2728	2617	875	1932	2818	3169	1129	3278	4352	1172	1090	1138	1116	917	1851	1899	1909	1210	1673
metabolite_02103	12.93	199.976	198.969	FALSE	1047	2308	1092	1069	1102	968	1373	1241	1934	2039	1217	1461	1775	1380	1155	1159	1234	1135	1138	1132	2109	1424	2476	1468	1354	1225	1155	1052	1411	987	1207	1653	999	1126	1098
metabolite_02104	12.78	200.025	199.018	FALSE	410	1034	521	323	325	471	384	644	705	827	412	544	775	739	583	614	546	333	596	517	641	624	813	578	675	665	324	388	710	331	383	560	354	313	320
metabolite_02105	0.87	200.044	199.037	TRUE	2517	2394	2613	2392	2860	1450	1799	1856	1586	1757	2872	2630	2609	2192	2810	2048	2671	2343	866	1228	528	522	594	424	570	696	848	690	855	591	449	621	473	510	383
metabolite_02109	6.64	200.184	199.177	FALSE	184	110	277	303	280	908	810	909	755	847	807	761	991	1016	803	164	269	303	130	258	958	1035	969	1012	769	215	221	197	149	132	299	346	380	437	245
metabolite_02110	7.99	200.183	199.176	FALSE	205	81	143	223	156	1271	895	985	610	634	665	848	821	663	836	92	136	148	47	145	956	944	902	983	779	53	77	119	102	88	249	375	330	263	263
metabolite_02113	12.79	200.972	199.965	FALSE	647	424	729	651	389	315	793	686	355	643	569	634	600	405	279	415	563	469	336	561	793	733	787	653	645	484	536	433	613	556	429	386	584	560	579
metabolite_02114	0.72	200.973	199.966	TRUE	31315	30585	32297	30885	31258	41513	43420	44191	47509	43769	42104	42475	43323	42328	42331	10939	14892	11838	5224	10736	26442	24537	26611	27397	25900	20869	20990	20502	19665	18864	31573	34370	32371	33058	32080
metabolite_02117	12.78	201.021	200.014	FALSE	192	699	496	297	213	201	268	303	758	366	339	300	185	683	177	642	248	183	689	193	273	307	749	186	309	248	182	215	186	202	174	254	293	147	131
metabolite_02119	0.87	201.054	200.047	FALSE	734	706	1189	883	777	334	515	300	323	339	222	257	269	240	246	266	198	182	185	379	171	170	43	147	92	209	299	296	259	167	108	113	185	219	195
metabolite_02120	2.78	201.112	200.105	TRUE	674	724	832	732	686	248	262	375	334	291	377	237	279	324	308	62	76	215	105	70	1079	1116	1280	1114	1160	1273	1117	972	1273	977	1388	1242	1267	1251	1420
metabolite_02121	2.58	201.112	200.104	TRUE	1865	1702	1827	2015	1878	564	544	672	640	658	705	702	744	859	669	881	708	966	879	759	2828	2971	2878	2803	2747	3758	2882	3136	3582	3131	3750	3648	4079	3585	3974
metabolite_02122	2.95	201.112	200.105	FALSE	503	459	474	524	453	138	198	308	172	225	44	114	160	63	132	105	39	118	41	80	545	607	559	627	674	997	742	698	938	833	979	835	800	765	870
metabolite_02124	11.02	201.164	200.156	FALSE	1353	867	1159	1566	1305	154	135	150	107	78	178	115	188	124	107	757	924	1069	812	726	207	173	162	234	138	1151	1614	1585	976	1732	480	520	752	443	805
metabolite_02125	1.45	201.955	200.948	TRUE	772	278	738	920	730	1451	1577	1386	897	1065	1100	984	949	1278	1167	249	260	200	97	176	941	694	589	714	939	606	614	627	373	603	1169	904	1582	1257	1315
metabolite_02126	1.66	201.956	200.948	TRUE	2058	2071	1383	1424	2583	2188	1490	1815	2210	1074	2303	1218	1029	1794	2343	935	1065	1172	368	855	1597	1871	1485	1331	1178	1912	1910	2194	1417	1861	1504	1554	1580	1742	2184
metabolite_02127	1.45	201.958	200.95	TRUE	768	281	738	999	634	1214	1607	1290	918	1140	1305	1164	1224	1137	1243	249	260	282	97	237	640	694	626	787	882	606	631	645	393	700	1280	949	1523	1424	1236
metabolite_02128	12.79	201.975	200.967	FALSE	495	497	677	676	441	520	607	602	482	615	594	514	510	406	556	552	678	750	507	533	333	522	473	602	532	671	483	618	588	523	677	625	689	605	589
metabolite_02129	12.93	201.975	200.968	TRUE	1292	1756	973	1146	1179	1245	1291	1192	1193	1578	1256	1350	1529	964	1214	1082	1199	1222	1128	1171	1703	1460	1843	1540	1405	1044	1121	1096	1241	1048	1292	1362	1157	1292	1228
metabolite_02130	0.73	201.974	200.967	FALSE	8612	3557	2363	3025	8440	11684	13425	13794	13473	4004	12320	11905	12186	11816	3584	2618	3655	3131	1272	2750	7202	6688	8017	6981	6541	5958	6062	5633	6225	5460	2899	2946	9564	9796	3756
metabolite_02132	2.5	202.107	201.1	TRUE	559	496	618	502	397	551	446	315	316	304	112	140	185	82	309	224	314	276	105	294	3773	3918	4006	3657	3834	300	403	306	311	247	474	498	398	307	617
metabolite_02134	1.78	202.18	201.173	TRUE	462	160	367	201	130	2326	161	321	223	226	582	549	640	293	367	155	204	178	146	101	656	624	675	632	570	741	139	235	70	212	245	350	314	206	254
metabolite_02135	0.98	202.18	201.173	FALSE	409	317	216	236	241	1701	235	346	223	210	443	354	615	235	288	485	646	635	436	400	1075	988	496	417	943	1395	191	610	271	470	325	738	346	294	384
metabolite_02136	0.72	202.971	201.964	TRUE	9595	9641	10040	9786	9310	13110	13798	14534	6847	14064	12777	13206	13471	13851	12937	3134	4376	3710	1600	3321	7900	7459	8370	8402	7818	6468	6801	6361	6062	6156	9968	10706	10344	10032	9858
metabolite_02137	12.79	202.996	201.989	FALSE	571	578	312	429	454	485	560	546	532	537	319	540	361	414	382	511	290	508	517	338	318	600	452	519	565	390	501	480	409	510	457	496	655	496	288
metabolite_02138	12.77	202.998	201.991	FALSE	286	564	464	463	295	178	365	400	527	606	318	367	580	563	224	307	275	250	363	386	474	428	585	277	220	395	424	263	281	286	284	596	393	235	312
metabolite_02139	0.89	203.052	202.045	TRUE	1090	753	918	1290	1226	1063	3435	1413	2815	1574	681	932	1341	1191	995	2259	3508	2525	2222	1979	3041	1696	2072	2784	1793	2444	1661	2172	2171	1986	2518	2988	2765	2552	2401
metabolite_02141	2.08	203.082	202.074	FALSE	485	562	576	538	540	673	589	627	746	581	764	697	843	787	833	110	156	140	93	86	876	971	847	857	906	799	711	661	537	712	1155	663	878	666	844
metabolite_02144	6.49	203.121	202.114	TRUE	111	83	180	114	136	1882	1471	1661	1440	1257	1006	1034	1211	877	1209	23	111	116	30	59	1265	1377	1145	1515	1259	43	61	111	44	92	313	461	504	475	422
metabolite_02145	2.88	203.124	202.117	FALSE	586	655	548	645	680	148	217	186	279	194	202	184	258	156	181	196	128	328	319	257	683	441	490	649	529	370	318	385	353	316	435	329	560	601	376
metabolite_02147	0.93	203.152	202.145	FALSE	229	303	271	211	151	87	117	146	69	71	79	143	85	120	58	315	157	126	78	301	191	79	255	268	356	561	588	533	519	533	4044	310	316	312	304
metabolite_02149	11.02	203.179	202.172	FALSE	1380	738	1101	1728	1496	115	140	138	46	257	72	73	87	93	115	610	735	762	811	456	156	121	61	211	225	1379	1968	1921	1020	1824	332	357	671	412	477
metabolite_02151	11.13	203.179	202.172	TRUE	2272	1302	2033	2368	2376	937	806	407	826	852	577	613	635	443	845	565	656	1468	935	876	1748	1957	1116	2549	2155	1568	2609	2433	1127	2474	2674	2660	2914	2644	2919
metabolite_02152	9.66	203.18	202.173	FALSE	246	152	241	314	251	90	96	117	42	41	102	81	158	58	129	50	51	45	55	51	92	106	95	169	122	101	235	328	85	291	426	510	559	554	508
metabolite_02153	9.87	203.18	202.173	FALSE	377	150	417	314	237	106	127	216	160	115	358	495	484	167	472	23	39	48	16	69	144	601	160	620	292	225	419	563	173	450	896	647	1180	685	800
metabolite_02154	11.01	203.179	202.171	FALSE	1522	844	1196	1840	1430	129	140	138	51	257	72	73	121	61	107	713	657	896	815	753	156	117	72	211	225	1293	1806	1796	892	1896	566	380	671	412	477
metabolite_02156	9.92	203.18	202.173	TRUE	418	131	360	490	468	193	231	459	233	261	490	553	503	369	545	54	116	66	69	50	383	627	263	674	511	407	551	667	286	478	1016	994	1394	753	996
metabolite_02158	12.93	203.971	202.964	FALSE	330	799	365	322	368	418	594	305	305	697	415	414	649	594	555	332	515	457	408	219	662	481	721	526	483	476	505	477	524	441	551	636	411	330	386
metabolite_02159	0.72	203.973	202.966	FALSE	1762	1017	1589	1470	1712	2348	2378	2153	2524	2194	1186	2177	2100	2116	2055	756	787	748	276	760	1428	1252	1472	1460	1264	1302	930	1328	1318	1143	1521	1918	1787	1781	1660
metabolite_02161	2.11	204.087	203.079	TRUE	43	52	57	53	34	1015	901	1013	1059	1022	932	908	943	918	929	46	22	16	16	22	159	133	182	89	107	49	59	72	62	48	183	131	274	203	168
metabolite_02162	2	204.086	203.079	FALSE	143	130	86	64	106	496	431	478	609	617	251	242	250	722	385	87	84	59	35	56	687	611	684	682	694	78	64	82	90	76	438	480	435	432	508
metabolite_02163	0.93	204.087	203.079	TRUE	2123	1719	1469	1951	1840	2396	2297	2637	3030	2707	1780	1438	1872	1898	1722	1522	1731	1812	984	1333	6619	7098	7177	7412	7300	2240	2010	2027	2015	1909	8108	8307	8521	7276	9095
metabolite_02164	0.97	204.123	203.116	FALSE	3632	3156	3851	3903	3695	58	40	72	59	180	76	49	94	40	68	132	178	136	118	165	210	336	211	205	331	4166	3802	4198	4245	3933	740	879	720	862	1015
metabolite_02166	7.54	204.138	203.131	FALSE	744	683	645	648	660	917	874	792	1170	824	735	862	764	642	834	674	801	936	782	756	702	833	695	776	787	719	715	668	689	723	847	848	741	837	661
metabolite_02168	0.72	204.969	203.962	FALSE	876	774	932	787	868	960	1321	1169	839	776	1071	1087	1090	1158	858	223	321	332	185	304	749	512	800	735	749	564	659	555	440	557	628	918	875	702	885
metabolite_02170	0.92	205.085	204.078	FALSE	394	367	506	566	581	522	694	618	560	596	552	437	492	455	567	357	365	408	259	374	1055	1466	1338	1556	902	456	410	615	631	636	1277	1275	1370	1085	1232
metabolite_02174	2.84	205.097	204.089	TRUE	2178	2758	2481	2878	2142	3028	4488	3451	4004	3448	3347	3362	3650	3645	3889	7788	6309	4562	6044	11751	13239	12579	14205	14370	13008	58580	58752	56303	59502	52379	25503	25479	24620	24343	24546
metabolite_02176	0.97	205.124	204.117	FALSE	298	273	743	388	456	96	88	153	141	167	106	88	127	120	69	348	371	232	273	712	141	280	316	265	229	419	532	772	525	511	383	517	388	273	315
metabolite_02177	6.65	205.144	204.137	FALSE	626	684	633	531	417	480	562	574	618	777	465	374	609	666	456	1204	412	387	620	415	569	640	725	666	797	616	460	440	606	547	704	718	346	1050	550
metabolite_02178	10.05	205.159	204.151	TRUE	971	330	846	1253	1121	553	596	1068	611	553	1399	1355	1231	1163	1464	75	80	70	39	79	1121	1608	616	1915	1264	1116	1493	1821	720	1276	1933	1998	2180	1977	2234
metabolite_02179	6.02	205.159	204.151	TRUE	203	130	142	375	167	461	486	443	451	627	867	899	773	909	887	39	63	51	39	50	373	703	484	601	534	612	725	785	699	596	1339	1428	1898	1387	1974
metabolite_02181	7.91	205.158	204.151	TRUE	503	190	525	427	423	154	68	357	134	185	218	209	201	109	200	45	59	19	50	69	164	246	95	286	308	361	711	613	275	438	451	552	760	684	542
metabolite_02182	9.88	205.158	204.151	TRUE	685	187	661	632	675	291	300	720	306	332	915	915	923	741	779	67	56	41	66	39	829	1114	219	1360	896	754	1078	1223	519	753	1218	1581	1261	1437	1488
metabolite_02184	11.14	205.195	204.187	FALSE	816	1267	1569	1699	1928	1084	857	600	873	891	772	901	803	414	1059	680	957	1360	1019	974	1361	1664	1120	2003	1756	1490	1891	1915	906	1859	1625	2037	2188	1965	2169
metabolite_02185	11.01	205.194	204.187	FALSE	2384	1665	627	960	2442	241	209	151	135	160	144	104	151	81	229	987	1177	1791	1583	615	270	162	207	290	288	1150	2834	1093	780	2696	1156	624	621	585	749
metabolite_02186	11.02	205.195	204.188	FALSE	2024	1336	2040	2450	2158	241	209	151	123	125	144	104	151	99	248	1332	1426	1304	1316	1379	270	162	207	309	288	2071	2889	2717	1377	2491	924	824	879	1027	1279
metabolite_02187	1.17	205.948	204.941	FALSE	188	230	269	394	191	247	281	196	173	177	138	143	114	113	176	717	660	856	618	687	299	197	375	223	291	99	120	165	126	177	286	219	252	275	256
metabolite_02192	2.84	206.045	205.037	TRUE	1528	1498	1515	1920	1554	2956	2585	3908	3081	3340	5373	4838	5036	5728	5313	112	180	206	60	196	1399	4267	1190	1777	1087	920	942	891	789	816	1307	1152	1210	861	1276
metabolite_02194	6.95	206.066	205.059	FALSE	135	119	122	189	207	702	524	475	605	528	474	685	569	471	437	104	117	121	31	102	276	380	191	488	227	60	114	104	54	130	219	382	248	243	278
metabolite_02195	4.1	206.08	205.073	TRUE	141	138	134	154	89	107	178	240	241	232	194	256	239	238	204	45	65	34	40	89	1009	1000	1109	1108	1160	291	295	293	375	249	553	410	391	331	314
metabolite_02196	2.83	206.1	205.093	FALSE	451	381	410	325	284	362	578	691	550	399	660	503	628	412	581	1244	1075	882	792	1633	3260	1002	2324	3522	3614	2528	2517	1796	2007	2422	1804	3752	4268	4040	4207
metabolite_02197	2.83	206.101	205.093	FALSE	284	381	410	479	284	362	578	691	441	401	660	503	282	412	581	1011	841	882	670	1633	2421	2126	3206	1881	1850	8711	8273	7485	7818	7149	4145	3424	3516	3352	3496
metabolite_02198	0.91	206.103	205.096	FALSE	963	736	1135	704	932	277	248	256	306	281	195	224	451	171	296	72	191	263	90	111	1265	515	1189	1471	1276	1362	1175	1047	841	920	1532	1597	1651	1650	1426
metabolite_02200	0.97	206.102	205.094	FALSE	1218	1151	1243	1184	1238	581	328	318	595	576	435	436	266	285	394	386	294	308	200	229	1602	1692	1688	1880	1640	1571	1285	1488	1301	1312	1781	1660	1783	1592	1809
metabolite_02201	2.09	206.103	205.095	TRUE	563	553	686	565	568	594	636	623	716	757	590	581	807	816	731	446	624	382	205	444	4764	4978	4946	4649	5256	1227	990	948	941	803	2757	2279	2592	2442	2923
metabolite_02202	1.93	206.103	205.095	FALSE	136	155	230	131	105	137	223	155	137	157	135	130	60	119	86	110	83	93	68	94	626	579	630	604	494	93	92	149	68	105	408	540	611	576	690
metabolite_02205	0.8	206.886	205.878	TRUE	7224	3274	7373	6416	7598	27134	25795	26990	29755	28679	29774	29364	30639	31529	32188	6710	8292	7092	2735	7303	46249	45535	48198	47038	44860	2147	1702	2130	1696	1674	16605	16640	17093	16728	16970
metabolite_02208	0.89	207.06	206.053	FALSE	1583	867	1251	1193	1232	960	880	904	928	762	836	876	1049	959	886	671	923	745	363	683	120	40	125	98	191	138	154	174	203	174	736	740	418	738	651
metabolite_02209	4.78	207.065	206.058	FALSE	144	151	201	183	192	786	676	1039	842	1181	859	399	625	491	471	179	174	152	335	127	82	126	94	210	136	225	327	244	203	206	133	137	198	135	166
metabolite_02210	3.49	207.065	206.057	TRUE	440	243	366	254	306	1437	1161	1716	1324	1785	2639	2448	2664	3103	2332	97	56	41	69	43	271	278	411	265	369	240	222	153	166	159	456	402	391	319	353
metabolite_02211	3.73	207.065	206.058	TRUE	6985	6963	7524	7785	7353	4938	5567	5272	5624	4961	4331	4256	4350	4669	4822	560	748	665	442	646	3332	3410	3794	3322	3256	7454	6964	6989	6929	6649	6414	6045	6461	5764	6397
metabolite_02212	4.31	207.065	206.058	TRUE	1296	1203	1331	1572	718	747	380	448	458	341	379	414	382	357	312	125	60	107	130	51	324	398	743	484	519	562	595	650	508	567	1659	1367	1381	1039	1185
metabolite_02213	3.05	207.065	206.058	FALSE	1805	1551	1591	1620	1680	885	1038	1417	1342	1225	1634	1696	1770	2065	1678	297	422	359	233	417	3022	2531	2972	2921	2876	1666	1757	1823	1808	1699	1230	1210	1236	1015	1272
metabolite_02214	4.3	207.065	206.058	FALSE	1346	989	728	1215	1515	413	380	408	486	619	580	414	399	394	311	156	67	107	111	72	572	398	743	484	522	427	910	1066	463	645	1249	1358	1639	1280	1487
metabolite_02216	4.25	207.101	206.094	TRUE	167	306	169	243	164	376	631	592	791	548	325	424	287	456	502	1395	1411	1379	1595	1054	970	747	1392	675	899	400	244	318	310	251	381	480	393	365	473
metabolite_02217	3.49	207.101	206.094	FALSE	431	373	347	176	320	1418	732	864	1575	1919	1031	894	837	2346	828	111	122	80	86	133	402	500	501	463	630	392	270	236	222	339	1004	967	756	847	886
metabolite_02218	4.32	207.1	206.093	TRUE	410	220	440	294	401	272	721	871	784	388	324	544	276	419	227	1715	1719	1632	1904	1491	521	476	415	356	327	384	358	342	314	366	435	520	493	273	439
metabolite_02220	4.11	207.102	206.094	TRUE	2748	3400	2694	2491	2548	172	266	207	150	164	271	230	185	205	258	110	77	75	96	77	512	452	444	475	528	3535	3000	3444	3315	3004	4139	4072	3857	3624	3695
metabolite_02221	2.84	207.1	206.092	FALSE	188	124	172	76	122	49	114	90	100	61	75	148	74	150	67	126	81	118	81	249	389	390	288	168	357	863	834	886	701	751	316	334	586	370	485
metabolite_02225	3.55	207.137	206.13	TRUE	881	1023	869	1396	972	351	346	553	556	743	957	850	851	1007	927	48	65	29	16	64	128	166	184	128	146	723	567	489	637	602	4463	4330	4841	3679	4121
metabolite_02227	3.44	207.138	206.131	FALSE	1167	1065	1397	1137	1211	1346	1338	1692	1564	1487	1583	1672	1813	1923	1739	20	46	39	54	61	113	108	69	96	102	737	837	542	627	681	2223	2451	2385	1904	2558
metabolite_02229	5.02	207.159	206.152	FALSE	1360	1336	1340	1173	1251	1367	1446	1528	1466	1079	1350	1207	1367	1346	1327	1290	1323	822	1441	1117	965	776	888	756	896	1369	1325	1321	1322	1345	1211	1261	1133	1090	1140
metabolite_02230	12.66	207.158	206.151	FALSE	641	1048	708	790	619	545	582	828	792	976	865	894	631	1033	741	774	494	639	943	795	705	596	779	772	691	831	815	789	576	702	802	569	527	664	635
metabolite_02231	12.54	207.158	206.15	FALSE	1131	1173	814	1053	728	792	788	1014	1070	1109	990	960	1005	1004	915	926	769	852	987	814	1237	1040	829	632	924	1055	850	810	822	908	943	1135	857	859	1008
metabolite_02233	11.02	207.162	206.155	FALSE	1356	1089	883	1165	1095	966	1005	885	1176	955	903	1001	716	1074	945	820	951	908	919	1002	1274	939	929	826	983	1501	1756	1826	964	1480	964	1000	1098	940	1214
metabolite_02234	11.21	207.16	206.153	TRUE	1135	1241	1020	1221	1090	1096	1079	927	1059	1238	1111	1016	1074	1061	1081	608	1094	1053	1027	1224	1184	781	1294	1231	1029	1001	1331	1241	1082	1071	1140	1124	1022	1176	1054
metabolite_02235	11.12	207.163	206.156	TRUE	1418	956	1487	1155	1468	909	825	808	820	906	930	650	899	1007	891	980	960	1168	815	841	1103	1486	887	1419	1020	993	1376	1258	887	1325	1204	1296	1338	1117	1271
metabolite_02236	12.75	207.159	206.152	FALSE	629	676	661	768	669	610	575	537	657	627	619	595	618	663	586	608	777	831	591	697	546	808	757	653	643	674	692	633	704	664	612	780	588	675	580
metabolite_02237	9.94	207.173	206.166	TRUE	460	223	598	486	641	267	298	670	296	455	598	804	871	598	701	94	102	161	128	92	561	818	321	1038	749	577	969	746	478	938	1075	1707	1431	1196	1567
metabolite_02238	10.06	207.173	206.166	FALSE	483	215	401	629	653	292	165	396	295	217	805	590	538	489	644	175	105	55	57	39	554	847	318	1027	767	643	713	858	425	613	976	896	1172	961	976
metabolite_02240	0.82	207.206	206.199	TRUE	1029	1418	1219	1142	1048	590	925	556	596	568	146	245	211	238	115	659	658	699	522	964	192	187	271	188	152	1667	1411	1489	1560	1509	2470	2640	2224	2241	2147
metabolite_02241	0.81	207.89	206.883	FALSE	99	48	120	71	131	692	739	497	769	763	788	708	862	800	845	125	139	199	46	88	1158	1191	1032	1110	1069	50	22	19	66	22	390	446	594	627	441
metabolite_02242	0.86	208.031	207.024	FALSE	437	405	290	202	497	151	221	234	221	259	877	770	758	789	653	290	693	587	499	379	61	83	118	27	29	309	266	406	388	417	57	23	50	151	44
metabolite_02243	0.88	208.031	207.024	FALSE	312	268	487	534	232	255	142	198	165	195	794	284	506	682	368	786	917	878	694	491	116	52	102	57	22	295	316	347	374	190	122	161	80	201	92
metabolite_02245	2.39	208.06	207.053	TRUE	490	379	553	319	422	88	108	96	54	136	82	81	51	156	62	621	605	481	606	720	1580	1664	1488	1609	1471	410	234	238	295	209	562	599	600	573	629
metabolite_02247	3.72	208.069	207.062	FALSE	864	898	976	973	587	682	667	742	801	635	507	520	576	458	659	170	171	103	92	77	297	441	470	467	410	866	837	929	1165	922	934	823	770	959	897
metabolite_02251	11.31	208.169	207.162	FALSE	418	280	365	411	239	315	361	506	799	219	515	407	456	484	392	574	421	260	650	542	311	446	541	630	385	600	285	339	745	253	403	378	405	476	493
metabolite_02252	6.28	208.169	207.162	TRUE	241	231	911	521	643	302	294	592	726	470	635	383	587	690	533	385	1598	463	1064	558	263	537	680	538	393	969	416	464	683	217	800	248	322	1006	424
metabolite_02253	0.8	208.883	207.876	FALSE	1691	816	1504	1453	1743	5950	5870	5979	6568	6275	6670	6035	7163	6386	6330	1408	1927	1709	700	1699	10344	10382	10623	7990	8581	656	580	428	749	384	4058	4008	4454	4506	4324
metabolite_02254	0.83	208.973	207.966	TRUE	699	475	720	679	669	3022	4062	2981	3447	3057	1807	1720	1618	1662	2125	733	1134	931	260	1030	23603	24782	24106	24759	25824	785	477	601	612	558	10257	10107	10320	9494	10444
metabolite_02255	7.9	209.061	208.054	FALSE	778	64	128	416	509	778	363	114	105	153	258	274	102	199	211	122	315	452	195	321	128	285	46	211	172	72	419	423	143	502	234	116	278	271	432
metabolite_02256	3.36	209.08	208.073	FALSE	1104	833	996	942	1074	1506	1904	1056	876	900	483	602	571	609	755	378	311	421	343	364	917	1074	2410	1108	942	689	693	894	889	639	660	698	657	657	723
metabolite_02257	5.13	209.079	208.072	TRUE	681	600	813	539	703	590	947	905	1255	856	635	520	557	584	511	1021	1329	1290	1409	486	145	71	86	120	78	215	237	211	357	320	258	277	170	183	293
metabolite_02258	4.12	209.081	208.073	FALSE	2896	3231	4831	3632	4377	8091	8478	7585	9010	7420	6614	6485	6960	6843	6929	530	756	635	338	675	235	290	386	231	293	182	256	195	213	238	2993	2648	3143	2813	3006
metabolite_02259	4.34	209.081	208.073	FALSE	656	712	1163	667	795	3272	3100	3286	3499	2847	1983	1592	2021	2022	2189	147	301	126	128	149	148	145	221	96	120	293	218	208	113	208	799	634	913	655	874
metabolite_02260	3.49	209.081	208.073	FALSE	1376	1257	1381	1020	1488	1792	2299	1703	1818	685	633	999	949	1278	1001	303	267	284	302	229	3233	3412	3484	3533	3292	1476	1200	801	1481	1135	2292	2283	2985	2033	2086
metabolite_02261	3.25	209.081	208.074	FALSE	581	676	651	778	759	450	907	675	703	525	293	440	347	383	450	215	232	237	170	231	2116	2099	3475	2408	2413	1213	789	869	924	788	1201	1424	875	1138	1166
metabolite_02262	5.63	209.08	208.073	TRUE	670	486	593	888	783	281	309	367	372	269	402	264	361	206	269	1433	1836	2896	3596	1821	115	120	92	173	67	774	1143	1026	480	1068	99	141	223	75	116
metabolite_02263	3.04	209.08	208.073	TRUE	16482	16857	17085	18177	16809	2932	5742	2781	3698	3195	4254	5582	4261	3532	7599	4211	3982	4142	2471	3445	29286	29518	31022	31509	29209	18077	17979	18211	18593	17099	11452	11361	11547	10682	11437
metabolite_02264	3.75	209.081	208.073	FALSE	2246	1240	2380	2320	7755	2171	17710	18700	21235	18650	1944	2065	15584	15342	14838	745	963	813	660	890	2235	2308	2564	2360	2270	1676	1071	1552	1576	1418	5856	4720	5503	4472	4985
metabolite_02265	3.93	209.081	208.073	TRUE	63203	44770	70074	63694	65168	109961	110025	115363	119663	113385	104314	108505	102015	103955	110117	10653	16330	13012	6533	12537	1830	3364	4042	3403	5015	1922	1143	911	1476	1115	58896	54085	60867	55564	56463
metabolite_02267	4.77	209.08	208.073	TRUE	914	932	1102	1105	1657	988	1157	998	1330	1103	1728	776	762	733	575	1827	1844	2069	2896	1956	167	166	168	182	178	851	907	957	876	1037	411	420	530	395	419
metabolite_02268	4.22	209.081	208.074	FALSE	3058	2218	3051	2855	2838	8208	7186	5379	6092	2327	6360	6512	6775	6173	6373	541	804	608	405	568	1405	1243	1214	1314	1163	432	419	391	347	258	2031	2058	2551	1887	2117
metabolite_02269	4.51	209.081	208.073	TRUE	4347	2826	4994	4649	4074	7661	6572	6306	5306	5022	9363	7667	6623	7357	9242	1702	3887	3462	874	2013	108	350	149	222	348	466	551	652	576	678	5144	3553	4632	4713	4079
metabolite_02271	2.83	209.085	208.078	FALSE	259	347	336	313	272	173	211	280	266	203	126	161	146	165	163	429	210	229	530	270	1352	762	1628	1211	1303	483	181	359	709	375	344	481	316	288	352
metabolite_02272	2.75	209.082	208.074	FALSE	241	102	183	209	116	207	274	502	397	177	195	200	151	171	199	103	87	161	89	122	1407	1565	1604	1560	1481	228	192	116	202	111	502	237	335	224	322
metabolite_02273	2.82	209.084	208.077	FALSE	231	290	151	131	166	142	126	182	233	302	126	269	198	173	236	226	210	136	230	86	1327	1322	1535	1407	1298	493	344	489	394	286	360	281	208	288	352
metabolite_02274	11.04	209.082	208.074	FALSE	436	250	329	405	241	393	360	283	223	283	341	270	276	236	386	362	341	278	332	278	158	228	217	175	209	264	335	389	269	372	295	266	378	363	313
metabolite_02276	3.45	209.118	208.11	FALSE	562	468	534	528	506	254	294	212	174	207	150	229	149	208	126	861	732	1282	1117	851	840	920	726	878	974	700	487	1234	584	661	1288	1029	1209	1593	1056
metabolite_02277	4.34	209.117	208.11	TRUE	1411	1710	1550	1375	1383	350	363	478	392	452	685	1898	754	648	662	116	73	116	103	180	358	328	545	282	256	2259	2052	2120	2005	1784	2156	2187	2658	1187	2595
metabolite_02278	4.23	209.119	208.111	FALSE	561	481	856	381	796	101	144	107	122	123	195	132	205	48	92	158	97	102	125	61	558	666	1756	703	1150	1177	751	565	710	644	299	518	596	366	277
metabolite_02279	3.66	209.116	208.109	FALSE	100	226	108	228	163	231	235	256	219	163	237	172	165	163	314	128	79	146	108	96	1109	1333	1243	1052	1216	415	291	223	268	317	390	295	261	1294	303
metabolite_02281	3.05	209.153	208.146	FALSE	369	230	313	293	186	428	336	612	522	496	1237	833	1326	586	733	52	109	22	24	20	186	215	191	196	201	361	332	361	301	300	347	300	318	259	250
metabolite_02282	11.32	209.154	208.146	TRUE	510	451	1018	937	321	381	776	1267	1735	586	996	695	403	1083	824	1159	1014	736	1312	864	438	1113	1055	1420	1035	1383	1038	837	968	465	1004	749	878	1127	935
metabolite_02283	4.71	209.153	208.146	FALSE	1602	648	926	1642	806	498	492	551	561	626	1426	1714	1797	1186	1804	18	174	187	30	25	483	400	538	401	464	1362	1539	1398	1155	1192	721	764	823	768	1189
metabolite_02284	4.44	209.154	208.147	TRUE	4727	4893	5847	4131	3542	1018	826	1109	625	896	1477	1318	2872	1666	1569	104	70	52	54	72	176	213	262	150	176	1305	1862	7139	1656	4527	5359	4947	5294	4443	4994
metabolite_02285	11.03	209.154	208.147	FALSE	166	159	84	178	163	162	268	223	272	123	314	224	109	205	251	190	110	194	236	107	131	259	152	175	131	181	224	171	180	191	212	99	161	153	161
metabolite_02286	4.17	209.154	208.147	TRUE	1497	2787	1743	1095	1628	255	140	233	187	280	303	290	362	299	252	32	99	107	27	20	122	76	104	101	88	2225	2013	2149	1770	2131	3243	1762	1622	1418	1713
metabolite_02288	3.57	209.154	208.146	TRUE	536	306	560	555	388	2346	2070	1916	2536	2556	4290	4053	4704	4576	4299	23	41	25	83	26	105	117	164	161	122	507	589	457	440	439	726	682	757	633	581
metabolite_02289	4.34	209.154	208.147	TRUE	3515	2835	5463	4111	3291	885	717	1261	1054	1025	3959	3971	4000	4223	4204	74	25	61	88	58	71	110	161	116	88	6729	4907	5300	5236	6332	1639	1473	1468	1342	1515
metabolite_02290	3.76	209.155	208.148	FALSE	507	218	661	541	581	126	168	183	166	224	282	327	477	375	388	48	41	60	39	18	101	194	76	63	180	731	705	645	672	720	965	936	916	791	912
metabolite_02292	4.52	210.083	209.076	FALSE	559	291	593	636	657	1017	876	1106	757	731	968	1069	806	921	1216	310	569	589	242	382	57	41	48	20	91	90	100	93	56	160	400	247	720	475	321
metabolite_02293	3.04	210.084	209.076	FALSE	2287	2064	2203	2525	2312	489	828	302	396	438	619	576	425	478	1099	544	529	718	352	424	3929	799	3891	3710	1221	2242	2479	2172	2271	2572	1405	1418	1650	1672	1458
metabolite_02294	3.93	210.084	209.077	FALSE	7919	5442	8455	5358	8196	13336	13688	14747	14517	13785	13008	13759	4265	4734	13614	1408	1820	1690	1159	1646	472	598	630	538	743	332	244	144	221	183	7281	7117	7496	6876	7074
metabolite_02301	0.83	210.969	209.962	FALSE	108	201	171	139	179	425	801	640	649	513	397	263	259	311	614	84	221	119	58	89	3184	3388	3711	3485	3363	77	133	114	138	88	1656	1311	1499	1190	1590
metabolite_02303	4.46	211.02	210.013	FALSE	588	428	692	305	574	89	17	33	41	55	61	36	66	64	87	35	48	42	89	47	83	102	151	133	197	334	623	697	594	273	572	645	263	621	601
metabolite_02305	3.26	211.06	210.052	FALSE	3523	1085	3769	981	3841	3147	2974	3352	3449	3121	2123	2145	2065	2096	2200	185	98	42	55	58	2078	1950	1982	2333	2216	5689	4556	4800	4732	4150	2289	768	2337	1888	2236
metabolite_02306	3.71	211.06	210.053	TRUE	12403	11705	12609	12341	12721	10803	10972	10911	11490	10387	8849	9004	8484	9318	8699	632	1417	1081	504	770	4390	4673	4275	4611	3963	12237	12516	12927	12335	11753	11173	10806	9690	10557	11931
metabolite_02308	3.08	211.06	210.053	TRUE	79854	74394	78376	82419	78336	3290	3109	6143	3347	9119	2532	3508	2310	2795	2740	1219	1353	1253	901	1011	5854	6988	6414	6234	6203	105636	98648	100337	99883	92978	35821	39242	32895	36363	38683
metabolite_02309	1.79	211.063	210.056	TRUE	1419	1633	1950	1569	1573	671	932	800	815	898	524	606	675	637	667	291	274	259	128	171	3248	3803	3684	3326	3386	587	519	427	397	273	2874	2803	2882	2687	2716
metabolite_02314	5.15	211.096	210.089	TRUE	8702	7186	8821	9057	9732	865	432	325	257	331	302	448	130	119	703	277	239	265	292	241	464	472	474	459	450	15096	20322	19353	13143	19393	29790	27621	25244	25129	25725
metabolite_02315	4.83	211.097	210.089	TRUE	2634	3039	7431	3005	3178	483	284	350	414	319	311	338	197	388	464	1834	2072	1976	1915	1317	1447	1414	1503	1597	1472	2251	7473	2282	1247	2187	10836	11850	15270	10617	13657
metabolite_02317	3.39	211.096	210.089	TRUE	6232	5157	6701	6310	6512	4419	4387	3909	4267	4161	4405	4691	4836	4969	5410	5889	6617	5882	3831	6001	52721	52007	54936	55060	52209	5198	4028	4701	4813	4280	8738	8404	8632	8207	8298
metabolite_02319	4.06	211.096	210.089	FALSE	2541	2139	2621	2583	2413	97	180	102	209	135	174	189	94	121	177	181	190	110	124	122	1002	1029	1123	1027	592	2575	2065	2280	2130	1889	2235	933	2041	1980	1963
metabolite_02320	3.02	211.096	210.089	TRUE	20409	19059	21145	21499	20322	2689	6336	2560	1231	1315	2409	5713	2607	2442	3253	1578	1627	1496	846	1258	22000	5645	4901	24060	5046	22249	21069	20851	21930	19418	3334	2688	3970	3439	4132
metabolite_02321	4.9	211.097	210.089	TRUE	14370	10187	13655	16584	13932	373	288	292	232	228	263	180	272	206	374	1489	1239	1851	1538	1092	2348	2273	2595	2403	2251	28639	31989	29615	25717	29980	9603	8077	11696	7093	10679
metabolite_02322	4.64	211.096	210.089	TRUE	9208	6471	10234	11365	10097	1005	532	829	731	731	546	594	568	524	1027	6275	5550	5942	7288	5108	5955	2100	7473	5918	5726	10020	42676	11043	8071	10872	13551	8250	9137	9437	10222
metabolite_02323	3.68	211.096	210.089	TRUE	119408	90092	130456	112211	121182	13580	9759	11674	12055	12138	10035	10425	9915	10921	11086	3777	4661	5101	4229	3271	22736	22569	25705	24061	21505	51712	49931	48247	47498	47087	84417	83079	90039	80023	86977
metabolite_02324	5.29	211.096	210.089	TRUE	19245	13089	18773	22563	20516	438	435	394	344	401	332	310	272	250	273	428	669	611	495	348	1551	1583	1521	1857	1551	21010	27433	24616	19709	23859	6714	4093	7778	3327	7179
metabolite_02325	2.84	211.097	210.09	FALSE	845	1029	883	823	1018	37	53	54	47	47	40	105	95	55	44	125	77	111	72	92	376	375	468	393	284	336	361	344	349	320	128	60	64	58	113
metabolite_02326	4.47	211.096	210.089	TRUE	501724	448828	495779	497048	498886	38568	14842	17703	19499	14497	19483	19697	12728	11764	33064	26734	38717	32375	18698	25061	197807	196923	229828	195800	189742	506794	524315	505617	509106	493631	497837	487641	491924	478603	480832
metabolite_02328	2.56	211.097	210.089	FALSE	1569	1551	1589	1655	1540	771	736	1153	826	985	519	603	775	613	647	205	376	229	99	156	3885	4270	4320	4000	4228	1471	1402	1380	1429	1166	1600	1278	1836	1601	1693
metabolite_02329	3.53	211.098	210.09	FALSE	1714	2355	1770	1787	1352	526	422	313	580	490	332	549	605	326	481	539	591	880	331	630	4820	13329	18144	18739	8109	2519	2656	1659	1019	2239	2040	1920	2168	1753	2157
metabolite_02330	3.79	211.096	210.089	FALSE	3549	2894	4680	3293	3474	1187	1159	1121	1116	1330	1096	1079	1153	860	926	248	348	327	149	306	2873	2822	3351	3138	3158	3314	3048	3947	3259	2976	1882	2588	5374	4452	2515
metabolite_02332	5.9	211.107	210.1	TRUE	1376	688	865	1680	1149	186	95	134	142	143	172	125	120	120	160	119	295	197	241	156	233	365	249	363	337	860	1263	1045	1015	732	1573	1475	1999	1422	1581
metabolite_02333	7.64	211.11	210.102	TRUE	350	167	186	366	248	209	168	952	613	476	124	333	391	85	144	37	34	55	40	42	121	183	66	153	106	465	752	1205	521	538	1066	1943	1918	1438	2116
metabolite_02334	3.55	211.133	210.126	FALSE	86	108	94	71	69	569	668	700	674	625	367	323	488	388	359	420	312	534	503	812	756	1567	921	1434	1320	83	90	71	178	83	175	257	214	352	284
metabolite_02337	11.03	211.138	210.13	FALSE	303	256	251	282	289	297	187	249	204	402	245	322	318	301	272	201	254	284	319	256	223	201	276	242	279	316	302	267	330	287	243	351	344	203	280
metabolite_02340	3.39	211.169	210.161	FALSE	158	252	248	205	270	492	532	623	526	536	984	1021	936	1217	1044	41	64	44	16	28	112	168	169	107	117	440	499	580	384	319	213	112	207	153	145
metabolite_02341	7.05	211.17	210.162	FALSE	600	524	787	556	777	657	631	811	1083	620	693	570	698	746	567	764	816	547	953	752	648	708	749	842	848	753	564	703	849	824	851	460	661	1064	762
metabolite_02344	0.91	212.024	211.016	FALSE	385	428	326	398	576	477	427	450	528	572	89	123	61	88	132	101	62	67	135	64	26	39	20	74	16	520	407	382	448	501	616	416	437	439	314
metabolite_02345	3.71	212.063	211.055	FALSE	1697	1391	1626	1673	1557	1187	1239	1194	1306	1166	1055	907	918	1087	1002	113	182	135	34	55	463	401	345	496	386	1664	1610	1565	1641	1609	1340	1367	1232	1288	1493
metabolite_02346	3.05	212.064	211.057	FALSE	9025	9112	9018	9711	9207	457	386	808	679	963	641	688	476	620	619	190	212	188	148	194	1052	1373	1583	1317	1633	12808	11124	11823	11539	10974	1807	1635	4394	4267	4299
metabolite_02348	3.38	212.1	211.092	FALSE	893	754	859	907	850	517	648	684	635	552	695	606	772	618	734	790	908	856	612	809	6561	7039	6988	7255	8272	778	851	917	697	633	1305	662	1095	1037	1189
metabolite_02350	4.64	212.101	211.094	FALSE	5467	5569	7291	3280	5979	188	169	81	186	144	148	154	114	107	224	741	795	767	1205	1054	1085	949	1347	1159	1282	6835	9155	6490	7562	5814	4426	4819	6176	6497	6800
metabolite_02351	3.68	212.1	211.093	FALSE	14721	3190	5352	4390	5141	1745	1345	1052	1881	1914	1259	1594	1225	1706	1824	549	464	683	537	774	3075	3080	3254	3258	823	1866	1568	1504	1746	2180	3466	2976	4051	3500	4749
metabolite_02352	4.87	212.102	211.095	FALSE	1772	1634	1933	2066	1784	110	64	100	145	57	76	47	134	41	81	408	322	386	497	259	416	395	281	401	265	3809	3950	4016	3686	3761	1966	1178	1650	1249	1540
metabolite_02353	4.47	212.1	211.093	FALSE	12537	14221	15801	14267	13728	5475	1912	2444	2531	1908	2411	2496	1658	1578	4067	1805	5131	4214	2376	3190	9639	9091	7555	23026	7130	56228	12616	9991	10973	10640	10303	54390	54387	10213	52406
metabolite_02354	4.91	212.1	211.093	FALSE	1696	1382	1831	2151	1672	65	38	90	43	36	38	57	45	40	53	114	46	99	154	131	416	281	259	401	253	3950	4026	3889	3076	3814	1382	1088	1650	1073	1250
metabolite_02355	3.01	212.101	211.093	FALSE	1442	1082	2792	1510	2536	268	560	326	855	302	372	410	561	367	359	163	270	260	183	171	2607	2799	3006	2794	1730	2699	2713	1337	2714	2375	950	666	904	1051	1011
metabolite_02358	5.7	212.166	211.159	TRUE	353	293	738	506	220	126	327	333	710	406	465	231	252	290	408	255	2311	207	555	488	294	415	524	553	305	870	173	280	813	190	290	460	113	432	222
metabolite_02361	2.09	213.04	212.032	FALSE	376	259	304	427	435	379	419	418	346	343	285	254	356	324	232	574	748	637	424	484	1482	1620	1360	1542	1452	225	380	290	304	315	894	906	958	952	1061
metabolite_02363	3.08	213.065	212.058	FALSE	1647	1624	1639	1802	1520	64	57	200	97	174	147	102	19	130	72	58	50	144	83	56	166	199	119	239	197	1199	1866	2036	1648	1860	621	916	500	607	1048
metabolite_02366	3.21	213.076	212.068	TRUE	58203	42974	74766	59602	64274	18443	21695	23303	23702	22618	22487	23151	23019	25397	21981	2902	4499	3291	1231	2960	1926	2908	2326	2514	3340	2068	941	1270	1118	1988	43708	40298	43614	37491	42891
metabolite_02367	2.62	213.076	212.069	TRUE	504	648	531	481	609	248	250	247	235	219	196	147	167	222	239	984	1371	1160	597	897	2929	3030	3130	2914	2762	508	459	755	521	542	434	738	421	377	778
metabolite_02368	3.34	213.077	212.069	FALSE	2833	2386	4678	2579	2752	1101	1177	1163	1358	1354	1273	1249	1185	1309	1174	255	184	208	164	212	201	205	222	195	290	340	184	256	213	178	2205	1568	2618	2043	2516
metabolite_02370	2.22	213.076	212.068	TRUE	832	842	920	777	918	532	621	670	780	646	415	325	383	271	336	70	129	81	111	82	426	420	537	521	509	2015	1713	1703	1786	1335	980	1071	827	874	923
metabolite_02371	4.47	213.102	212.095	FALSE	6891	6413	6740	7381	2823	609	256	248	287	232	390	330	433	105	653	537	563	702	303	497	3408	2873	3699	3055	2780	6957	7668	6831	7307	6773	7302	6730	7252	7407	6848
metabolite_02372	3.68	213.101	212.094	FALSE	1944	1001	2144	1964	1832	357	178	176	318	219	166	189	321	237	262	125	157	60	84	42	349	373	427	469	441	875	1043	1044	986	831	1627	1387	1650	1376	1382
metabolite_02373	3.54	213.111	212.104	FALSE	516	431	702	663	605	591	594	674	785	777	618	483	350	691	612	95	99	130	83	97	696	601	758	617	833	731	838	482	410	705	364	458	492	391	296
metabolite_02374	4.66	213.117	212.11	FALSE	431	432	373	445	551	168	321	460	288	176	191	306	182	127	243	1290	1288	1169	1574	1052	804	586	786	681	682	549	709	1114	712	480	3809	3492	4448	3080	3952
metabolite_02376	3.15	213.112	212.105	FALSE	956	2661	819	1979	2740	855	837	902	1226	849	851	943	1238	1310	1295	71	107	157	80	185	2458	2579	2685	2212	2150	4743	3634	3682	4332	3483	784	888	1405	920	1092
metabolite_02377	3.42	213.112	212.105	TRUE	2563	2278	2243	2934	2777	387	487	587	518	619	989	930	884	1005	669	1064	1102	1362	680	943	4216	4914	4194	4254	4303	3594	3572	3628	3661	3454	1725	1245	1741	1355	1820
metabolite_02379	6.61	213.127	212.12	TRUE	433	147	298	391	506	141	93	1870	822	457	266	708	817	123	119	42	38	29	53	61	151	437	117	244	207	1587	1626	1991	471	1502	2002	3567	3190	3090	2867
metabolite_02384	11.01	213.161	212.154	FALSE	972	610	640	1227	1127	131	86	62	81	51	243	147	86	98	115	723	471	622	536	511	92	171	114	122	64	716	1137	1144	773	892	313	364	404	248	379
metabolite_02385	11.02	213.164	212.157	FALSE	963	417	1053	798	999	115	116	135	97	51	243	147	78	98	111	365	555	847	700	393	66	171	114	122	117	969	1011	1361	371	1094	313	364	474	330	379
metabolite_02387	12.93	213.888	212.881	TRUE	2262	2719	2213	2302	1968	2096	2433	2376	2392	2839	2248	2408	2458	2376	2313	2014	2354	2293	2226	2164	2742	2540	3051	2544	2626	2237	2312	2355	2385	2104	2410	2684	2211	2217	2018
metabolite_02388	1.86	213.979	212.972	FALSE	144	124	197	203	173	643	457	539	305	586	697	782	684	635	704	441	725	578	255	646	89	104	117	128	115	296	300	249	227	206	220	284	312	257	281
metabolite_02389	1.87	213.979	212.972	FALSE	140	124	141	169	171	552	729	562	396	465	561	956	599	624	621	580	748	637	379	636	114	94	73	128	115	296	176	176	306	233	208	191	311	356	177
metabolite_02391	3.21	214.078	213.071	FALSE	1993	1858	8349	1439	1720	2202	2284	1165	3340	2675	2802	2698	958	2938	1409	420	619	513	194	311	261	378	472	311	426	145	105	149	88	193	4971	4923	1641	1212	4999
metabolite_02392	4.46	214.104	213.097	FALSE	766	627	625	714	703	37	42	53	48	23	19	43	32	48	74	103	127	86	47	77	213	400	374	247	262	672	577	704	603	610	620	650	634	678	735
metabolite_02395	12.93	214.891	213.884	FALSE	384	611	505	488	530	422	644	536	481	577	577	525	541	218	424	312	530	349	424	400	557	557	546	340	525	511	299	336	563	380	445	503	487	399	351
metabolite_02396	0.73	214.917	213.91	TRUE	6339	6081	6893	6288	6156	2994	3008	3078	3678	3074	4091	3692	4224	3572	3703	6670	8342	8069	3821	5079	5786	7275	6903	6394	9040	1376	1433	1227	1256	1218	1758	1859	1905	1751	1646
metabolite_02398	0.88	215.054	214.047	FALSE	846	994	1004	948	804	666	2086	1004	1057	820	536	527	535	442	523	979	1378	931	541	722	3640	3669	3476	3609	3440	777	361	776	717	227	387	395	347	364	299
metabolite_02399	0.96	215.053	214.046	FALSE	244	375	303	241	455	684	1695	924	872	682	315	478	421	392	429	410	402	336	262	162	3366	3404	2891	2672	3088	153	100	90	143	94	243	205	162	247	231
metabolite_02400	3.67	215.075	214.068	FALSE	416	712	566	597	372	464	212	361	268	324	186	213	282	399	461	350	503	332	621	546	425	596	841	729	618	718	687	674	750	705	589	576	569	608	625
metabolite_02401	3.2	215.084	214.076	FALSE	1501	938	1732	1353	1345	190	502	393	270	463	513	520	626	728	437	128	167	62	97	84	130	140	136	218	173	187	46	132	378	120	933	991	941	906	817
metabolite_02402	2.7	215.091	214.084	FALSE	1707	685	1041	1248	1304	771	791	768	1098	930	766	588	641	693	643	652	598	383	538	986	851	1429	1449	1387	1446	1289	1238	1051	1272	929	2268	2180	2396	2048	2148
metabolite_02403	2.46	215.091	214.084	FALSE	653	689	773	778	759	427	421	408	327	484	584	454	565	656	453	106	89	88	68	82	523	480	555	519	520	1328	911	1054	1035	876	1262	1323	1336	1126	1276
metabolite_02404	2.98	215.091	214.084	FALSE	8930	11754	14716	10622	11763	1689	3572	1949	2043	1868	2503	2133	1814	1645	2685	650	468	809	946	1523	2717	2529	2707	2597	2456	5455	4311	4351	5310	3696	4082	4285	3675	3627	3776
metabolite_02405	2.95	215.092	214.084	FALSE	9150	8920	10617	8114	9014	2003	2005	2084	2475	2138	2509	1812	3324	2859	2851	1279	1331	1053	946	1752	2717	3071	2847	2656	2818	5087	5222	4856	5872	4410	4299	4334	3781	3959	3899
metabolite_02406	2.1	215.091	214.084	FALSE	193	138	196	245	134	357	398	360	216	208	120	106	88	120	114	583	863	773	274	739	433	690	726	594	490	187	173	142	190	214	240	247	386	309	288
metabolite_02407	2.8	215.091	214.084	TRUE	150294	146100	157097	146473	150162	65208	102772	72031	79123	73393	76991	79151	78919	77419	82502	36286	34628	29271	31036	51970	75953	76800	78748	76239	73737	105146	99489	101213	104154	94739	82838	85929	85079	79812	78899
metabolite_02408	3.4	215.091	214.084	FALSE	688	549	583	619	458	181	255	286	132	276	215	307	440	421	312	148	184	115	42	171	1255	1127	1072	1249	1150	368	579	325	427	433	438	727	405	397	387
metabolite_02409	2.59	215.091	214.084	TRUE	2942	2589	3252	2623	2859	2346	2886	2213	2808	2480	1551	1452	1664	1751	1868	263	305	219	222	358	2837	2776	3020	2879	2986	2176	1845	1964	2143	1656	2734	2755	2816	2432	2498
metabolite_02410	2.28	215.091	214.083	FALSE	629	700	477	426	541	72	189	207	79	177	74	66	116	112	21	98	137	135	87	198	977	1024	1162	1061	949	1084	952	972	1028	994	325	178	410	372	381
metabolite_02411	12.75	215.126	214.119	FALSE	570	686	525	393	482	358	499	513	543	641	510	473	741	752	549	320	613	469	621	462	704	814	847	568	538	481	466	457	491	378	517	675	509	507	416
metabolite_02412	6.11	215.128	214.121	FALSE	385	724	641	274	328	409	549	644	528	670	489	433	595	799	379	699	551	315	554	394	503	664	770	629	817	911	272	559	663	262	663	772	327	684	361
metabolite_02413	6.1	215.129	214.122	FALSE	385	692	641	272	384	409	405	640	525	564	404	433	648	837	379	653	551	388	437	394	590	579	656	629	762	697	272	559	751	262	601	731	327	689	361
metabolite_02414	1.79	215.138	214.131	FALSE	288	392	323	466	341	501	602	657	536	585	321	337	262	211	261	108	147	83	42	59	1125	1047	929	1047	1033	350	261	273	383	237	772	623	736	578	679
metabolite_02416	0.99	215.139	214.131	FALSE	327	367	367	515	309	337	433	377	450	290	126	193	148	209	132	183	231	112	91	197	1049	757	767	828	749	304	322	458	392	193	526	715	585	688	447
metabolite_02418	11.01	215.179	214.172	FALSE	1532	1134	1297	1365	1262	130	62	41	56	89	43	53	86	115	112	678	1030	1061	989	987	94	96	37	132	92	1198	1787	1702	970	1675	303	719	348	354	579
metabolite_02420	0.87	216.06	215.053	FALSE	347	277	351	283	342	254	222	244	314	250	217	169	212	264	349	337	282	216	182	1031	89	68	63	45	848	305	355	352	354	354	602	607	650	645	655
metabolite_02421	0.96	216.088	215.08	FALSE	198	117	177	158	229	131	202	226	147	147	80	112	58	138	45	100	161	179	19	86	765	954	765	888	668	270	187	144	191	166	223	181	239	246	370
metabolite_02422	0.98	216.088	215.081	FALSE	232	166	203	169	229	94	202	226	171	148	96	97	58	49	85	109	161	137	85	86	865	662	305	535	668	258	187	160	146	166	238	274	216	246	303
metabolite_02423	2.8	216.094	215.087	FALSE	2123	16329	2156	16523	16914	7293	2786	2733	9258	1981	8400	2129	2120	1914	2838	4417	2063	1741	1248	1700	1680	8905	3515	8866	3008	11958	2839	11746	11714	2736	2603	3439	1970	8854	9336
metabolite_02425	0.73	216.95	215.943	TRUE	7581	8079	8323	7286	7859	5721	6003	6525	7482	6883	6416	6739	7286	6857	6413	5276	6565	5582	2595	4207	7074	7909	8024	7601	8448	2826	2578	2551	2628	1986	4219	4156	3862	3692	3558
metabolite_02426	0.97	217.087	216.08	FALSE	151	126	78	123	95	99	60	103	136	105	56	72	91	114	47	136	171	82	80	147	232	671	648	491	490	133	142	142	78	224	196	310	779	314	222
metabolite_02427	2.8	217.097	216.089	FALSE	2525	2337	972	2989	2738	1202	1736	1336	1347	1467	1378	1399	1643	1365	1508	885	831	724	462	1112	1385	1307	1503	1400	1332	1874	841	2009	1917	1691	1301	1910	1509	1209	1538
metabolite_02428	2.81	217.097	216.09	FALSE	2229	2509	2547	2541	1043	716	1081	1455	1347	1350	1445	1215	1411	1381	1554	885	711	724	579	1112	1385	1301	1434	1567	1250	1985	1671	1180	1917	1670	1059	1910	1513	1384	1510
metabolite_02429	12.75	217.104	216.097	FALSE	527	745	638	473	503	203	629	356	625	632	474	410	527	515	485	418	372	491	558	469	703	533	662	575	486	608	340	417	542	714	563	632	427	771	394
metabolite_02431	11.01	217.194	216.187	FALSE	1018	741	773	1285	1076	116	209	88	163	171	198	123	118	71	155	377	528	719	546	451	130	117	58	198	106	986	920	1172	443	799	243	242	455	404	485
metabolite_02432	11.12	217.195	216.188	FALSE	1233	758	1106	1451	1228	217	333	116	335	256	197	247	242	275	265	223	484	496	332	291	588	727	406	991	551	907	1180	1063	616	1121	1152	1291	1011	974	1164
metabolite_02433	1.86	217.951	216.944	FALSE	256	309	201	210	299	733	654	619	650	509	678	611	541	579	635	836	673	867	657	753	104	130	153	90	275	383	510	288	299	344	149	241	263	510	285
metabolite_02434	0.73	217.952	216.944	FALSE	1489	1685	1452	1245	1454	918	1031	1168	1290	937	1136	1115	1307	1224	1066	856	1222	954	389	832	1244	1492	1360	1218	1455	455	371	420	452	346	637	727	723	775	669
metabolite_02435	0.93	218.066	217.058	TRUE	559	693	693	760	576	384	498	549	528	507	408	449	744	588	468	993	1029	986	824	668	3766	3800	3771	3418	3389	1531	1488	1714	1698	1462	1011	997	1004	1046	1149
metabolite_02436	1.67	218.102	217.095	TRUE	349	289	344	305	473	396	238	344	315	326	174	180	244	194	141	86	76	109	71	81	1121	1134	1132	1213	1038	528	451	352	388	370	1070	723	950	945	1035
metabolite_02437	0.98	218.101	217.094	FALSE	398	276	388	291	364	391	390	328	346	368	149	173	149	180	209	536	460	373	221	229	2472	2149	2471	1707	1741	466	371	406	408	319	780	883	936	818	830
metabolite_02438	0.72	218.949	217.942	FALSE	1255	1529	1393	1433	1308	446	659	975	1185	1128	1186	847	1091	1020	1109	1771	1967	1771	594	1783	1364	1443	1418	1187	1704	502	387	394	421	383	570	608	578	799	640
metabolite_02439	0.73	218.984	217.976	FALSE	3724	3973	3889	3620	3766	3906	4259	4609	5038	4464	3995	4295	4504	4331	4308	1448	2277	920	371	793	3361	3339	3798	3045	3594	2070	2096	2024	1946	1874	3391	3210	3072	3175	3257
metabolite_02440	0.89	219.026	218.019	TRUE	6159	5672	6802	7012	6400	12325	13551	14896	16865	15037	12462	14065	14982	14742	14824	5438	7420	5682	2852	4548	24518	23403	27844	22723	21542	3302	2559	2759	3072	2830	7637	8714	7245	6852	7284
metabolite_02441	1.04	219.029	218.021	FALSE	63	107	197	225	198	308	319	292	497	382	257	424	267	217	319	122	182	254	114	165	1227	1092	1193	1006	906	87	93	57	112	54	353	407	364	442	283
metabolite_02443	4.66	219.101	218.094	TRUE	376	212	395	210	330	710	450	708	814	683	920	927	1026	947	931	95	108	163	83	85	365	291	321	183	243	268	257	316	405	343	1777	1616	2049	1499	1784
metabolite_02444	4.01	219.101	218.094	TRUE	1929	2825	1697	1919	1680	109	159	155	194	222	411	243	201	251	224	108	124	142	92	188	3577	3330	3538	3235	2988	4723	4314	4044	4455	5065	2236	2070	1893	1618	2286
metabolite_02445	3.91	219.101	218.094	TRUE	1059	1467	917	1070	976	113	75	79	74	57	155	115	129	159	108	113	154	92	111	174	1614	1614	1874	5101	4588	656	5136	5098	5261	5581	598	1939	2022	1581	1921
metabolite_02446	4.3	219.102	218.094	TRUE	1077	936	985	1069	1071	3848	3798	4795	4534	4428	3627	3538	3525	3927	3796	280	665	391	298	315	963	833	1536	957	930	1531	1525	1486	1411	1084	7887	7114	8259	6807	7759
metabolite_02447	5.03	219.102	218.095	TRUE	91	97	45	155	147	249	126	263	243	192	219	178	128	143	152	2398	2851	3519	2657	2238	334	373	330	325	228	239	212	292	163	283	791	1246	1777	467	773
metabolite_02449	4.18	219.102	218.094	TRUE	237	193	665	747	616	116	86	82	17	150	231	132	176	305	197	259	288	216	97	120	1546	1521	2158	1526	1581	960	1012	1066	980	965	1530	1690	1616	948	479
metabolite_02450	11.02	219.137	218.129	FALSE	1251	840	1042	656	1358	63	102	77	56	87	115	125	136	98	117	731	995	446	753	863	102	77	96	189	87	1099	1478	1420	540	1424	267	299	227	295	758
metabolite_02454	5	219.176	218.169	FALSE	449	397	643	645	636	330	312	314	277	337	544	627	479	753	606	88	66	127	56	108	487	705	392	702	508	325	182	226	160	192	527	553	547	1102	601
metabolite_02455	11.02	219.208	218.2	FALSE	482	898	402	1503	350	178	121	174	63	100	78	85	69	86	83	279	250	995	272	271	133	65	65	128	127	389	559	428	822	546	203	215	237	178	210
metabolite_02457	0.73	219.984	218.977	FALSE	819	903	829	817	950	956	1102	1103	1247	1089	839	990	1002	1129	1085	536	566	338	113	203	682	616	827	780	670	548	613	539	644	516	853	927	839	742	605
metabolite_02458	0.89	220.029	219.022	FALSE	717	446	531	618	567	1216	914	1390	1585	1141	811	886	1230	1108	968	571	677	625	329	380	1803	1911	2091	1877	1727	353	263	263	330	294	633	875	657	678	594
metabolite_02459	0.95	220.074	219.067	FALSE	728	586	805	927	983	934	1012	1128	1064	640	376	410	625	416	406	253	171	145	181	209	814	1550	891	735	887	402	458	489	409	448	542	1045	708	963	1018
metabolite_02461	4.29	220.105	219.098	FALSE	248	225	174	145	170	477	645	452	788	673	641	531	462	639	569	32	107	27	63	67	146	90	381	159	131	243	207	326	300	270	757	1155	1254	673	1141
metabolite_02462	2.63	220.119	219.111	FALSE	399	162	86	87	203	88	105	137	115	101	370	312	463	467	464	161	143	44	73	41	1493	3006	2847	3063	2629	397	230	304	279	259	1440	1008	1213	845	1278
metabolite_02463	2.49	220.118	219.111	TRUE	4930	4098	4754	4724	4430	2338	3532	2331	2966	2196	1375	1240	1180	1049	1404	1710	1929	2066	983	1626	37881	38366	41156	38209	35870	4755	4292	4335	4630	4093	6057	5524	6353	4831	6107
metabolite_02464	0.97	220.118	219.111	FALSE	222	160	215	334	175	102	144	148	113	119	109	73	60	127	67	156	109	99	57	114	593	522	595	1480	373	381	361	175	218	284	992	589	1070	542	485
metabolite_02465	12.78	220.538	219.531	FALSE	387	768	623	503	783	576	604	735	637	918	508	560	607	711	469	511	488	489	577	516	694	545	802	539	600	674	256	407	680	500	529	588	535	504	411
metabolite_02466	0.74	220.982	219.975	FALSE	923	971	1121	916	846	1135	1254	1360	1635	1231	1210	1294	1233	1374	747	233	323	228	44	136	745	758	879	688	654	529	279	259	346	379	1000	736	841	818	904
metabolite_02467	0.72	220.982	219.975	FALSE	945	979	1049	749	832	990	1179	1258	1308	1110	1141	806	635	591	1104	512	271	228	205	387	823	579	1040	821	871	625	634	677	687	619	1069	989	981	1006	856
metabolite_02468	0.89	221.026	220.019	TRUE	1135	1080	1370	1148	1128	1328	1592	1231	1829	1233	1318	1663	1267	1257	1471	498	674	823	615	542	2642	2487	2983	2371	563	484	427	676	632	400	1113	1234	1025	1013	687
metabolite_02469	2.08	221.092	220.085	FALSE	782	714	812	800	862	573	690	635	691	674	645	862	884	734	881	172	150	99	70	119	1306	1231	1300	1297	1285	925	824	1065	988	914	1334	734	1029	646	970
metabolite_02470	1.86	221.092	220.085	TRUE	306	382	297	241	207	833	955	874	901	882	321	452	271	263	305	203	170	255	82	136	1657	1471	1589	1623	1239	440	263	313	289	229	850	639	890	610	811
metabolite_02473	5.63	221.117	220.11	FALSE	51	73	40	78	35	54	46	97	63	67	63	81	138	118	169	360	853	669	257	704	42	67	27	43	47	57	61	124	76	60	55	64	78	60	60
metabolite_02474	4.46	221.117	220.11	TRUE	783	941	750	824	765	1617	1732	1802	1828	1910	1935	1905	1737	2105	1724	416	492	516	253	500	1799	1642	2177	1523	1540	821	717	470	753	876	769	640	688	404	703
metabolite_02475	4.78	221.117	220.11	TRUE	1238	848	1311	1490	1262	1248	1016	1236	1114	1137	2180	1583	1502	1618	1363	206	320	320	93	193	960	848	1325	1040	969	1193	1373	1195	793	1035	1143	962	1096	965	1136
metabolite_02476	5.53	221.117	220.11	FALSE	152	45	76	157	168	142	83	180	111	135	125	143	144	151	144	274	543	658	210	566	30	76	42	81	106	52	51	66	65	55	74	53	98	86	47
metabolite_02477	2.49	221.122	220.115	FALSE	489	568	610	434	476	318	419	331	340	271	314	135	210	160	152	164	259	234	198	241	4368	1374	1358	1214	3784	515	668	574	534	695	762	595	521	915	649
metabolite_02478	11.01	221.152	220.144	FALSE	829	398	534	942	572	642	512	260	430	523	766	499	409	345	826	357	457	576	309	453	220	152	188	150	162	595	952	1071	488	561	405	303	487	312	316
metabolite_02480	11.13	221.188	220.181	FALSE	498	242	369	460	706	146	154	121	130	97	226	109	159	78	170	181	161	345	281	226	405	392	234	400	434	423	769	429	237	359	487	718	507	477	507
metabolite_02481	12.78	221.994	220.987	FALSE	907	1121	923	917	908	811	973	850	695	1093	849	880	961	922	794	746	983	1025	993	774	1145	1311	1043	1131	1102	958	907	978	950	906	815	813	985	913	845
metabolite_02482	0.89	222.023	221.016	FALSE	885	598	1353	889	845	243	190	247	206	448	346	318	352	256	387	268	682	298	199	516	1602	2020	2105	1947	1914	1602	1493	1554	1480	1041	1899	1890	1579	2157	1904
metabolite_02483	0.87	222.066	221.058	FALSE	1461	946	1255	1260	1321	678	812	880	907	859	858	697	965	700	910	188	286	196	104	163	228	96	133	178	106	399	497	339	353	513	229	212	240	311	232
metabolite_02484	0.88	222.064	221.057	FALSE	1952	1249	1263	1706	1318	631	645	712	547	874	504	641	533	650	667	202	286	229	92	172	191	96	120	76	74	496	506	339	353	547	311	392	249	311	370
metabolite_02486	2.49	222.121	221.114	FALSE	77	65	117	127	69	65	101	79	61	92	24	86	58	49	66	33	32	24	30	58	694	668	868	759	676	113	56	63	119	127	77	165	108	180	126
metabolite_02490	3.68	223.042	222.035	FALSE	505	596	514	495	509	120	52	75	214	116	66	68	81	109	76	174	26	117	75	37	327	244	141	238	144	597	432	578	675	506	426	653	444	678	415
metabolite_02492	0.93	223.062	222.055	FALSE	861	1140	758	1370	846	826	764	872	857	906	1008	1001	993	919	960	420	927	753	445	534	376	290	261	371	301	587	1281	475	1147	500	1163	1310	1329	1144	1311
metabolite_02493	5.02	223.062	222.054	FALSE	417	416	391	490	533	884	724	810	838	866	418	318	350	429	460	128	174	152	173	215	189	227	202	178	266	500	443	490	531	561	262	253	271	268	416
metabolite_02494	11.01	223.063	222.056	FALSE	726	739	742	1180	1184	968	1014	956	450	450	600	553	462	324	343	945	1080	655	596	571	966	896	918	946	873	1331	1209	1278	1205	1196	904	887	867	356	917
metabolite_02495	0.91	223.081	222.073	FALSE	1176	884	1308	974	1115	279	292	400	424	382	397	387	338	427	254	299	393	477	298	426	447	398	370	386	337	1305	789	1127	798	1092	653	590	626	506	744
metabolite_02497	4.52	223.097	222.09	FALSE	347	138	271	376	236	705	619	382	394	349	555	568	369	302	504	262	315	416	76	255	122	53	30	20	144	94	52	30	53	83	253	173	164	200	208
metabolite_02500	0.72	223.989	222.982	TRUE	16584	16183	17270	15824	16190	22515	23935	24498	26024	23251	22602	23251	22779	22528	22586	4998	6913	5672	2488	5250	13276	12446	13541	13942	12627	11215	11355	11508	10941	10672	17502	18829	18061	17860	18125
metabolite_02501	12.79	223.988	222.981	TRUE	14601	15920	13940	14738	14209	12360	16679	14191	8940	14315	12696	14711	14362	13576	12295	13887	15208	14320	14476	13650	16481	19849	15940	19208	17028	13473	14398	14430	14552	13950	14750	13899	14490	14456	13808
metabolite_02502	10.94	223.989	222.982	FALSE	659	1272	477	626	792	664	778	945	1416	464	461	831	1061	924	647	903	509	565	992	695	1081	801	1060	615	969	858	650	597	1192	741	818	853	568	876	836
metabolite_02503	12.79	224.989	223.982	FALSE	3135	1481	2512	3159	2859	2658	1122	2751	1807	3024	2595	2892	2898	2862	2409	3088	3034	2857	3250	2781	3658	4074	3416	4088	3490	3093	2751	3017	2885	3031	3425	2801	1158	2970	3171
metabolite_02504	0.73	224.99	223.983	FALSE	5246	4991	1496	4961	5174	6903	7595	7754	8056	7635	2731	6741	3018	7465	6941	1717	2206	1969	827	1808	4065	4411	4639	5173	4175	3801	3554	3858	3854	2752	5893	6305	5920	1752	2196
metabolite_02505	0.94	225.016	224.009	FALSE	414	393	388	523	356	1298	1244	1318	1705	1222	1847	1638	1788	1953	1887	952	1801	1695	845	1073	1104	853	988	924	1102	571	525	648	731	744	978	1006	1255	990	1115
metabolite_02506	3.25	225.075	224.068	FALSE	1023	765	995	1012	859	257	282	179	210	251	212	293	317	377	289	38	37	63	89	95	135	225	223	255	197	1403	1232	1256	1386	1132	431	548	303	399	405
metabolite_02507	3.73	225.076	224.068	TRUE	38905	37597	40313	42134	38741	27496	29375	28597	31194	26522	22279	23122	22683	24387	23225	2460	3831	2978	1276	2690	12187	13211	13020	13567	12317	41102	37306	37746	37752	35972	34421	32780	34339	31800	33383
metabolite_02509	2.7	225.074	224.067	FALSE	188	264	276	358	319	176	161	202	138	132	129	222	157	179	227	26	68	40	16	16	386	608	342	648	375	339	313	295	206	182	484	502	599	405	254
metabolite_02511	3.84	225.075	224.068	FALSE	717	1383	1175	1546	1125	695	593	467	643	574	540	588	547	738	368	83	104	156	91	97	717	477	520	472	550	958	1825	714	1871	1547	1241	1350	1119	1076	1196
metabolite_02512	3.48	225.076	224.068	FALSE	445	224	288	580	453	647	528	634	622	654	811	777	887	1022	837	40	104	98	116	120	430	562	495	813	750	299	408	376	213	331	759	341	1114	692	750
metabolite_02513	5.05	225.084	224.076	FALSE	164	150	117	825	236	111	117	117	75	103	51	82	90	119	75	176	151	108	148	170	87	93	62	107	120	425	582	452	264	897	1340	848	1348	1025	681
metabolite_02516	5.02	225.111	224.104	TRUE	202	170	137	293	306	96	44	83	43	50	68	147	66	100	84	62	62	75	91	57	49	54	50	30	46	230	730	452	230	441	1010	844	1159	858	1176
metabolite_02519	4.11	225.113	224.105	FALSE	1594	1802	1623	1530	1549	119	189	151	123	143	109	207	146	214	176	77	101	67	65	66	313	217	218	231	234	1938	1827	1934	1864	1778	2195	2213	1891	1754	2034
metabolite_02522	5.01	225.147	224.14	FALSE	645	305	683	480	771	808	654	837	718	713	455	283	376	363	450	144	165	245	105	148	162	157	179	219	194	814	1073	1084	721	898	177	276	313	210	407
metabolite_02523	7.3	225.196	224.189	TRUE	695	604	983	1192	1212	2656	2074	2276	2119	1839	2096	2194	2168	2239	2433	274	403	420	176	371	2520	2191	2308	2710	1254	629	794	1038	681	774	2399	2469	2868	2322	2311
metabolite_02524	12.78	225.988	224.981	FALSE	1053	915	825	1181	927	476	1234	1311	411	802	754	841	1059	696	852	732	898	1107	807	739	775	1443	711	1264	1270	1291	1172	1095	923	869	1094	829	1027	918	1029
metabolite_02525	0.72	225.987	224.98	TRUE	2349	5413	5501	5434	5684	7219	4223	7652	8497	7729	7606	7277	7181	7635	7627	1654	1742	1831	922	1903	4261	4098	4975	4889	1764	3698	3764	3813	3817	2485	2597	2268	2321	6069	2053
metabolite_02526	12.78	226.012	225.005	FALSE	633	1501	776	807	435	853	680	880	1510	1487	982	962	1173	890	468	1152	537	495	1206	972	1344	612	1561	711	822	714	472	591	1363	449	613	1299	597	500	577
metabolite_02527	3.72	226.079	225.072	FALSE	4808	4799	5263	2316	4839	3598	3917	3900	4017	3250	2967	3126	2950	3449	1101	386	616	476	287	400	1853	1842	1822	1730	1618	5247	4726	1880	4778	1065	1481	4368	4880	1566	1486
metabolite_02530	10.68	226.157	225.15	TRUE	114	49	91	148	144	840	286	384	583	411	378	269	389	178	803	51	35	73	52	79	153	190	83	254	221	47	114	45	59	82	197	153	308	140	166
metabolite_02531	6.28	226.18	225.173	TRUE	2616	2190	9361	4748	5198	2905	2891	5704	7591	4258	4384	2848	3283	7044	4336	5211	13961	3299	10505	5637	2201	5079	7047	5369	4230	10351	2554	3915	7282	3150	6680	3481	2406	8885	3775
metabolite_02532	11.32	226.18	225.173	TRUE	1114	547	918	1376	707	909	824	1618	1302	1057	1193	1216	951	1988	982	1880	1387	841	2317	1153	788	1595	1027	1044	1530	1191	1367	895	1670	975	1391	1227	1041	1507	1407
metabolite_02535	0.72	226.988	225.98	FALSE	753	940	1180	1053	908	1457	1424	1550	1536	1281	1169	1360	1429	1488	947	335	573	385	182	459	998	863	865	783	899	725	836	798	782	744	1197	1194	1131	1278	1130
metabolite_02536	4.38	227.091	226.084	TRUE	1411	1376	2201	1322	1601	3770	2068	4260	2928	2116	2821	3165	2993	3468	3943	200	285	242	150	202	1359	1342	2016	1403	1204	347	316	311	289	335	1263	1104	1243	1088	1076
metabolite_02537	4.11	227.091	226.084	FALSE	8516	2015	3859	2056	9940	17348	18548	17668	19906	17391	14609	15604	14894	15442	15057	859	1736	1190	603	1074	757	680	1059	919	841	274	195	139	285	182	6451	6113	5944	1612	6165
metabolite_02538	4.28	227.091	226.084	TRUE	3367	2396	4525	3066	3312	4183	3773	4751	5480	4241	4069	4046	7042	4228	4119	458	617	473	528	419	4370	3554	2092	2037	3794	954	478	555	472	471	2303	2251	2390	2022	1993
metabolite_02539	3.93	227.091	226.084	TRUE	138208	109667	157985	139136	142421	230394	233769	245938	263379	243271	221325	229894	235206	236029	227964	26651	38196	30290	15652	27907	5123	8909	9297	7768	11284	3634	2405	1701	2812	2230	131392	128583	132950	123646	124398
metabolite_02540	3.04	227.091	226.084	TRUE	94460	88827	95784	98980	93467	10248	22151	8227	12532	9721	13091	17985	11724	9688	26478	17072	15220	16509	9034	13118	185217	186610	191843	188434	183903	106492	103585	103811	102239	98327	57039	56865	59122	52400	55380
metabolite_02541	4.61	227.091	226.083	FALSE	1503	1396	838	1272	1470	1470	1682	1830	2338	2054	1760	1661	1702	1131	1647	131	227	200	158	210	154	154	158	169	208	135	195	179	143	77	1551	782	1741	1280	1242
metabolite_02542	3.7	227.088	226.08	FALSE	1472	1035	1767	1213	1480	2438	3315	2926	2576	1561	1999	2470	2681	2223	2599	363	465	388	291	415	910	1010	728	1062	946	1138	675	582	568	575	1152	1021	1278	1045	1039
metabolite_02543	3.18	227.092	226.084	FALSE	8764	10438	8372	9858	8374	518	620	422	582	532	661	684	754	543	1051	1486	1614	1356	579	1222	14511	20400	26850	12271	6290	12493	10839	11149	12436	11168	2050	2031	2309	1911	1900
metabolite_02544	3.29	227.091	226.084	FALSE	1636	1671	1548	1701	1424	406	525	435	418	429	323	347	447	480	441	291	381	244	224	256	2233	4491	4748	7007	6634	1571	2054	2193	2338	1268	1524	1374	1143	1386	1465
metabolite_02545	2.93	227.091	226.084	FALSE	4051	4945	5008	1105	4456	965	1306	791	1046	756	870	1205	980	931	1475	650	683	472	354	413	15242	16281	17424	16539	15070	4536	1276	3985	4622	3673	1935	2036	1989	1891	1871
metabolite_02548	2.82	227.091	226.084	FALSE	3704	3809	3898	4081	3683	1275	1672	1104	1546	1192	1137	1484	1233	1208	1719	690	826	755	477	647	20331	20319	21710	21245	18951	4293	3742	3781	4107	3779	3040	3058	3230	2861	2958
metabolite_02549	2.16	227.091	226.084	FALSE	542	443	778	692	579	197	306	202	246	211	192	160	83	102	100	357	428	454	429	276	570	454	528	548	529	855	713	752	648	882	141	89	133	125	129
metabolite_02550	11.04	227.092	226.085	FALSE	428	318	491	425	519	588	544	650	663	406	441	484	376	366	415	319	517	421	376	368	182	377	247	378	360	398	394	316	283	374	396	268	483	387	718
metabolite_02551	3.5	227.091	226.084	TRUE	1825	1754	2093	1971	2199	2282	2817	2645	3260	2815	1950	2151	1828	1995	1905	1638	1499	1801	1932	1510	14490	14516	15638	15023	13942	1773	1307	1383	1731	1153	4119	3815	3996	3519	4066
metabolite_02554	5.06	227.127	226.12	FALSE	36	68	44	34	41	116	93	54	76	54	81	100	60	140	81	451	628	630	237	475	36	62	67	99	49	80	37	39	108	36	74	96	44	67	65
metabolite_02555	6.65	227.126	226.119	FALSE	672	796	673	559	543	640	724	704	562	974	394	412	857	761	449	1332	433	398	482	587	709	714	736	837	784	613	433	461	536	467	732	994	364	1067	791
metabolite_02556	4.22	227.128	226.12	TRUE	280	526	574	425	481	48	147	223	106	141	152	196	250	209	189	209	244	242	200	256	2608	2293	7099	3654	1996	1464	407	339	381	342	265	225	222	147	159
metabolite_02558	3.43	227.128	226.12	FALSE	773	587	971	795	1363	263	240	324	351	338	120	153	324	381	71	1348	909	1581	1740	1103	1047	1388	755	1386	1136	649	524	748	756	525	1874	1755	1053	1301	1938
metabolite_02559	4.36	227.128	226.121	TRUE	3228	2607	3846	3278	3299	787	610	673	609	903	1549	1741	1526	1662	1941	152	175	204	155	231	353	425	635	518	363	3463	3028	3364	3325	2968	2573	2488	2462	2159	2414
metabolite_02560	4.33	227.128	226.121	TRUE	2974	2046	3850	3339	3226	692	692	1152	789	903	1549	1741	1526	1662	1941	167	175	79	155	231	453	404	658	518	475	3279	3583	1317	3283	3153	1742	1814	1729	1515	1821
metabolite_02564	3.56	227.164	226.157	FALSE	648	669	693	704	781	402	510	576	599	618	765	727	890	910	638	57	24	46	42	33	180	143	143	173	158	681	719	636	684	592	873	869	839	868	956
metabolite_02567	11.01	227.177	226.169	FALSE	392	247	273	373	1006	263	104	190	116	105	114	136	97	222	133	300	390	280	350	238	134	177	169	209	173	334	1032	401	702	1074	233	243	174	177	267
metabolite_02568	6.28	227.183	226.176	FALSE	281	335	1776	936	974	889	532	1326	1513	820	711	406	1029	783	543	1053	1736	551	1157	1134	381	982	1479	1058	944	908	329	569	1353	719	1300	504	494	1169	538
metabolite_02572	0.75	227.984	226.977	FALSE	502	417	346	430	445	675	786	785	627	644	703	717	804	562	618	67	91	52	24	51	255	392	459	553	361	213	87	172	153	186	313	484	309	363	568
metabolite_02573	0.72	227.986	226.979	FALSE	614	513	498	503	439	618	661	542	582	681	587	688	847	674	713	231	202	132	142	232	668	310	501	338	508	472	448	478	381	495	575	548	643	533	562
metabolite_02574	12.77	228.007	227	FALSE	96	553	350	135	199	139	239	215	299	389	274	260	364	100	260	178	148	266	264	54	481	320	547	233	365	395	139	210	427	277	236	240	173	159	207
metabolite_02577	3.04	228.095	227.088	FALSE	11618	10809	11916	3308	11147	1226	877	703	1647	1274	1721	2551	1517	1259	3351	2171	2096	2100	1230	1920	4251	21861	4947	5431	22238	5069	12173	12596	4366	12261	3451	6931	3444	2946	2279
metabolite_02579	3.92	228.095	227.088	FALSE	16685	13232	20108	17206	18150	27395	27080	30044	31234	29576	27217	26621	28284	29573	27489	3602	4731	3802	2085	1340	694	1094	1345	1141	1593	369	335	273	538	201	16320	15632	17400	15917	15987
metabolite_02583	3.91	228.095	227.087	FALSE	16685	13224	18438	16964	16383	24857	3672	5751	30267	26894	4151	5103	27003	27275	5367	2061	4697	3623	1965	3177	722	1153	1123	1158	1541	591	263	273	354	398	4610	4184	5329	3898	3566
metabolite_02585	7.05	228.195	227.188	TRUE	2663	2298	3191	2391	1669	2510	2040	2394	4583	2920	2916	3050	2584	3614	2036	3365	3867	2197	3686	2500	2342	3524	2641	3705	3561	4686	2951	2520	3797	2757	4039	2342	2733	3805	2652
metabolite_02586	6.97	228.196	227.188	FALSE	1083	1317	2964	2770	2002	2570	2337	2249	1239	2675	2551	2342	2305	2588	2218	3317	2972	965	2863	2281	1878	3115	3205	3387	2265	3163	2531	2801	1144	2002	1381	2618	2550	2576	2996
metabolite_02587	11.36	228.196	227.188	TRUE	1491	1290	1832	1347	1315	1230	1457	1945	2752	1540	1581	1478	1378	1976	1242	1822	1862	1453	2277	1601	1273	1792	1984	2261	1686	2420	1688	1386	1959	1275	1648	1626	1427	1940	1741
metabolite_02588	12.12	228.196	227.189	FALSE	354	184	552	185	209	185	135	417	1710	462	303	582	260	458	100	452	228	799	482	189	154	444	246	537	129	448	493	197	813	490	286	349	318	203	613
metabolite_02589	10.98	228.196	227.189	FALSE	466	536	1076	534	461	366	498	498	1546	476	631	1353	488	529	494	673	600	592	1757	426	433	622	609	1668	470	703	504	488	440	555	728	545	788	650	1344
metabolite_02590	12.13	228.199	227.192	FALSE	354	184	552	185	209	201	135	417	1474	462	303	421	260	458	125	359	124	799	461	145	122	497	246	277	173	448	493	197	1052	490	270	349	318	294	442
metabolite_02592	10.64	228.232	227.225	TRUE	404	188	338	459	302	393	320	411	509	254	429	1195	321	405	267	315	717	222	847	444	423	524	411	672	381	273	330	300	265	292	318	367	566	352	710
metabolite_02593	10.96	228.232	227.225	FALSE	1371	1173	1362	1283	1215	1141	811	1400	838	1336	1228	909	1322	1482	1171	1348	1264	879	840	1331	1433	1425	1316	1541	1166	1331	745	1057	1115	1088	1425	1320	1208	1540	1323
metabolite_02595	7.42	228.269	227.262	FALSE	436	520	424	413	273	463	490	443	454	508	550	559	332	332	356	407	376	341	367	490	565	460	337	325	269	191	349	382	415	252	260	305	313	298	298
metabolite_02596	0.73	228.968	227.961	FALSE	990	914	1032	966	855	1130	1478	1173	1644	1374	1330	1201	1302	1198	1186	330	393	348	159	319	803	717	925	908	741	741	656	754	719	591	878	1121	1047	1000	1039
metabolite_02598	0.91	229.041	228.034	FALSE	370	367	377	712	267	159	74	92	115	43	27	70	66	57	45	138	215	129	223	157	143	524	182	195	205	533	341	357	449	258	507	628	698	281	663
metabolite_02600	0.96	229.071	228.064	FALSE	477	538	589	363	446	385	444	620	545	501	429	706	630	814	886	193	181	204	223	329	214	231	211	264	277	443	308	431	352	433	399	385	493	309	423
metabolite_02601	3.08	229.071	228.063	TRUE	55269	50389	52991	56656	51551	1035	1167	3706	1056	4748	699	1499	649	2669	1200	360	464	451	400	401	5540	6422	5850	2730	5580	73592	67145	69804	69537	64456	21709	24073	19866	21279	23708
metabolite_02602	3.93	229.098	228.09	FALSE	3481	2544	3228	3283	3396	3764	4594	1678	4967	3824	3945	1441	1665	3906	3907	693	705	754	401	604	527	478	568	368	398	190	245	341	226	154	2930	2680	3145	2856	2860
metabolite_02603	3.82	229.101	228.093	FALSE	11166	7362	12256	9661	10105	3362	2347	3782	3819	3407	3198	3133	2017	3578	3363	463	546	524	326	329	2569	2436	3053	2553	2424	3606	3306	2985	3267	3213	7285	7495	7607	7273	7660
metabolite_02604	4.46	229.108	228.101	FALSE	1160	1248	1125	912	1138	221	150	152	96	83	166	128	95	77	209	201	199	141	185	127	647	635	961	582	585	1185	1102	971	1239	991	1108	1031	1214	1101	1120
metabolite_02605	3.4	229.107	228.1	TRUE	29489	23329	30657	26997	28154	17288	19420	16250	18587	17313	17249	17911	18928	19406	20020	29360	30097	27411	16944	26890	268578	257552	271435	262469	251994	20979	15054	16708	19193	16408	44196	46197	47391	42350	42654
metabolite_02606	3.68	229.107	228.1	TRUE	151002	112104	171614	140549	154745	13055	10286	12563	13160	12702	9495	10624	10355	11027	11398	4085	4582	5193	4223	3483	23296	21533	24583	23219	20489	57124	54497	52619	54074	50756	103941	107779	110723	98270	103737
metabolite_02607	3.2	229.107	228.099	TRUE	1559	504	687	820	1960	286	281	455	402	283	342	309	371	447	264	1950	1870	978	2831	3700	2230	2702	2570	2318	2528	2766	2166	2324	2564	2063	3127	2686	3080	941	2745
metabolite_02608	3.52	229.108	228.1	FALSE	2791	2998	1723	2472	1337	1459	1248	1111	1188	965	993	1286	969	1465	1643	1535	2002	1813	910	1567	53333	52506	14119	44667	48026	3550	2745	2843	3989	2414	4661	4256	4126	4597	4803
metabolite_02609	2.56	229.107	228.1	TRUE	1371	1324	1360	1275	1149	704	567	1120	872	1028	337	459	364	470	361	174	171	247	101	172	3376	3838	3771	3460	3549	1277	1281	1091	1140	1051	1628	1406	1594	1303	1523
metabolite_02610	3.05	229.103	228.096	FALSE	2331	2015	2534	3418	3215	2507	2400	2003	2592	2140	2100	2756	2073	1514	2492	343	313	354	272	375	3527	3810	3645	3226	3300	3530	3638	3722	3587	3487	2123	2185	1458	1958	2121
metabolite_02611	4.07	229.119	228.112	FALSE	1076	421	1260	534	658	196	139	130	139	170	133	97	60	115	115	84	162	139	87	134	1563	1918	1912	1692	1775	1521	1246	1421	1430	1391	7021	5718	8038	5469	6594
metabolite_02612	4.87	229.118	228.111	FALSE	223	218	162	157	219	80	50	84	66	60	101	78	72	69	81	30	16	32	25	16	67	254	173	173	114	288	240	235	139	210	781	875	707	583	828
metabolite_02615	5.34	229.122	228.115	TRUE	216	150	199	210	177	141	127	1648	970	581	334	373	387	97	208	24	23	48	20	50	143	232	213	167	123	1034	638	972	584	823	919	1165	1394	1044	1154
metabolite_02616	5.42	229.123	228.116	TRUE	222	137	222	147	203	461	401	684	680	408	184	309	270	197	206	72	19	24	19	53	109	121	81	185	35	372	351	441	339	321	1000	1038	1267	976	1110
metabolite_02617	4.29	229.122	228.115	FALSE	1053	916	1138	1384	1167	173	172	252	209	316	202	228	257	226	423	27	28	57	44	33	158	200	351	296	110	1635	1617	1585	1481	1411	2207	1826	2236	1717	1992
metabolite_02620	12.75	229.141	228.133	FALSE	741	995	724	315	573	742	615	623	658	579	587	680	884	750	653	595	737	553	852	718	961	796	986	557	749	726	566	605	800	638	771	955	661	615	641
metabolite_02621	1.78	229.154	228.147	TRUE	2052	2416	2463	2524	2149	1426	1497	1301	1371	1315	778	928	766	761	819	293	209	364	346	594	4479	4982	4304	4883	4848	1826	1798	1806	1945	1680	4588	3840	4140	3485	3981
metabolite_02622	2	229.154	228.147	TRUE	1388	1538	1561	1433	1521	1639	1506	1612	1668	1370	1019	1084	898	1124	1029	306	367	334	314	510	2985	3107	2824	3006	2814	1333	1379	1315	1409	1294	2634	2428	2525	2476	2429
metabolite_02623	1.61	229.154	228.147	TRUE	626	528	537	596	619	229	301	322	320	348	176	174	216	147	211	34	196	71	71	201	1058	978	1084	1104	1161	572	559	527	377	411	893	937	962	888	921
metabolite_02624	0.98	229.155	228.147	FALSE	1767	2260	2278	2246	1615	1058	676	1028	1133	1042	833	558	1006	892	487	678	829	790	457	1081	3024	2928	3150	3260	3396	2121	2140	2196	2308	1683	3282	3093	3279	3232	3280
metabolite_02626	7.05	229.197	228.19	FALSE	398	416	655	603	593	496	505	758	1073	616	568	590	566	768	516	803	845	458	737	806	565	760	644	654	682	969	591	731	827	566	781	510	558	774	750
metabolite_02630	1.26	229.972	228.965	TRUE	379	574	275	305	337	494	490	330	267	329	310	348	377	380	429	1128	1007	501	691	610	375	315	293	373	375	210	282	232	210	242	501	495	475	359	413
metabolite_02631	1.21	229.975	228.967	TRUE	719	625	566	479	559	512	447	353	468	443	426	448	418	415	492	644	1059	596	855	712	310	559	375	364	285	235	465	439	313	317	565	406	617	866	517
metabolite_02632	1.01	229.975	228.968	FALSE	79	118	104	161	163	105	71	100	110	111	101	79	45	104	73	738	547	726	881	634	108	149	58	97	106	155	140	131	162	159	202	231	189	402	360
metabolite_02633	0.88	230.054	229.047	FALSE	864	619	712	703	759	246	226	281	313	138	179	213	258	187	302	360	158	174	98	130	190	49	85	100	71	134	231	245	72	144	78	144	142	116	162
metabolite_02634	3.08	230.074	229.066	FALSE	6421	5561	1061	6485	1922	143	151	209	192	416	178	122	88	122	138	17	75	51	95	36	286	605	324	553	784	8412	1090	7748	1538	1801	2548	1106	2233	2307	1311
metabolite_02635	0.97	230.095	229.088	FALSE	110	849	616	219	149	72	115	122	611	259	173	160	232	216	322	83	48	31	26	104	1154	498	1427	898	413	83	93	48	166	125	459	1120	1042	440	432
metabolite_02636	3.09	230.112	229.104	FALSE	498	423	570	491	446	261	180	297	312	283	292	201	269	203	254	40	24	53	47	38	656	270	324	817	357	553	500	468	543	443	229	241	187	336	308
metabolite_02638	3.7	230.111	229.103	FALSE	19799	14225	2188	17538	18170	1898	1738	1711	1981	2023	1413	1584	1525	1905	1643	571	573	775	637	355	3217	2932	3635	3121	2759	7802	7528	7202	7062	7366	13352	1067	14513	963	13102
metabolite_02639	3.4	230.111	229.103	FALSE	1070	3151	4319	3129	3955	2364	2487	2044	2624	2494	2605	2455	2516	2318	2686	4007	3824	3456	2783	3491	30827	29364	31381	29119	28691	2816	2108	2291	2595	2107	6178	6052	6370	5688	5720
metabolite_02643	0.97	230.157	229.15	FALSE	283	371	423	330	319	136	78	112	175	128	72	87	85	97	92	89	122	75	136	92	475	939	390	455	906	373	276	277	349	333	339	420	503	734	773
metabolite_02645	7.44	230.247	229.24	FALSE	293	361	920	396	415	454	664	276	495	483	298	391	499	519	437	284	304	112	341	557	257	412	215	361	179	309	347	170	173	310	269	205	222	216	281
metabolite_02646	0.72	230.889	229.882	FALSE	382	587	336	611	545	191	144	222	240	237	257	257	205	197	159	512	702	806	689	642	463	545	705	697	534	279	262	247	298	303	184	253	198	329	231
metabolite_02647	0.74	230.967	229.96	FALSE	553	571	531	372	388	446	463	595	598	551	379	580	536	551	560	135	204	195	140	184	316	391	365	286	326	221	165	228	165	263	442	406	345	372	515
metabolite_02648	1.66	230.988	229.98	FALSE	268	218	211	224	200	710	785	910	664	670	680	628	689	676	628	91	131	108	97	124	648	831	581	736	758	162	181	144	160	238	318	322	319	353	370
metabolite_02650	1.23	230.989	229.982	FALSE	92	134	153	123	135	561	582	572	755	498	581	493	774	717	565	62	142	103	55	115	1029	1719	1098	1171	1070	174	140	147	197	99	244	228	466	244	291
metabolite_02651	0.95	231.026	230.019	TRUE	1581	1185	1876	1506	1554	5165	7804	6870	6983	6307	5461	6286	5801	6058	6086	456	721	691	324	443	34065	34781	36692	35321	34245	107	49	49	65	52	271	360	641	302	734
metabolite_02656	3.68	231.112	230.104	FALSE	2778	2243	1155	866	3012	207	174	300	299	317	335	268	224	287	272	97	150	171	112	95	449	493	558	552	544	1121	1334	925	587	1000	2302	2027	1208	1875	1816
metabolite_02657	3.4	231.112	230.105	FALSE	628	566	709	456	603	394	439	391	466	565	389	551	407	356	468	807	582	666	308	579	1910	2070	4900	2532	4721	477	408	342	462	344	1041	1002	973	902	947
metabolite_02659	5.66	231.137	230.13	TRUE	248	170	186	229	189	82	83	97	76	116	125	56	125	50	106	102	50	24	42	69	83	247	290	184	255	253	130	171	190	195	1445	2283	2405	2267	2636
metabolite_02660	4.93	231.139	230.132	TRUE	223	244	326	418	342	49	79	131	146	76	52	59	50	105	101	46	36	37	38	27	557	307	648	255	350	228	181	254	313	241	1244	1148	1357	954	1218
metabolite_02662	11	231.173	230.165	FALSE	266	213	392	251	248	63	58	65	94	63	54	66	59	54	64	136	153	614	241	183	90	105	28	102	44	675	1115	719	230	962	187	156	196	165	182
metabolite_02663	11.04	231.212	230.204	FALSE	723	226	386	823	946	99	117	77	102	117	165	106	134	116	107	281	192	282	166	290	122	135	70	135	148	254	462	959	297	883	693	158	644	301	229
metabolite_02664	0.7	231.916	230.909	FALSE	526	560	406	525	525	555	395	512	752	554	374	538	495	508	524	379	362	356	313	384	427	471	592	387	451	536	560	607	494	606	403	463	505	374	513
metabolite_02665	1	231.966	230.959	FALSE	142	49	47	86	56	64	48	54	87	20	37	21	69	28	59	971	1015	1125	799	652	119	142	106	147	198	42	90	47	79	108	133	185	147	105	58
metabolite_02666	1.17	231.966	230.959	TRUE	440	335	367	274	410	248	192	207	392	353	133	151	169	188	177	1468	1345	1735	1430	1385	595	436	655	429	674	88	238	137	137	72	522	442	346	321	369
metabolite_02667	12.79	231.975	230.967	FALSE	252	307	410	432	289	323	532	314	205	241	488	465	376	159	355	555	824	567	410	728	1021	1076	982	1147	933	305	320	250	337	393	406	382	360	374	275
metabolite_02670	12.58	232.014	231.007	TRUE	847	1287	1045	982	936	932	1058	1320	1498	1315	999	1074	1442	1490	1060	950	975	1116	1062	984	1541	1133	1441	1083	1002	1198	891	1009	1162	837	1046	1440	1071	1076	983
metabolite_02673	0.71	232.924	231.917	FALSE	554	612	607	591	371	494	532	695	544	448	619	536	429	375	627	842	1141	899	664	909	852	872	680	667	1021	600	562	532	634	639	519	546	538	558	519
metabolite_02674	0.75	232.926	231.919	FALSE	694	568	726	717	784	474	412	528	573	513	609	497	580	531	525	679	901	871	668	714	919	981	895	808	925	654	455	547	686	409	514	490	599	693	525
metabolite_02677	1.54	233.059	232.052	TRUE	323	389	506	430	330	1524	1132	1624	1756	1284	1181	1008	1178	1163	1177	105	96	55	59	95	479	493	514	455	473	413	302	411	421	426	1178	1118	1390	708	869
metabolite_02678	0.93	233.059	232.051	FALSE	355	341	327	375	485	787	550	719	1199	623	489	761	999	639	530	572	709	414	353	417	555	460	1162	501	464	238	356	234	328	234	569	818	1095	790	530
metabolite_02679	0.99	233.058	232.051	FALSE	196	295	211	300	358	1001	748	1008	1142	1199	699	733	716	611	665	140	194	124	134	128	479	499	519	534	579	216	407	289	328	311	970	1074	1182	1050	942
metabolite_02680	3.05	233.08	232.073	FALSE	1245	1373	1314	1431	1368	202	547	144	370	334	302	390	277	273	683	338	326	267	201	298	2543	2293	2549	2565	2435	1553	1462	1491	1370	1389	931	885	861	880	879
metabolite_02681	3.65	233.084	232.077	FALSE	1405	1911	1698	1387	1493	1313	1257	1413	1433	1306	1349	1371	1334	1511	1499	1922	1720	1446	2330	1901	1714	1556	1662	1659	1412	1851	1350	1564	1640	1438	1403	1434	1344	1559	1471
metabolite_02683	1.96	233.102	232.095	FALSE	162	181	278	211	255	87	71	143	115	83	102	42	64	90	80	111	225	193	107	116	1102	1268	1091	1215	1148	437	297	392	506	322	526	552	451	289	475
metabolite_02685	10.99	233.12	232.113	FALSE	659	678	734	741	699	1030	828	781	504	796	609	501	922	873	381	588	628	644	574	675	810	573	689	523	676	679	746	759	646	727	604	1020	546	939	1258
metabolite_02686	4.35	233.156	232.148	FALSE	120	97	134	143	117	143	151	189	206	203	238	255	206	246	191	17	39	20	20	17	65	37	49	35	33	142	172	142	168	187	771	770	848	615	698
metabolite_02687	11.01	233.154	232.147	FALSE	2025	1632	1804	2132	2159	426	369	244	1083	297	1154	904	943	261	1049	1165	1381	1464	1346	1456	164	162	93	232	102	1670	2328	2227	1465	2372	1141	1089	1016	593	706
metabolite_02692	12.56	234.011	233.004	FALSE	389	599	617	348	529	489	566	665	928	740	595	553	791	700	561	517	573	535	573	609	707	583	540	698	603	605	703	444	599	603	554	712	463	460	511
metabolite_02693	2.23	234.078	233.07	FALSE	36	23	63	52	28	152	159	82	131	146	78	124	125	128	199	29	23	25	39	23	172	76	69	54	57	23	61	41	33	40	812	754	870	268	754
metabolite_02696	0.89	234.99	233.983	FALSE	103	234	248	200	108	101	76	67	57	30	46	94	118	86	19	634	385	596	764	756	52	63	113	99	135	326	308	236	211	271	58	123	73	102	90
metabolite_02698	0.89	235.022	234.015	FALSE	90	85	177	233	207	928	842	1048	1110	1024	740	636	747	738	732	105	94	138	62	134	4240	2404	3123	4152	3984	51	37	57	43	43	188	201	73	144	235
metabolite_02701	3.09	235.075	234.067	FALSE	228	258	203	175	248	557	311	622	756	750	557	475	588	585	582	34	21	21	24	43	646	664	417	423	617	160	210	121	142	147	899	971	933	983	845
metabolite_02703	5.5	235.097	234.09	TRUE	121	152	135	245	224	24	134	43	64	45	50	69	68	42	43	623	407	961	980	779	75	44	31	82	66	95	114	103	46	110	20	62	46	55	25
metabolite_02704	11.12	235.17	234.163	FALSE	1030	720	942	842	986	584	608	458	604	640	491	491	672	467	602	507	679	800	499	471	668	1020	624	837	779	821	1091	1079	855	763	924	1186	1118	1042	1185
metabolite_02705	0.89	235.165	234.158	TRUE	1663	2067	1500	1690	1479	4555	3478	4152	5191	4167	497	402	292	316	652	153	122	203	74	184	2715	2476	2642	2911	3064	3898	3755	3529	4131	3428	1662	1914	1822	2038	1905
metabolite_02706	11.04	235.171	234.164	FALSE	481	138	335	459	413	427	224	170	145	242	268	168	362	254	292	200	405	260	250	335	215	164	106	190	180	438	1050	396	389	395	321	370	373	126	232
metabolite_02707	3.61	235.18	234.173	TRUE	100662	95850	98417	100318	98704	82546	83501	88148	91266	82592	78366	81042	80944	80808	83832	95402	83183	86482	105737	91970	101058	94686	107213	105943	94801	93497	93761	93654	88012	98068	86784	92266	98931	87838	92978
metabolite_02708	3.75	235.18	234.173	FALSE	2188	2512	2478	2493	2682	2298	1699	1939	2007	1836	2393	2161	2202	2372	2659	2646	2602	3002	3075	2659	3073	3275	3681	3428	3303	2767	2058	2594	2517	2251	2225	2242	2935	1919	2642
metabolite_02711	0.81	236.079	235.072	TRUE	7969	7550	8239	6862	7795	5714	4809	5011	5634	4541	1798	2514	1846	1481	2604	825	968	972	978	1225	1668	1244	1628	1828	1734	1175	1085	1110	1032	806	4365	4879	4928	4958	4253
metabolite_02712	1.18	236.149	235.142	TRUE	945	587	569	478	947	141	141	132	206	240	227	184	188	253	272	39	68	86	56	51	211	306	199	213	180	826	1492	1060	996	656	525	744	369	816	723
metabolite_02713	0.97	236.149	235.142	TRUE	5288	4063	5565	5287	5470	505	388	456	285	315	767	652	756	638	988	201	177	163	257	293	760	1289	1245	1329	1221	7789	8076	9085	7331	8763	4849	4845	4906	5834	5571
metabolite_02714	0.89	236.172	235.165	FALSE	150	242	225	247	203	642	356	505	605	405	69	65	75	91	80	52	17	51	19	47	479	425	507	525	539	585	540	479	734	362	257	120	299	304	150
metabolite_02715	3.61	236.183	235.176	FALSE	16805	15993	17909	17396	16047	12909	13403	15200	16060	14148	13386	12969	13969	14151	14371	15452	13560	15084	4838	14775	16876	15466	16288	17817	15890	15327	15499	16057	15283	16476	14630	4470	16448	14682	4652
metabolite_02716	0.78	236.905	235.898	TRUE	1438	805	1421	1392	1601	3568	3610	3726	3494	3373	3609	3416	3404	3581	3598	501	511	627	156	391	2618	2725	2637	2962	2635	408	374	466	303	286	1864	1804	2009	1959	1896
metabolite_02719	3.33	237.04	236.032	TRUE	121	55	132	211	100	2176	1839	1850	1911	1707	1943	1849	1709	1607	1933	1591	3662	2974	1085	2450	69	69	81	101	69	116	77	99	61	160	482	432	514	418	464
metabolite_02720	0.86	237.073	236.066	FALSE	707	540	819	622	756	387	577	544	515	346	212	233	181	238	373	97	190	151	95	138	203	298	213	196	149	222	233	304	175	375	564	110	100	137	157
metabolite_02723	0.8	237.081	236.074	FALSE	1009	749	800	933	875	714	530	723	619	533	262	385	248	189	274	257	119	59	93	113	88	51	48	101	100	128	68	136	54	103	553	574	632	617	623
metabolite_02724	11.03	237.149	236.142	FALSE	265	236	168	265	211	645	456	263	916	486	513	472	378	408	588	207	165	162	162	220	203	165	145	168	148	190	368	269	226	241	212	176	307	197	249
metabolite_02725	0.96	237.153	236.145	FALSE	754	462	737	524	789	84	88	126	87	40	80	153	117	71	55	47	66	24	69	39	74	150	213	97	104	1117	906	1297	1015	1136	764	691	673	716	549
metabolite_02726	3.6	237.187	236.18	FALSE	1664	1419	1836	1639	828	729	1033	804	1421	1483	882	1096	906	1230	1058	1508	1446	1556	1555	1505	1609	781	1719	1658	1611	1663	1496	1575	1182	1516	1398	1557	1159	1451	1416
metabolite_02727	3.61	237.187	236.179	FALSE	2283	1406	1836	1635	1529	1507	1396	1434	1444	1483	1392	1670	1506	1424	1474	1508	1446	1218	1600	1415	1655	1492	1570	1658	1611	1443	1479	1504	1365	1479	1398	1710	1711	1451	1391
metabolite_02728	0.78	237.907	236.9	FALSE	208	184	276	299	224	617	586	538	585	561	537	535	418	606	626	56	225	86	33	56	531	472	599	284	397	71	37	20	55	51	328	301	388	507	643
metabolite_02730	0.97	238.038	237.031	FALSE	174	143	118	81	81	116	110	92	55	38	66	29	23	38	34	364	357	323	238	419	635	618	736	696	656	249	347	355	398	277	630	612	696	662	199
metabolite_02734	0.78	238.901	237.894	FALSE	498	429	663	445	421	1173	1131	1060	1135	953	1122	998	1003	1119	1126	206	170	281	141	168	912	948	929	482	824	216	221	195	224	77	478	610	663	341	595
metabolite_02735	0.83	238.99	237.983	FALSE	150	143	167	150	168	364	651	304	361	514	218	176	157	124	226	58	181	84	34	93	84	38	108	51	63	88	39	88	93	78	368	456	515	478	532
metabolite_02738	12.79	239.235	238.228	FALSE	131	388	361	489	268	356	368	283	229	387	273	286	344	351	149	293	364	413	307	194	251	563	242	305	478	367	395	599	333	605	445	341	528	424	555
metabolite_02740	12.94	239.888	238.881	FALSE	1345	2233	1423	1328	1420	1270	1636	1586	1435	1950	1541	1683	1970	1627	1332	1243	1446	1387	1569	1232	1939	1721	2243	1605	1631	1620	1386	1415	1569	1343	1569	1795	1259	1317	1271
metabolite_02741	0.73	239.966	238.959	FALSE	3261	3654	3913	3436	3614	2514	2626	3121	3407	3206	2869	3096	3349	3337	2728	2237	2886	2549	1129	1723	3256	3549	3637	3084	3847	1242	1003	957	1079	911	1853	1797	1940	1577	1650
metabolite_02744	11.34	240.269	239.262	FALSE	723	702	712	531	746	780	703	754	820	763	501	494	729	757	719	748	604	671	703	783	761	670	813	637	727	721	564	700	746	747	724	723	735	689	388
metabolite_02745	0.72	240.919	239.912	FALSE	185	210	157	82	104	71	134	85	120	66	60	42	122	82	58	203	200	156	135	146	160	160	293	172	227	836	216	279	854	659	207	205	235	325	182
metabolite_02746	0.72	240.965	239.958	FALSE	1011	1116	1115	1020	868	806	787	982	976	988	645	443	1034	979	730	385	440	583	351	569	364	476	1085	1011	1198	289	628	735	389	305	837	915	539	949	726
metabolite_02747	0.75	240.967	239.959	FALSE	972	712	920	514	770	543	525	690	1186	977	947	928	930	909	600	350	372	354	84	169	646	622	608	746	985	195	198	168	172	103	711	515	457	465	724
metabolite_02749	5.02	241.071	240.063	TRUE	618	580	604	767	660	1216	1187	1287	1367	1285	798	571	745	608	614	197	170	235	189	255	295	320	341	322	144	865	833	879	728	664	405	447	469	383	353
metabolite_02750	0.97	241.071	240.064	FALSE	825	756	771	675	1232	739	742	823	850	595	680	615	653	814	755	318	289	227	389	674	558	550	646	375	236	578	505	640	430	489	497	527	685	484	579
metabolite_02751	4.52	241.107	240.099	TRUE	1150	477	960	911	1009	2663	1456	1313	1269	1064	2628	2373	2060	1265	2991	730	1494	865	279	661	54	84	62	104	82	164	142	227	173	163	594	738	562	1082	903
metabolite_02752	4.51	241.107	240.1	TRUE	1047	471	1375	1408	1306	2534	2090	1855	1724	1702	3112	2596	2188	2154	1721	710	1648	1289	212	706	16	50	62	92	71	68	138	158	75	117	1155	716	878	1065	880
metabolite_02753	2.85	241.106	240.099	FALSE	727	584	760	698	691	68	124	72	206	142	57	86	64	92	37	63	83	69	77	51	390	397	366	442	271	218	189	116	105	154	265	189	278	268	256
metabolite_02757	1.82	241.154	240.147	TRUE	1307	1446	1409	1282	1306	703	855	719	896	690	634	674	532	747	570	277	208	194	318	415	2990	3444	3319	3449	3424	1399	1332	1513	1335	1212	2859	2563	2993	2320	2957
metabolite_02758	0.99	241.155	240.147	FALSE	1270	882	1448	789	775	377	338	308	405	953	263	283	380	325	348	435	329	344	245	391	1949	1987	1443	2217	2189	1604	1487	1461	1581	1290	2015	1873	2108	1909	1995
metabolite_02759	11.01	241.195	240.188	FALSE	1862	1160	1389	1873	1699	124	73	106	121	222	114	83	143	95	171	950	1195	1350	934	1181	193	244	109	178	154	1403	1954	1729	1191	1662	369	345	994	871	919
metabolite_02761	12.94	241.884	240.877	TRUE	11019	17267	11393	10817	10599	10935	12612	12064	13471	15726	11385	12567	15096	13320	12010	11367	12320	11297	12620	11220	16266	13651	18004	13754	13118	12066	10922	11731	12797	10996	12394	14282	10893	11547	10651
metabolite_02762	0.72	241.966	240.958	FALSE	711	657	1016	567	724	337	825	739	705	585	522	523	506	468	743	1056	1115	364	283	308	801	722	846	1740	724	406	177	269	419	202	356	459	597	390	445
metabolite_02763	0.72	242	240.992	FALSE	1810	1950	1967	1690	1968	2037	2187	2026	2490	2255	2144	2193	1889	2040	2185	699	1121	1141	661	876	1707	1583	1814	1635	1678	1337	1344	1268	1291	1125	1710	1758	1725	1681	1625
metabolite_02765	1.83	242.158	241.151	FALSE	188	241	141	280	147	161	93	114	74	136	137	81	80	92	98	18	53	46	22	37	630	719	547	801	609	183	159	221	178	238	582	410	551	443	336
metabolite_02767	10.95	242.211	241.204	FALSE	286	74	147	69	91	172	117	107	265	63	173	245	146	109	125	139	154	195	298	240	75	173	113	219	156	224	136	70	147	90	143	183	230	94	238
metabolite_02768	10.99	242.249	241.241	FALSE	841	782	871	675	729	689	768	736	602	666	737	1160	737	800	657	785	1151	898	1653	937	909	873	841	947	852	935	1056	696	826	611	618	716	1004	895	992
metabolite_02769	10.99	242.248	241.241	FALSE	976	683	954	1000	1038	810	661	863	757	802	894	1777	781	838	657	646	1260	670	1052	773	999	1017	948	1301	988	697	656	968	714	860	836	727	726	995	1208
metabolite_02770	12.92	242.885	241.878	FALSE	1865	3178	2437	2032	1502	1739	2184	2154	2801	3258	2273	2549	2793	2536	2245	1842	1856	1746	1778	1995	849	2608	3483	2567	2317	1917	1882	1987	2193	2113	2277	2804	1881	2207	2067
metabolite_02771	12.94	242.885	241.878	FALSE	2313	3195	1539	2093	1921	1975	2460	2293	1750	3148	1442	1467	1758	1429	1867	1929	2454	2324	1606	1767	1826	2636	2499	1400	1710	1282	1322	2269	1074	1422	2369	2071	2124	2168	2121
metabolite_02774	0.73	243.002	241.995	FALSE	723	761	782	503	639	940	999	545	1145	934	786	1006	888	903	1037	221	349	342	164	235	335	563	415	609	779	421	688	485	751	343	878	997	630	917	534
metabolite_02775	0.71	242.999	241.992	FALSE	598	481	570	285	307	466	885	452	569	407	327	507	350	347	263	595	391	286	266	240	608	622	689	332	318	319	699	752	519	735	400	464	482	269	407
metabolite_02776	0.73	243.015	242.008	FALSE	259	168	297	318	324	355	277	305	431	422	333	1022	663	432	307	84	90	94	76	91	292	176	788	292	277	209	150	219	182	152	441	148	889	371	381
metabolite_02777	0.92	243.026	242.019	FALSE	449	568	438	608	421	1425	1160	1338	1696	1422	891	805	875	828	809	441	649	552	319	617	244	202	556	264	521	736	671	747	518	826	961	1122	1322	1117	1133
metabolite_02779	2.71	243.086	242.079	TRUE	2769	2969	3374	3242	3322	237	428	340	336	298	610	381	371	502	755	355	424	378	192	383	2557	2344	2763	2626	2474	3090	2791	2750	3057	2585	1030	929	1085	1055	1076
metabolite_02780	2.99	243.086	242.079	TRUE	6557	6866	7547	7721	7746	3338	2976	3562	3883	3555	3535	3697	4116	4147	4225	761	692	885	1168	636	14837	15283	17401	16791	17511	8589	7855	7957	8695	7072	9043	8260	8617	8211	8269
metabolite_02781	3.27	243.086	242.079	TRUE	3253	2810	3178	3375	3376	4445	4368	4589	5019	4528	3098	3001	2874	3506	3296	41	138	92	163	58	2846	2972	3311	3205	3110	3211	2829	2765	2903	2501	2581	2489	2333	2337	2332
metabolite_02782	3.73	243.086	242.079	TRUE	30042	29623	32506	33092	30974	17867	19521	19382	20549	16828	14069	14574	13953	15446	14438	1290	2100	1604	891	1335	7760	8096	8316	7959	7533	32798	29135	28942	29643	28061	25059	25100	25712	23268	23983
metabolite_02783	5	243.096	242.089	FALSE	131	132	723	157	120	51	62	58	87	90	49	20	43	72	36	16	41	23	32	37	42	80	63	73	91	185	197	250	174	129	984	537	334	1000	1031
metabolite_02787	7.39	243.101	242.094	TRUE	1053	40	150	168	159	49	53	492	704	241	334	714	938	451	341	25	109	70	16	34	197	482	81	191	252	155	255	508	157	180	618	1207	720	717	979
metabolite_02788	4.11	243.123	242.116	FALSE	324	517	267	489	406	49	27	61	39	35	45	21	45	49	23	22	26	47	16	40	63	96	88	115	56	799	477	675	634	355	717	692	609	627	308
metabolite_02792	5.02	243.158	242.15	FALSE	708	757	532	780	738	1242	1127	1359	1180	1233	661	599	646	657	826	209	259	197	179	210	249	219	376	296	225	989	964	956	966	866	626	962	1025	302	728
metabolite_02793	11.01	243.21	242.203	FALSE	1363	1005	1223	1373	1561	72	63	129	68	86	106	138	90	119	171	822	1021	1099	944	900	149	137	97	244	117	1338	1622	1690	1015	1639	444	445	797	463	796
metabolite_02794	12.92	243.885	242.877	FALSE	1519	1675	1408	1577	988	1640	1532	1448	1614	1660	1531	1493	1608	1416	1546	1392	1554	1561	1473	1444	1402	1545	1635	1612	1558	1346	1592	1647	1568	1436	1669	1554	1583	1244	1590
metabolite_02795	12.78	243.884	242.877	FALSE	1390	1922	1658	1095	1459	1088	1374	1351	1558	1830	883	1207	1260	1318	875	1653	789	1330	1706	1374	1532	1479	1636	1617	1751	1722	1419	1024	1693	1503	836	1458	1297	1278	995
metabolite_02796	0.73	243.999	242.992	FALSE	579	592	579	538	629	668	656	756	733	801	780	712	785	677	710	259	264	315	196	267	525	515	645	518	589	526	564	276	322	312	539	487	600	653	620
metabolite_02798	3	244.088	243.081	FALSE	933	936	987	1266	1070	298	507	506	395	437	511	361	573	667	481	123	89	69	83	68	1908	1968	2300	2564	2054	1221	1150	940	1232	935	1155	1339	1124	1150	1046
metabolite_02799	3.72	244.09	243.083	FALSE	2106	3686	4066	1623	4050	2245	2618	2827	1601	2142	1107	1100	903	1087	873	175	375	249	152	182	1054	990	1272	879	1037	4120	1688	1100	1664	3451	1478	3180	3196	2779	1047
metabolite_02801	5	244.107	243.1	FALSE	57	80	115	88	113	34	53	27	30	71	22	68	70	30	56	28	17	24	23	20	95	193	174	139	103	148	129	83	62	93	730	945	844	623	845
metabolite_02802	6.28	244.191	243.184	TRUE	362	277	1342	593	739	562	428	875	1282	704	619	527	557	1085	675	801	2165	605	1633	876	475	830	1056	842	706	1617	605	584	1195	409	975	528	497	1222	545
metabolite_02803	11.36	244.191	243.184	TRUE	628	529	831	628	603	510	530	831	1334	682	614	542	639	904	818	755	731	539	1023	742	519	652	888	976	691	948	722	273	856	432	700	688	618	889	710
metabolite_02807	3.72	245.096	244.088	FALSE	784	735	688	911	679	414	484	415	460	695	408	344	317	302	312	86	176	98	51	75	158	144	286	218	242	788	641	713	707	630	612	483	658	675	635
metabolite_02809	2.76	245.101	244.094	FALSE	191	114	183	136	113	162	93	62	235	66	77	32	29	245	38	41	16	24	33	35	891	615	697	976	702	160	169	123	93	111	104	136	156	120	37
metabolite_02810	3.01	245.1	244.093	FALSE	617	676	536	611	585	121	231	137	165	114	126	130	170	114	231	157	88	93	70	115	773	772	869	858	912	695	662	718	670	624	377	363	363	434	462
metabolite_02811	2.75	245.104	244.097	FALSE	191	151	192	136	137	150	117	181	235	182	114	101	102	245	57	89	104	54	49	37	879	879	948	784	934	91	169	138	72	113	183	136	164	119	168
metabolite_02814	5.28	245.106	244.099	FALSE	83	68	70	90	42	76	73	85	49	96	20	48	56	65	71	25	27	20	37	31	65	109	45	108	69	201	206	217	146	253	924	1085	1197	924	982
metabolite_02817	4.37	245.138	244.131	TRUE	711	616	881	673	759	62	27	66	21	102	112	93	63	64	27	43	82	32	58	44	179	153	222	203	163	1221	1129	1265	1154	953	1763	1884	1953	1598	2043
metabolite_02819	11.01	245.155	244.147	FALSE	1152	888	916	1351	1102	85	71	69	79	39	92	88	70	77	88	342	975	1130	465	883	72	93	30	171	61	851	1320	1381	825	1375	362	350	393	338	320
metabolite_02822	11	245.227	244.22	FALSE	385	179	223	453	238	266	328	247	442	796	256	900	167	215	260	362	341	1269	850	433	194	1758	167	519	271	261	311	407	223	373	614	718	992	358	885
metabolite_02824	12.93	245.857	244.849	FALSE	90	242	199	108	119	161	169	148	270	218	176	212	221	110	128	131	159	137	121	171	126	250	274	173	219	170	341	198	158	86	258	694	145	161	167
metabolite_02825	12.92	245.88	244.873	FALSE	342	174	292	296	475	747	426	787	620	612	322	372	323	415	834	400	369	381	338	642	320	682	665	646	466	402	357	699	330	550	806	529	782	375	769
metabolite_02826	12.77	245.88	244.873	FALSE	700	950	919	803	748	557	740	1015	827	980	470	536	588	714	565	886	643	634	856	929	716	741	986	831	891	928	644	696	1101	1095	723	851	789	695	734
metabolite_02828	3.61	245.969	244.961	FALSE	468	213	391	340	438	613	839	682	710	825	667	609	750	772	557	281	107	214	112	140	891	1020	656	895	866	146	165	213	147	191	267	308	248	354	257
metabolite_02829	2.85	245.969	244.962	FALSE	104	56	67	121	125	856	741	1023	930	1069	746	971	996	936	886	27	53	32	40	54	116	159	89	119	160	106	60	71	83	168	124	161	132	109	185
metabolite_02831	3.16	245.969	244.962	TRUE	293	61	199	297	299	906	1012	955	1066	1108	974	1005	1136	974	1008	36	44	63	48	41	799	881	513	938	824	92	90	109	65	125	250	204	267	248	229
metabolite_02832	13.06	246.862	245.855	TRUE	1422	1308	1209	1270	1220	965	1272	1434	785	1110	1450	1244	1873	1120	1523	1163	974	1398	1107	1566	2041	2070	1618	2097	1792	964	1226	1517	1622	1180	1451	1452	1605	1445	1316
metabolite_02833	13.01	246.862	245.855	FALSE	1472	971	1082	1310	1372	921	1618	1366	692	1645	1208	1691	1365	1422	1202	1369	1328	1268	1114	1358	2189	1670	2187	1629	1574	1293	1183	1127	1227	1227	723	1576	1214	1140	962
metabolite_02834	12.78	246.866	245.858	FALSE	67	56	45	77	26	23	27	41	128	24	16	66	24	26	34	89	17	34	48	58	37	32	58	23	90	52	55	37	77	16	16	24	68	171	65
metabolite_02835	13.21	246.863	245.856	TRUE	1278	1135	1069	1021	1222	1361	1364	1196	699	1173	1087	1375	1401	1387	1255	944	1301	1089	1448	1295	1545	1638	1345	1668	1552	1052	1152	1004	1125	1104	1146	1265	914	1100	1198
metabolite_02836	5.02	246.99	245.982	FALSE	733	729	748	749	723	1220	1101	1030	1275	1209	741	617	728	764	804	277	391	299	232	305	493	455	410	444	448	929	938	963	775	869	610	603	451	651	637
metabolite_02837	5.01	246.991	245.984	FALSE	704	739	612	793	674	788	889	1371	910	867	618	647	824	732	654	304	391	299	232	271	493	455	372	444	352	881	600	465	856	707	691	434	317	398	586
metabolite_02838	0.95	247.022	246.014	FALSE	123	87	308	150	186	197	312	278	399	302	378	339	287	374	269	38	115	117	43	70	1232	1254	872	1093	1104	49	89	139	64	55	311	452	300	253	230
metabolite_02839	0.93	247.053	246.046	FALSE	732	586	622	770	591	1079	1151	1208	1338	1078	1328	810	1407	1518	1121	825	753	565	363	2144	326	314	1224	338	320	687	491	651	665	441	1515	1717	1531	1526	1608
metabolite_02840	0.95	247.064	246.057	FALSE	420	346	418	357	594	1012	916	764	1135	1347	1303	1170	1117	975	1323	759	605	598	369	1183	321	212	359	305	354	786	446	517	736	488	1477	1571	1170	1476	1282
metabolite_02842	2.56	247.117	246.11	TRUE	2869	3158	2960	3057	2765	1224	1079	1847	1474	1624	639	788	738	759	803	269	386	320	158	287	7938	8404	8557	8300	8035	2680	2542	2518	2435	2132	2763	2844	3158	2513	2843
metabolite_02844	5.43	247.131	246.124	TRUE	436	445	387	501	452	1403	1290	1552	1534	695	808	731	678	760	741	106	25	41	80	131	150	156	129	126	123	782	823	871	770	753	2727	1591	2187	1033	3718
metabolite_02846	4.29	247.133	246.126	TRUE	4903	4168	5321	5988	5799	941	813	1178	1111	1113	1073	1044	676	869	1222	131	70	63	68	70	612	599	1185	641	627	7621	5735	7648	6954	7080	9432	6519	9960	8203	9359
metabolite_02847	2.93	247.133	246.126	TRUE	1032	860	603	1026	888	584	630	651	582	593	255	184	285	224	190	116	67	90	65	64	1003	1840	1860	1648	1725	1436	1272	1126	1203	1165	1005	2725	2800	1886	2697
metabolite_02848	5.42	247.133	246.126	TRUE	334	445	463	566	352	1072	1404	891	1584	1416	828	795	767	787	891	92	29	32	80	134	152	155	129	113	123	928	879	786	931	994	3591	3243	3679	2374	2048
metabolite_02850	2.28	247.13	246.123	TRUE	133	219	131	148	142	200	232	253	261	264	447	446	345	359	220	365	415	304	170	797	96	169	153	151	112	993	933	950	1285	1029	613	639	637	337	635
metabolite_02852	11.13	247.169	246.162	FALSE	1493	1017	1363	1367	1650	946	970	641	916	834	718	744	751	542	899	563	863	1198	968	935	1387	1502	1062	1814	1527	1261	1819	1687	930	1713	1912	1853	1564	1742	1486
metabolite_02853	11.01	247.169	246.162	TRUE	2085	1557	1763	2210	2079	175	783	135	194	148	243	188	120	126	142	1134	1233	1659	1211	1248	199	1307	140	382	231	1933	2866	2557	1605	2618	773	727	996	690	839
metabolite_02855	12.79	247.874	246.867	FALSE	202	138	162	617	181	194	48	173	139	181	109	190	74	110	527	557	114	118	109	132	41	98	151	132	84	63	534	162	115	117	77	75	133	76	180
metabolite_02856	12.79	247.964	246.957	FALSE	178	647	670	310	519	339	649	714	655	770	550	327	614	696	230	210	165	244	552	549	690	733	758	743	705	534	319	163	270	619	552	579	607	583	574
metabolite_02860	7.9	248.176	247.169	FALSE	497	303	526	593	579	129	113	313	205	238	384	359	274	291	302	33	53	86	28	44	213	267	161	452	254	441	434	622	349	521	505	634	461	633	539
metabolite_02861	10.06	248.177	247.169	TRUE	1229	594	939	1209	1355	656	767	1409	713	910	1474	1647	1533	1325	1573	67	146	66	48	75	1411	1988	989	2205	1649	1374	1541	1781	817	974	2040	2273	1960	2173	2067
metabolite_02864	9.95	248.177	247.169	TRUE	1340	583	1387	1570	1134	822	895	1576	1016	1228	1945	1475	1694	1365	1771	60	116	88	102	80	1218	1524	943	1445	1778	1669	1965	2280	1086	1432	1369	1515	3073	1735	3007
metabolite_02865	9.86	248.177	247.17	TRUE	846	320	728	942	872	440	480	672	442	521	1069	870	802	669	881	45	96	83	55	71	836	1105	537	1353	965	747	1223	1405	535	1369	1996	1732	2368	2066	2022
metabolite_02867	0.91	249.037	248.03	TRUE	2556	2108	1644	2052	2611	3509	4044	4145	5148	4696	4848	2438	4643	5110	2357	1813	2504	1679	1119	1659	2073	11051	2248	11065	10653	624	561	492	752	485	2625	3271	2238	2837	2492
metabolite_02868	0.94	249.04	248.032	FALSE	1754	1778	1616	1791	1978	2891	3116	3388	4190	3074	2729	3217	3073	3643	2836	1684	1884	1691	1119	1102	2167	10784	12684	12113	10690	431	561	391	359	404	2811	3303	2102	2833	2443
metabolite_02869	0.85	249.044	248.037	TRUE	5348	3524	5829	4915	5599	6166	6387	6016	5708	6051	6434	6516	6575	6596	6326	1099	1428	1057	609	1047	11984	4897	7106	6261	4173	1132	1339	1311	1219	1164	1549	1891	1278	809	854
metabolite_02872	4.22	249.111	248.104	TRUE	87	72	125	89	112	21	31	37	23	24	21	34	39	20	19	364	514	470	425	365	1136	935	1751	1052	1082	181	218	197	101	182	73	63	66	41	64
metabolite_02876	9.91	249.182	248.174	FALSE	383	190	363	474	308	143	296	627	218	238	487	539	476	272	466	48	33	18	29	64	426	720	205	641	594	486	458	606	288	642	955	925	1148	964	1074
metabolite_02877	11.13	249.185	248.177	TRUE	2625	1585	2570	3014	2640	1347	1125	708	1189	1040	458	826	469	409	939	523	1007	1768	1214	956	1991	2532	1385	3032	2400	2042	3221	3046	1350	2849	3114	3497	3761	3162	2801
metabolite_02878	10.04	249.184	248.176	FALSE	441	177	511	449	624	326	267	577	296	284	477	623	601	472	588	82	54	57	99	106	636	690	383	784	600	814	758	717	403	563	915	912	990	826	998
metabolite_02880	0.85	249.574	248.567	FALSE	677	653	567	681	664	917	776	803	930	819	594	589	575	644	597	114	99	272	117	146	59	62	67	110	105	144	164	148	111	125	24	76	53	49	52
metabolite_02881	12.93	249.914	248.907	FALSE	631	700	710	790	687	419	749	761	668	590	712	638	709	820	778	760	633	589	840	313	664	266	669	740	727	322	746	695	770	641	615	679	672	426	657
metabolite_02883	0.85	250.045	249.038	FALSE	1118	846	1168	1133	1140	1249	1288	1457	1529	1154	1483	1320	1385	1275	1405	274	276	311	172	221	993	925	998	814	795	216	218	471	272	253	247	329	241	322	223
metabolite_02888	12.79	250.863	249.856	FALSE	795	777	769	956	745	697	625	658	825	687	530	672	342	546	578	772	639	804	780	757	414	695	635	639	783	634	888	926	688	802	587	477	883	640	861
metabolite_02889	0.8	251.032	250.024	TRUE	12640	21128	11082	15959	9851	643	614	879	926	581	932	599	461	887	1020	783	809	779	492	1299	233	233	115	159	257	12884	11880	11645	11455	12137	5349	5580	4647	4601	4430
metabolite_02890	0.89	251.037	250.03	FALSE	829	381	362	747	994	557	661	579	556	530	904	787	786	769	527	363	264	182	190	211	1408	1108	1350	1282	1155	188	323	196	255	272	353	481	448	299	171
metabolite_02891	10.99	251.046	250.039	FALSE	1600	1746	985	1631	1611	1604	636	1570	735	1549	1553	1533	1526	1408	1584	1476	1513	1616	1478	775	790	751	1477	664	748	1666	1689	1638	818	1758	1647	838	1600	1543	1705
metabolite_02892	3.03	251.09	250.083	FALSE	678	749	1072	864	957	20	111	139	100	26	110	144	55	81	158	113	105	42	58	129	1745	1834	1518	1794	1681	1129	872	835	614	879	597	528	544	533	509
metabolite_02893	3.04	251.092	250.085	FALSE	944	853	867	862	873	73	155	85	100	35	145	144	94	55	138	113	114	119	58	89	1868	1773	1740	1687	1804	996	1031	922	840	909	597	558	544	533	576
metabolite_02894	11.28	251.185	250.178	TRUE	1390	1157	1220	1485	1276	1235	1387	1274	1192	1084	1230	1381	1111	1166	1262	1457	1109	1410	1126	1154	1085	1164	1297	1066	1345	1499	1196	1480	1343	1228	1278	1223	1223	1233	1534
metabolite_02895	11.21	251.185	250.177	TRUE	1179	1242	1263	1147	1177	1297	1200	1291	1252	1119	1152	1200	1104	1173	1117	1486	1335	1256	1138	1222	1376	1079	1157	1027	1304	1279	1280	1384	1288	1402	1325	1226	1064	1423	1312
metabolite_02896	11.03	251.184	250.177	FALSE	1164	716	866	1046	855	816	1507	893	937	845	707	893	1135	735	834	772	979	1120	814	1142	1006	684	974	937	1642	1026	1007	913	1021	1069	853	1713	897	830	737
metabolite_02897	12.74	251.186	250.178	TRUE	1082	1001	955	1097	1173	1113	988	1014	1065	966	1087	1046	959	1093	1052	1076	1174	1029	1097	1185	919	894	1037	1096	1111	1141	1123	1024	1049	1056	1491	1017	1078	989	1197
metabolite_02901	4.32	252.092	251.085	FALSE	960	996	1005	862	888	135	110	93	158	67	63	105	59	45	69	62	32	73	84	103	112	192	338	105	340	1002	880	1085	975	949	268	402	365	405	323
metabolite_02905	12.75	252.216	251.209	FALSE	760	618	739	746	676	775	576	774	763	729	692	682	674	673	656	840	671	910	759	745	513	631	741	650	722	684	654	717	801	731	763	650	754	654	536
metabolite_02907	12.79	252.86	251.852	FALSE	703	621	591	764	614	561	512	479	626	490	496	546	514	561	292	651	654	710	650	576	451	574	661	671	418	570	648	822	688	767	649	356	550	684	647
metabolite_02909	0.94	253.072	252.065	FALSE	777	812	805	714	1092	790	853	866	826	881	1001	978	873	1179	1022	540	511	514	481	593	349	290	272	435	353	563	728	572	692	715	667	769	589	488	809
metabolite_02915	12.93	253.908	252.901	FALSE	331	837	302	284	281	476	581	325	1306	835	337	638	465	594	538	620	527	413	590	355	553	528	725	471	534	614	502	295	589	430	429	697	411	433	457
metabolite_02916	10.91	254.248	253.24	TRUE	118	47	199	95	119	158	91	273	224	171	251	3057	105	179	88	104	1121	132	1958	477	171	463	316	241	135	105	142	47	76	82	122	141	670	175	879
metabolite_02917	10.83	254.248	253.241	TRUE	229	94	158	203	212	700	394	513	441	625	306	789	252	238	267	268	455	698	167	323	1136	1323	295	1581	756	153	218	163	166	163	232	156	222	207	216
metabolite_02918	12.79	254.858	253.851	FALSE	233	336	186	597	239	196	531	178	195	186	199	230	178	173	177	175	289	253	344	139	149	223	272	126	196	211	221	282	408	287	124	261	235	162	506
metabolite_02920	12.93	254.915	253.908	TRUE	2645	3575	2628	2512	2599	2797	3099	3054	3194	3545	3024	3086	3530	3346	3028	2690	3127	2662	3028	2898	3814	3341	3948	3096	3383	2948	2832	2521	3052	2754	2883	3411	2588	2857	2888
metabolite_02923	0.94	255.108	254.1	TRUE	2811	3326	2849	3351	3011	1373	1314	1583	1577	1576	1621	1692	1815	1708	1429	413	425	373	219	606	100	114	284	232	104	2799	2570	2469	2786	2805	983	860	850	787	963
metabolite_02924	11.01	255.212	254.205	FALSE	1358	984	1211	1442	1378	389	402	228	333	310	264	223	497	236	265	847	1030	1249	975	1019	338	236	349	310	440	1121	1479	1643	1117	1385	428	431	411	445	489
metabolite_02925	12.94	255.917	254.91	FALSE	573	713	754	525	485	446	757	579	634	692	704	618	670	609	668	612	578	567	625	603	662	531	452	552	719	741	573	494	674	565	589	670	542	325	555
metabolite_02926	12.93	255.916	254.909	FALSE	567	720	418	769	561	539	740	536	866	842	600	802	487	707	659	710	628	468	670	650	840	632	787	619	710	688	668	563	451	661	830	836	572	614	683
[truncated: 9,032 more rows]
