# Supplementary material for: Multiomics-based characterization of specialized metabolites biosynthesis in Cornus Officinalis
Source: DNA Res. 2020 May 19;27(2):dsaa009. doi: 10.1093/dnares/dsaa009 (PMC7320821; doi:10.1093/dnares/dsaa009)
Supplement: dsaa009_Supplementary_Data [file dsaa009_supplementary_data.zip › Supplementary_Table 2_Kegg_and_Knapsack_mapping_of_metabolites_revised.xlsx]

## Sheet: Supp.Table 2_KEGG_Mapping
Supplementary Table 2: KEGG database, and KNApSaACK database mapping of the identified mass-features in Cornus officinalis.
Cornus officinalis metabolite features		KEGG database search based annotation of Cornus officinalis metabolite features
Metabolite_ID	Metabolite feature mass	Molecular mass in the KEGG database	Delta Mass (ppm)	KEGG_ID	Assigned Metabolite Name	Assigned Chemical Formula	Reaction	Pathway	Enzyme	DBLINKS
metabolite_02185	204.188	204.187	4.80325	C01841	Pentalenene	C15H24	R02305	ko00909 Sesquiterpenoid biosynthesis	4.2.3.7	CAS: 73306-73-7 PubChem: 4959 ChEBI: 17251 KNApSAcK: C00021799 NIKKAJI: J137.919D
metabolite_01699	180.063	180.063	2.59973	C00031	D-Glucose; Grape sugar; Dextrose; Glucose	C6H12O6	R00010 R00015 R00016 R00049 R00063 R00299 R00300 R00301 R00302 R00303 R00304 R00305 R00306 R00307 R00308 R00327 R00337 R00503 R00534 R00550 R00725 R00801 R00837 R00838 R00839 R00850 R00874 R00952 R00953 R01006 R01100 R01101 R01139 R01444 R01460 R01498 R01555 R01718 R02185 R02558 R02595 R02727 R02738 R02985 R03075 R03323 R03604 R03703 R03801 R03802 R03820 R04006 R04094 R04194 R04333 R04409 R04410 …	ko00010 Glycolysis / Gluconeogenesis ko00030 Pentose phosphate pathway ko00052 Galactose metabolism ko00500 Starch and sucrose metabolism ko00520 Amino sugar and nucleotide sugar metabolism ko00521 Streptomycin biosynthesis ko00524 Butirosin and neomycin biosynthesis ko00901 Indole alkaloid biosynthesis ko01100 Metabolic pathways ko01110 Biosynthesis of secondary metabolites ko02010 ABC transport…	1.1.1.118 1.1.1.119 1.1.1.121 1.1.3.10 1.1.5.2 1.1.99.10 1.1.99.28 2.3.1.72 2.3.1.90 2.3.1.91 2.3.1.92 2.3.1.103 2.3.1.143 2.3.1.152 2.3.1.- 2.4.1.8 2.4.1.9 2.4.1.10 2.4.1.20 2.4.1.22 2.4.1.25 2.4.1.31 2.4.1.64 2.4.1.99 2.4.1.230 2.4.1.245 2.7.1.1 2.7.1.2 2.7.1.41 2.7.1.42 2.7.1.61 2.7.1.62 2.7.1.63 2.7.1.69 2.7.1.142 2.7.1.147 3.1.1.33 3.1.3.9 3.1.3.10 3.1.3.58 3.1.4.48 3.1.6.3 3.2.1.10 3.2.1.20…	CAS: 50-99-7 PubChem: 3333 ChEBI: 4167 KNApSAcK: C00001122 3DMET: B04623 NIKKAJI: J4.109B
metabolite_02980	260.03	260.029	3.07082	C00085	D-Fructose 6-phosphate; D-Fructose 6-phosphoric acid; Neuberg ester	C6H13O9P	R00756 R00758 R00760 R00761 R00762 R00763 R00764 R00765 R00766 R00767 R00768 R00769 R00770 R00771 R00772 R00876 R01067 R01140 R05339 R05805 R06073 R07133 R08406 R08575 R08947 R09031	ko00040 Pentose and glucuronate interconversions ko00680 Methane metabolism ko00710 Carbon fixation in photosynthetic organisms ko01100 Metabolic pathways	1.1.1.17 1.1.1.140 2.2.1.1 2.2.1.2 2.4.1.14 2.4.1.246 2.6.1.16 2.7.1.1 2.7.1.4 2.7.1.11 2.7.1.61 2.7.1.90 2.7.1.146 3.1.3.11 3.1.3.46 3.5.99.6 4.1.2.22 5.1.3.- 5.3.1.8 5.3.1.9 5.3.1.27	CAS: 643-13-0 PubChem: 3385 ChEBI: 15946 KNApSAcK: C00007305 3DMET: B04628 NIKKAJI: J92.807K
metabolite_01135	152.12	152.12	2.5975	C00808	(+)-Camphor; D-Camphor	C10H16O	R02944 R03818	0	1.1.1.198 1.14.15.1	CAS: 76-22-2 464-49-3 PubChem: 4066 ChEBI: 15396 LIPIDMAPS: LMPR0102120001 KNApSAcK: C00000819 3DMET: B04729 NIKKAJI: J4.364H J43.294F
metabolite_04213	342.116	342.116	-0.317006	C00089	Sucrose; Cane sugar; Saccharose; 1-alpha-D-Glucopyranosyl-2-beta-D-fructofuranoside	C12H22O11	R00015 R00039 R00801 R00802 R00803 R00805 R00806 R00807 R00808 R00809 R00810 R00811 R01103 R01823 R02120 R02411 R04194 R05140 R07256 R08616 R08676	ko00052 Galactose metabolism ko00500 Starch and sucrose metabolism ko01100 Metabolic pathways ko02010 ABC transporters ko02060 Phosphotransferase system (PTS) ko04742 Taste transduction ko04973 Carbohydrate digestion and absorption	1.1.99.13 2.4.1.4 2.4.1.5 2.4.1.7 2.4.1.9 2.4.1.10 2.4.1.13 2.4.1.82 2.4.1.99 2.4.1.125 2.4.1.166 2.4.1.167 2.7.1.69 3.1.3.24 3.2.1.20 3.2.1.22 3.2.1.26 3.2.1.48 5.4.99.11	CAS: 57-50-1 PubChem: 3389 ChEBI: 17992 KNApSAcK: C00001151 PDB-CCD: SUC 3DMET: B01156 NIKKAJI: J4.581K
metabolite_00787	136.125	136.126	-8.22397	C00521	(-)-Limonene; (-)-(S)-Limonene; (-)-(4S)-Limonene	C10H16	R02013 R02468 R02469 R02470	ko00902 Monoterpenoid biosynthesis ko00903 Limonene and pinene degradation map01062 Biosynthesis of terpenoids and steroids ko01100 Metabolic pathways ko01110 Biosynthesis of secondary metabolites	1.14.13.47 1.14.13.48 1.14.13.49 4.2.3.16	CAS: 5989-54-8 PubChem: 3804 ChEBI: 15383 LIPIDMAPS: LMPR0102090002 KNApSAcK: C00000803 3DMET: B01278 NIKKAJI: J85.992C
metabolite_03028	264.136	264.136	2.0411	C06082	Abscisate; Abscisic acid; (+)-Abscisic acid	C15H20O4	R02309 R06956 R06957 R06959 R07202 R07575	ko00906 Carotenoid biosynthesis map01060 Biosynthesis of plant secondary metabolites map01062 Biosynthesis of terpenoids and steroids map01070 Biosynthesis of plant hormones ko01100 Metabolic pathways ko01110 Biosynthesis of secondary metabolites	1.2.3.14 1.14.13.93	CAS: 21293-29-8 PubChem: 8348 ChEBI: 2365 37569 KNApSAcK: C00000134 3DMET: B00898 NIKKAJI: J9.144H
metabolite_01461	168.115	168.115	0.0580257	C00848	6-Oxocineole; (1R,4S)-1,3,3-Trimethyl-2-oxabicyclo[2.2.2]octan-6-one	C10H16O2	R02994 R02995	ko00902 Monoterpenoid biosynthesis	1.1.1.241 1.14.13.51	CAS: 70222-88-7 PubChem: 4105 ChEBI: 16123 LIPIDMAPS: LMPR0102090064 3DMET: B04736 NIKKAJI: J288.891B
metabolite_01124	152.047	152.047	0.158649	C00642	4-Hydroxyphenylacetate; 4-Hydroxyphenylacetic acid	C8H8O3	R00042 R02514 R02516 R02695 R02697 R02698 R02699 R06790 R07312 R08971	ko00350 Tyrosine metabolism ko00360 Phenylalanine metabolism	1.2.1.5 1.2.1.29 1.2.1.53 1.2.3.13 1.14.13.3 1.14.13.18 4.1.1.83 6.2.1.-	CAS: 156-38-7 PubChem: 3915 ChEBI: 18101 PDB-CCD: 4HP 3DMET: B00153 NIKKAJI: J5.873D
metabolite_03081	270.053	270.054	-3.69028	C01477	Apigenin; 4',5,7-Trihydroxyflavone; 5,7,4'-Trihydroxyflavone	C15H10O5	R02445 R03571 R03574 R06537 R06559 R06792 R06822 R06825	ko00941 Flavonoid biosynthesis ko00943 Isoflavonoid biosynthesis ko00944 Flavone and flavonol biosynthesis map01061 Biosynthesis of phenylpropanoids ko01100 Metabolic pathways ko01110 Biosynthesis of secondary metabolites	1.14.11.22 1.14.13.21 1.14.13.86 1.14.13.88 2.1.1.75 2.4.1.81	CAS: 520-36-5 PubChem: 4649 ChEBI: 18388 LIPIDMAPS: LMPK12110005 KNApSAcK: C00003817 PDB-CCD: AGI 3DMET: B00300 NIKKAJI: J6.601J
metabolite_02704	234.162	234.163	-2.73338	C09350	Bakkenolide A	C15H22O2	0	0	0	CAS: 19906-72-0 PubChem: 11541 KNApSAcK: C00003225 3DMET: B02887 NIKKAJI: J16.122E
metabolite_02874	248.141	248.143	-7.96117	C02771	1,2-Dihydrosantonin; 1,2-Dihydro-alpha-santonin	C15H20O3	R03882 R03883	0	1.3.1.47	CAS: 18409-93-3 PubChem: 5724 ChEBI: 16850 LIPIDMAPS: LMPR0103190002 3DMET: B04865 NIKKAJI: J2.737.940K
metabolite_01375	164.068	164.068	3.98306	C00507	L-Rhamnose; 6-Deoxy-L-mannose; L-Mannomethylose	C6H12O5	R02436 R02437 R02438	ko00051 Fructose and mannose metabolism	3.2.1.66 5.3.1.14	CAS: 3615-41-6 PubChem: 3790 ChEBI: 16055 3DMET: B04689 NIKKAJI: J8.185J
metabolite_01318	162.053	162.052	3.72367	C00478	Lichenin; Lichenan	C6H10O5	0	0	0	CAS: 1402-10-4 PubChem: 3761 NIKKAJI: J2.366.642A
metabolite_03806	316.204	316.201	7.66834	C06093	Gibberellin A12 aldehyde	C20H28O3	R06295 R06297 R06328 R06341	ko00904 Diterpenoid biosynthesis map01070 Biosynthesis of plant hormones ko01110 Biosynthesis of secondary metabolites	1.14.13.79	CAS: 19436-07-8 PubChem: 8359 ChEBI: 15610 LIPIDMAPS: LMPR0104170006 LMPR0104170040 KNApSAcK: C00000886 3DMET: B05161 NIKKAJI: J555.881F
metabolite_03509	300.063	300.065	-4.10541	C04293	Chrysoeriol; 5,7,4'-Trihydroxy-3'-methoxyflavone; 3'-O-Methylluteolin	C16H12O6	R03587	ko00944 Flavone and flavonol biosynthesis	2.1.1.42	CAS: 491-71-4 PubChem: 6953 ChEBI: 16514 KNApSAcK: C00001029 3DMET: B00699 NIKKAJI: J90.397C
metabolite_03097	272.068	272.067	5.34238	C00509	Naringenin; 4',5,7-Trihydroxyflavanone; (2S)-Naringenin; (-)-(2S)-Naringenin	C15H12O5	R02442 R02443 R02444 R02445 R02446 R02897 R06553 R06610 R07778 R08026 R08129 R08951	ko00941 Flavonoid biosynthesis ko00943 Isoflavonoid biosynthesis map01061 Biosynthesis of phenylpropanoids ko01100 Metabolic pathways ko01110 Biosynthesis of secondary metabolites	1.1.1.219 1.1.1.234 1.14.11.9 1.14.11.22 1.14.13.21 1.14.13.86 1.14.13.88 2.4.1.185 2.5.1.70 5.5.1.6	CAS: 480-41-1 PubChem: 3792 ChEBI: 17846 LIPIDMAPS: LMPK12140001 KNApSAcK: C00000982 PDB-CCD: NAR 3DMET: B01275 NIKKAJI: J325.849A
metabolite_05123	416.329	416.329	0.781282	C01673	Calcitriol; 1-alpha-25-Dihydroxyvitamin D3	C27H44O3	R03610	ko00100 Steroid biosynthesis ko01100 Metabolic pathways	1.14.13.13	CAS: 32222-06-3 PubChem: 4817 ChEBI: 17823 LIPIDMAPS: LMST03020258 PDB-CCD: VDX 3DMET: B01476 NIKKAJI: J17.427K
metabolite_00771	136.052	136.052	0.0698246	C00548	Phenyl acetate; Acetylphenol; Acetic acid,phenyl ester	C8H8O2	R01241	0	3.1.1.2	CAS: 122-79-2 PubChem: 3829 ChEBI: 8082 3DMET: B00128 NIKKAJI: J32.787E
metabolite_03302	288.063	288.063	2.31934	C00974	Dihydrokaempferol; Aromadendrin; (+)-Dihydrokaempferol; (+)-Aromadendrin	C15H12O6	R02444 R03123 R03124 R03125 R03126 R06540	ko00941 Flavonoid biosynthesis map01061 Biosynthesis of phenylpropanoids ko01100 Metabolic pathways ko01110 Biosynthesis of secondary metabolites	1.1.1.219 1.14.11.9 1.14.11.19 1.14.11.23 1.14.13.21 1.14.13.88	CAS: 480-20-6 PubChem: 4223 ChEBI: 15401 KNApSAcK: C00007234 3DMET: B01364 NIKKAJI: J12.461C
metabolite_01425	166.099	166.1	-0.844728	C09777	Dolichodial	C10H14O2	0	0	0	CAS: 5951-57-5 PubChem: 11965 ChEBI: 4685 LIPIDMAPS: LMPR0102070037 KNApSAcK: C00003079 3DMET: B03274 NIKKAJI: J12.793K
metabolite_02651	230.019	230.019	0.581775	C00117	D-Ribose 5-phosphate; Ribose 5-phosphate	C5H11O8P	R00182 R00510 R01049 R01050 R01051 R01052 R01053 R01054 R01055 R01056 R01057 R01128 R01270 R01641 R02171 R02345 R06590 R06863	ko00030 Pentose phosphate pathway ko00230 Purine metabolism ko00710 Carbon fixation in photosynthetic organisms ko01100 Metabolic pathways ko01110 Biosynthesis of secondary metabolites	2.2.1.1 2.2.1.4 2.7.1.15 2.7.1.18 2.7.6.1 2.7.7.35 3.2.2.4 3.2.2.10 3.2.2.12 3.2.2.14 3.6.1.13 3.6.1.21 3.6.1.- 4.2.1.70 5.3.1.6 5.4.2.2 5.4.2.7 6.3.4.7	CAS: 4300-28-1 PubChem: 3417 ChEBI: 17797 KNApSAcK: C00007473 3DMET: B04635 NIKKAJI: J205.693C
metabolite_02844	246.126	246.124	5.58431	C02206	alpha-Santonin	C15H18O3	R03882 R03883	0	1.3.1.47	CAS: 481-06-1 PubChem: 5274 ChEBI: 16363 LIPIDMAPS: LMPR0103190001 KNApSAcK: C00003364 3DMET: B01545 NIKKAJI: J6.172G
metabolite_01448	168.042	168.043	-4.53014	C00544	Homogentisate; Homogentisic acid; 2,5-Dihydroxyphenylacetic acid; 2,5-Dihydroxyphenylacetate	C8H8O4	R02514 R02515 R02516 R02517 R02518 R02519 R02520 R02521 R05450 R07500 R08782	ko00130 Ubiquinone and other terpenoid-quinone biosynthesis ko00350 Tyrosine metabolism ko00643 Styrene degradation ko01100 Metabolic pathways	1.13.11.5 1.13.11.27 1.13.12.- 1.14.13.18 1.14.13.63 1.14.13.- 2.5.1.- 4.1.1.-	CAS: 451-13-8 PubChem: 3825 ChEBI: 44747 KNApSAcK: C00007309 PDB-CCD: OMD 3DMET: B00126 NIKKAJI: J5.750I
metabolite_03343	290.079	290.079	0.407408	C05907	Luteoforol; 3-Deoxyleucocyanidin	C15H14O6	R04901	ko00941 Flavonoid biosynthesis	1.1.1.219 1.1.1.234	CAS: 24897-98-1 PubChem: 8195 KNApSAcK: C00008977 3DMET: B05137 NIKKAJI: J972.193B
metabolite_00670	130.063	130.063	3.64582	C00233	4-Methyl-2-oxopentanoate; 2-Oxoisocaproate	C6H10O3	R01088 R01090 R01651 R01652 R01702 R07601 R08566	ko00280 Valine, leucine and isoleucine degradation ko00290 Valine, leucine and isoleucine biosynthesis ko00966 Glucosinolate biosynthesis ko01100 Metabolic pathways ko01110 Biosynthesis of secondary metabolites	1.2.1.25 1.2.4.4 1.2.7.7 1.4.1.9 2.6.1.6 2.6.1.42 2.6.1.67	CAS: 816-66-0 PubChem: 3532 ChEBI: 48430 KNApSAcK: C00019677 PDB-CCD: COI 3DMET: B00066 NIKKAJI: J39.557I
metabolite_03128	274.084	274.083	5.1209	C00774	Phloretin	C15H14O5	R02901	0	3.7.1.4	CAS: 60-82-2 PubChem: 4036 ChEBI: 17276 LIPIDMAPS: LMPK12120525 KNApSAcK: C00007936 PDB-CCD: G50 3DMET: B00171 NIKKAJI: J4.808I
metabolite_06347	504.169	504.169	-0.168639	C00492	Raffinose; Melitose; Melitriose; Gossypose; 6G-alpha-D-galactosylsucrose	C18H32O16	R00039 R01103 R02410 R02411 R03418 R03634 R08616	ko00052 Galactose metabolism	2.4.1.67 2.4.1.82 2.4.1.166 3.2.1.22 3.2.1.26	CAS: 512-69-6 PubChem: 3775 ChEBI: 16634 KNApSAcK: C00001145 PDB-CCD: RAF 3DMET: B01266 NIKKAJI: J9.760H
metabolite_03267	286.048	286.047	1.46148	C01514	Luteolin; 3',4',5,7-Tetrahydroxyflavone; 5,7,3',4'-Tetrahydroxyflavone	C15H10O6	R03587 R03588 R03589 R03590 R06537	ko00941 Flavonoid biosynthesis ko00944 Flavone and flavonol biosynthesis ko01100 Metabolic pathways ko01110 Biosynthesis of secondary metabolites	1.14.11.22 1.14.13.21 2.1.1.42 2.4.1.81 2.4.1.189	CAS: 491-70-3 PubChem: 4680 ChEBI: 15864 LIPIDMAPS: LMPK12110006 KNApSAcK: C00000674 3DMET: B00310 NIKKAJI: J1.554G
metabolite_02454	218.167	218.169	-7.58444	C09729	alpha-Sinensal	C15H22O	0	0	0	CAS: 17909-77-2 PubChem: 11917 KNApSAcK: C00003188 3DMET: B03228 NIKKAJI: J14.018J
metabolite_01412	166.063	166.063	1.6511	C01456	Tropate; Tropic acid; alpha-(Hydroxymethyl)phenylacetic acid	C9H10O3	R03563 R03564 R06744	ko00960 Tropane, piperidine and pyridine alkaloid biosynthesis map01064 Biosynthesis of alkaloids derived from ornithine, lysine and nicotinic acid ko01110 Biosynthesis of secondary metabolites	3.1.1.10	CAS: 529-64-6 552-63-6 PubChem: 4633 ChEBI: 30765 3DMET: B04796 NIKKAJI: J237.326B J6.688E
metabolite_03539	302.043	302.041	4.41221	C00389	Quercetin; 3,3',4,5,7-Pentahydroxyflavone; 3,5,7,3',4'-Pentahydroxyflavone	C15H10O7	R02156 R02157 R02158 R02159 R02160 R02436 R06538 R06810	ko00941 Flavonoid biosynthesis ko00944 Flavone and flavonol biosynthesis ko01100 Metabolic pathways ko01110 Biosynthesis of secondary metabolites	1.13.11.24 1.14.11.23 1.14.13.21 2.1.1.76 2.4.1.91 2.4.1.237 2.8.2.25 3.2.1.66	CAS: 117-39-5 PubChem: 3679 ChEBI: 16243 LIPIDMAPS: LMPK12110004 KNApSAcK: C00004631 PDB-CCD: QUE 3DMET: B00102 NIKKAJI: J2.907F
metabolite_02687	232.146	232.147	-0.818955	C09289	Alantolactone	C15H20O2	0	0	0	CAS: 546-43-0 PubChem: 11480 ChEBI: 2540 LIPIDMAPS: LMPR0103190013 KNApSAcK: C00012893 3DMET: B02833 NIKKAJI: J13.573I
metabolite_02480	220.183	220.181	9.06242	C03461	2-trans,6-trans-Farnesal; trans,trans-Farnesal; Farnesal	C15H24O	R03264	ko00909 Sesquiterpenoid biosynthesis	1.1.1.216	CAS: 502-67-0 PubChem: 6281 ChEBI: 15894 LIPIDMAPS: LMPR0103010012 3DMET: B00588 NIKKAJI: J102.721B
metabolite_04431	358.142	358.143	-3.29915	C05366	(+)-Pinoresinol	C20H22O6	0	map01061 Biosynthesis of phenylpropanoids	0	CAS: 487-36-5 PubChem: 7741 KNApSAcK: C00007190 NIKKAJI: J322.968H
metabolite_04251	344.09	344.092	-5.57161	C10032	Cirsilineol	C18H16O7	0	0	0	CAS: 41365-32-6 PubChem: 12218 KNApSAcK: C00013595 3DMET: B03475 NIKKAJI: J372.166C
metabolite_01593	176.032	176.032	0.386231	C00072	Ascorbate; Ascorbic acid; L-Ascorbate; L-Ascorbic acid; Vitamin C	C6H8O6	R00068 R00095 R00640 R00643 R00644 R00645 R00646 R00647 R01108 R02535 R03147 R03186 R03912 R07126 R07178 R07179 R07214 R07671 R07679 R08358	ko00053 Ascorbate and aldarate metabolism ko00480 Glutathione metabolism ko01100 Metabolic pathways ko01110 Biosynthesis of secondary metabolites ko02060 Phosphotransferase system (PTS)	1.1.3.8 1.3.2.3 1.3.3.12 1.6.5.4 1.8.5.1 1.10.2.1 1.10.3.3 1.10.99.3 1.11.1.11 1.13.11.13 1.14.11.1 (C) 1.14.11.2 (C) 1.14.11.3 (C) 1.14.11.4 (C) 1.14.11.6 (C) 1.14.11.7 (C) 1.14.11.8 (C) 1.14.11.9 (C) 1.14.11.10 (C) 1.14.11.11 (C) 1.14.11.14 (C) 1.14.11.15 (C) 1.14.11.17 (C) 1.14.17.1 1.14.17.3 1.14.17.4 1.14.-.- 2.7.1.69 5.4.99.3 (C)	CAS: 50-81-7 PubChem: 3372 ChEBI: 29073 38290 KNApSAcK: C00001179 PDB-CCD: ASC 3DMET: B01147 NIKKAJI: J2.301I
metabolite_03008	262.121	262.123	-9.19782	C09344	Artemisin	C15H18O4	0	0	0	CAS: 481-05-0 PubChem: 11535 KNApSAcK: C00003221 3DMET: B02881 NIKKAJI: J14.400B
metabolite_00550	122.073	122.073	1.18733	C05853	Phenylethyl alcohol; Phenethyl alcohol; 2-Phenylethanol	C8H10O	R02611	ko00360 Phenylalanine metabolism	1.1.1.90	CAS: 60-12-8 PubChem: 8146 ChEBI: 49000 KNApSAcK: C00002663 PDB-CCD: PEL 3DMET: B00869 NIKKAJI: J1.924K
metabolite_00494	117.079	117.078	4.77116	C00183	L-Valine; 2-Amino-3-methylbutyric acid	C5H11NO2	R01212 R01214 R01215 R01434 R01437 R01438 R02200 R03665 R04870 R08663	ko00280 Valine, leucine and isoleucine degradation ko00290 Valine, leucine and isoleucine biosynthesis ko00311 Penicillin and cephalosporin biosynthesis ko00640 Propanoate metabolism ko00770 Pantothenate and CoA biosynthesis ko00966 Glucosinolate biosynthesis ko00970 Aminoacyl-tRNA biosynthesis map01060 Biosynthesis of plant secondary metabolites map01063 Biosynthesis of alkaloids derived from sh…	1.4.1.8 1.4.1.9 1.14.13.- 2.6.1.6 2.6.1.32 2.6.1.42 2.6.1.66 4.1.1.14 6.1.1.9 6.3.2.26	CAS: 72-18-4 PubChem: 3483 ChEBI: 16414 KNApSAcK: C00001398 PDB-CCD: VAL 3DMET: B00054 NIKKAJI: J9.179K
metabolite_01009	147.053	147.053	2.97704	C00025	L-Glutamate; L-Glutamic acid; L-Glutaminic acid; Glutamate	C5H9NO4	R00021 R00093 R00114 R00239 R00241 R00243 R00245 R00248 R00250 R00251 R00253 R00254 R00256 R00257 R00258 R00259 R00260 R00261 R00262 R00263 R00355 R00372 R00411 R00457 R00494 R00525 R00573 R00575 R00578 R00609 R00667 R00668 R00684 R00694 R00707 R00708 R00734 R00768 R00894 R00895 R00908 R00942 R00986 R01072 R01090 R01155 R01161 R01214 R01231 R01339 R01585 R01586 R01648 R01654 R01684 R01716 R01939 …	ko00250 Alanine, aspartate and glutamate metabolism ko00330 Arginine and proline metabolism ko00340 Histidine metabolism ko00471 D-Glutamine and D-glutamate metabolism ko00480 Glutathione metabolism ko00524 Butirosin and neomycin biosynthesis ko00650 Butanoate metabolism ko00660 C5-Branched dibasic acid metabolism ko00860 Porphyrin and chlorophyll metabolism ko00910 Nitrogen metabolism ko00970 Am…	1.4.1.2 1.4.1.3 1.4.1.4 1.4.1.13 1.4.1.14 1.4.3.11 1.4.7.1 1.5.1.9 1.5.1.10 1.5.1.12 1.5.99.5 2.1.1.21 2.1.2.5 2.3.1.1 2.3.1.14 2.3.1.35 2.3.2.2 2.3.2.- 2.4.2.14 2.4.2.- 2.6.1.1 2.6.1.2 2.6.1.3 2.6.1.4 2.6.1.5 2.6.1.6 2.6.1.7 2.6.1.8 2.6.1.9 2.6.1.11 2.6.1.13 2.6.1.16 2.6.1.17 2.6.1.19 2.6.1.22 2.6.1.23 2.6.1.24 2.6.1.26 2.6.1.27 2.6.1.29 2.6.1.33 2.6.1.34 2.6.1.36 2.6.1.38 2.6.1.39 2.6.1.40 2.6.…	CAS: 56-86-0 PubChem: 3327 ChEBI: 16015 KNApSAcK: C00001358 3DMET: B00007 NIKKAJI: J9.171E
metabolite_05183	422.085	422.084	2.34886	C10077	Mangiferin; Chinomin	C19H18O11	0	0	0	CAS: 4773-96-0 PubChem: 12263 ChEBI: 6682 KNApSAcK: C00002962 3DMET: B03519 NIKKAJI: J15.735J
metabolite_02727	236.178	236.179	-7.579	C02293	Latia luciferin	C15H24O2	R03907	0	1.14.99.21	CAS: 21730-91-6 PubChem: 5349 ChEBI: 17269 LIPIDMAPS: LMPR0103050003 3DMET: B00417 NIKKAJI: J15.890I
metabolite_02655	230.094	230.095	-0.980844	C01517	Naproxen	C14H14O3	0	0	1.14.99.1 (I)	CAS: 22204-53-1 PubChem: 4682 NIKKAJI: J9.289D
metabolite_01944	192.042	192.042	2.28462	C01752	Scopoletin	C10H8O4	R03580 R03594	ko00940 Phenylpropanoid biosynthesis map01061 Biosynthesis of phenylpropanoids	2.4.1.128	CAS: 92-61-5 PubChem: 4885 ChEBI: 17488 KNApSAcK: C00002499 3DMET: B00343 NIKKAJI: J4.658B
metabolite_02494	222.056	222.056	1.68556	C17214	2-(3'-Methylthio)propylmalic acid; 2-(3'-Methylthio)propylmalate	C8H14O5S	R08623 R08624	ko00966 Glucosinolate biosynthesis	2.3.3.- 5.4.4.-	PubChem: 96023622 KNApSAcK: C00007646 NIKKAJI: J2.805.984A
metabolite_04448	360.085	360.082	5.82499	C01850	Rosmarinate; Rosmarinic acid	C18H16O8	R03374	ko00350 Tyrosine metabolism	2.3.1.140	CAS: 20283-92-5 537-15-5 PubChem: 4967 ChEBI: 17226 50372 KNApSAcK: C00002770 3DMET: B01507 NIKKAJI: J15.542J
metabolite_00994	146.058	146.059	-4.18459	C00772	Mevaldate; Mevaldic acid	C6H10O4	R02246 R02247	0	1.1.1.32 1.1.1.33	CAS: 541-07-1 PubChem: 4034 ChEBI: 17646 NIKKAJI: J6.390H
metabolite_02493	222.053	222.054	-6.7397	C09271	Leptodactylone	C11H10O5	0	0	0	CAS: 61899-44-3 PubChem: 11462 KNApSAcK: C00002479 3DMET: B02817 NIKKAJI: J2.380.494H
metabolite_00689	131.095	131.094	4.64296	C00123	L-Leucine; 2-Amino-4-methylvaleric acid; (2S)-alpha-2-Amino-4-methylvaleric acid; (2S)-alpha-Leucine	C6H13NO2	R01088 R01089 R01090 R01091 R02552 R03657 R08411 R08664	ko00280 Valine, leucine and isoleucine degradation ko00290 Valine, leucine and isoleucine biosynthesis ko00966 Glucosinolate biosynthesis ko00970 Aminoacyl-tRNA biosynthesis map01060 Biosynthesis of plant secondary metabolites map01065 Biosynthesis of alkaloids derived from histidine and purine ko01100 Metabolic pathways ko01110 Biosynthesis of secondary metabolites ko02010 ABC transporters ko049…	1.4.1.9 1.14.13.- 2.3.1.66 2.6.1.6 2.6.1.42 2.6.1.67 3.4.13.18 (I) 3.5.1.64 5.4.3.7 6.1.1.4	CAS: 61-90-5 PubChem: 3423 ChEBI: 15603 KNApSAcK: C00001377 PDB-CCD: LEU 3DMET: B00034 NIKKAJI: J1.167C
metabolite_03516	300.209	300.209	0.699972	C09188	Spruceanol	C20H28O2	0	0	0	CAS: 72963-56-5 PubChem: 11380 KNApSAcK: C00003484 3DMET: B02754 NIKKAJI: J230.935A
metabolite_03312	288.209	288.209	1.42306	C00535	Testosterone; 17beta-Hydroxy-4-androsten-3-one	C19H28O2	R01836 R01838 R02497 R02498 R02499 R02501 R02502 R02503	ko00140 Steroid hormone biosynthesis ko01100 Metabolic pathways ko05200 Pathways in cancer ko05215 Prostate cancer map07226 Progesterone, androgen and estrogen receptor agonists/antagonists	1.1.1.51 1.1.1.63 1.1.1.64 1.1.1.145 1.1.1.239 1.3.1.3 1.3.99.5 1.14.14.1 2.4.1.17 5.3.3.1	CAS: 58-22-0 PubChem: 3817 ChEBI: 17347 LIPIDMAPS: LMST02020002 KNApSAcK: C00003675 PDB-CCD: TES 3DMET: B01283 NIKKAJI: J4.590J
metabolite_04006	330.071	330.07	3.87353	C17405	Penicillin O	C13H18N2O4S2	0	0	0	CAS: 87-09-2 PubChem: 96023758 NIKKAJI: J10.170B
metabolite_02010	194.058	194.058	-2.63422	C00779	Scytalone; 3,4-Dihydro-3,6,8-trihydoroxy-1(2H)-napthalenone	C10H10O4	R02906 R02907	0	1.1.1.252 4.2.1.94	CAS: 49598-85-8 PubChem: 4040 ChEBI: 16945 NIKKAJI: J20.775F
metabolite_01327	162.068	162.067	8.38884	C10472	Isosafrole	C10H10O2	0	0	0	CAS: 120-58-1 PubChem: 12655 KNApSAcK: C00002753 3DMET: B03877 NIKKAJI: J5.328G
metabolite_05558	448.101	448.1	0.31574	C01750	Quercitrin; Quercetin 3-L-rhamnoside; Quercetin 3-O-alpha-L-rhamnopyranoside	C21H20O11	R02436	0	3.2.1.66	CAS: 522-12-3 PubChem: 4883 ChEBI: 17558 KNApSAcK: C00005374 3DMET: B01492 NIKKAJI: J1.578D
metabolite_04159	338.115	338.114	3.26423	C01701	(-)-Glyceollin I; Glyceollin	C20H18O5	R07197	ko00943 Isoflavonoid biosynthesis	1.14.13.85	CAS: 57103-57-8 PubChem: 4841 ChEBI: 16470 KNApSAcK: C00002530 3DMET: B01482 NIKKAJI: J193.292F
metabolite_01501	170.131	170.131	-3.76288	C09790	(+)-Neomatatabiol	C10H18O2	0	0	0	CAS: 21699-53-6 PubChem: 11978 KNApSAcK: C00003090 3DMET: B03287 NIKKAJI: J244.464J
metabolite_03762	314.225	314.224	1.46456	C00410	Progesterone; 4-Pregnene-3,20-dione	C21H30O2	R02207 R02208 R02209 R02210 R02211 R02212 R02213 R02214 R02215 R02216 R02218 R02219	ko00140 Steroid hormone biosynthesis ko01100 Metabolic pathways ko04114 Oocyte meiosis ko04914 Progesterone-mediated oocyte maturation ko05200 Pathways in cancer ko05215 Prostate cancer map07225 Glucocorticoid and meneralocorticoid receptor agonists/antagonists map07226 Progesterone, androgen and estrogen receptor agonists/antagonists	1.1.1.145 1.1.1.149 1.3.1.3 1.3.1.30 1.3.99.6 1.14.13.54 1.14.15.4 1.14.99.4 1.14.99.9 1.14.99.10 1.14.99.14 5.3.3.1	CAS: 57-83-0 PubChem: 3700 ChEBI: 17026 LIPIDMAPS: LMST02030135 LMST02030159 PDB-CCD: STR 3DMET: B01238 NIKKAJI: J2.329I
metabolite_02787	242.094	242.094	1.54615	C06997	Fenoprofen	C15H14O3	0	0	0	CAS: 31879-05-7 PubChem: 9210 ChEBI: 5004 NIKKAJI: J252.831B
metabolite_07290	594.158	594.159	-0.925188	C04024	Vitexin 2''-O-beta-D-glucoside; Flavosativaside; 2''-O-Glucosylvitexin	C27H30O15	R03565	0	2.4.1.105	CAS: 61360-94-9 PubChem: 6730 KNApSAcK: C00006392 NIKKAJI: J2.201.333E
metabolite_04190	340.131	340.132	-1.312	C09753	Glepidotin B	C20H20O5	0	0	0	CAS: 87440-56-0 PubChem: 11941 KNApSAcK: C00008607 3DMET: B03251 NIKKAJI: J1.667.307B
metabolite_00568	124.052	124.053	-3.95397	C00727	Orcinol; 5-Methyl-1,3-benzenediol; 5-Methylresorcinol; 3,5-Toluenediol; 3,5-Dihydroxytoluene	C7H8O2	R02830 R02831	0	1.14.13.6 4.1.1.58	CAS: 504-15-4 PubChem: 3992 ChEBI: 16536 KNApSAcK: C00002661 3DMET: B00161 NIKKAJI: J6.215D
metabolite_01186	156.042	156.041	7.29767	C04634	1,6-Dihydroxycyclohexa-2,4-diene-1-carboxylate; 1,2-Dihydroxycyclohexa-3,5-diene-1-carboxylate	C7H8O4	R07188	0	1.3.1.25 1.14.12.10	CAS: 60463-06-1 PubChem: 7223 ChEBI: 17708 36104 NIKKAJI: J782.107G
metabolite_03799	316.058	316.057	5.00774	C08999	Capillarisin	C16H12O7	0	0	0	CAS: 56365-38-9 PubChem: 11191 KNApSAcK: C00002420 3DMET: B02598 NIKKAJI: J11.834F
metabolite_07369	600.418	600.415	4.56395	C08585	Capsorubin	C40H56O4	R07320	ko00906 Carotenoid biosynthesis	5.3.99.8	CAS: 470-38-2 PubChem: 10778 ChEBI: 3378 KNApSAcK: C00003764 3DMET: B02243 NIKKAJI: J5.936F
metabolite_03735	314.065	314.065	1.90871	C06939	Dantrolene	C14H10N4O5	0	0	0	CAS: 7261-97-4 PubChem: 9154 ChEBI: 4317 NIKKAJI: J8.920F
metabolite_00133	89.0477	89.0478	-1.58931	C00041	L-Alanine; L-2-Aminopropionic acid; L-alpha-Alanine	C3H7NO2	R00258 R00369 R00396 R00397 R00398 R00400 R00401 R00453 R00576 R00585 R00692 R00863 R00907 R00987 R01215 R01261 R01712 R02050 R02271 R02293 R02668 R02970 R03001 R03038 R03193 R03210 R03502 R03598 R03599 R03854 R03936 R04112 R04152 R04187 R05652 R07460 R08197 R08714 R08872 R09048 R09254	ko00250 Alanine, aspartate and glutamate metabolism ko00270 Cysteine and methionine metabolism ko00430 Taurine and hypotaurine metabolism ko00450 Selenoamino acid metabolism ko00473 D-Alanine metabolism ko00710 Carbon fixation in photosynthetic organisms ko00720 Reductive carboxylate cycle (CO2 fixation) ko00970 Aminoacyl-tRNA biosynthesis map01060 Biosynthesis of plant secondary metabolites ko01…	1.4.1.1 1.5.1.17 2.3.1.47 2.6.1.2 2.6.1.12 2.6.1.15 2.6.1.18 2.6.1.30 2.6.1.37 2.6.1.40 2.6.1.41 2.6.1.43 2.6.1.44 2.6.1.46 2.6.1.47 2.6.1.51 2.6.1.56 2.6.1.58 2.6.1.66 2.6.1.71 2.6.1.77 2.6.1.84 2.6.1.- 2.8.1.7 3.5.1.28 3.7.1.3 4.1.1.12 4.1.1.64 4.4.1.16 5.1.1.1 6.1.1.7 6.3.2.8	CAS: 56-41-7 PubChem: 3343 ChEBI: 16977 KNApSAcK: C00001332 PDB-CCD: ALA 3DMET: B00011 NIKKAJI: J9.168E
metabolite_01670	178.099	178.101	-6.40265	C10454	Eugenol methyl ether; O-Methyleugenol	C11H14O2	0	0	0	CAS: 93-15-2 PubChem: 12637 ChEBI: 4918 KNApSAcK: C00002741 3DMET: B03860 NIKKAJI: J4.669H
metabolite_02279	208.11	208.109	5.4028	C10390	Primin	C12H16O3	0	0	0	CAS: 15121-94-5 PubChem: 12576 ChEBI: 8413 KNApSAcK: C00002854 3DMET: B03803 NIKKAJI: J93.209D
metabolite_04009	330.074	330.076	-5.95987	C01265	3',4',5-Trihydroxy-3,7-dimethoxyflavone; 3,7-Di-O-methylquercetin	C17H14O7	R03456 R05323	ko00944 Flavone and flavonol biosynthesis	2.1.1.82 2.1.1.83	CAS: 2068-02-2 PubChem: 4484 ChEBI: 18010 KNApSAcK: C00004638 3DMET: B00268 NIKKAJI: J885K
metabolite_02659	230.131	230.13	3.30168	C09387	Dehydrocostus lactone	C15H18O2	0	0	0	CAS: 477-43-0 PubChem: 11578 KNApSAcK: C00003245 3DMET: B02921 NIKKAJI: J12.433H
metabolite_03512	300.1	300.101	-5.4861	C09734	Farrerol	C17H16O5	0	0	0	CAS: 24211-30-1 PubChem: 11922 KNApSAcK: C00008239 3DMET: B03233 NIKKAJI: J16.382A
metabolite_04087	334.251	334.253	-5.16094	C13713	Allotetrahydrodeoxycorticosterone; 5alpha-THDOC; 3alpha,21-Dihydroxy-5alpha-pregnan-20-one	C21H34O3	R08955	ko00140 Steroid hormone biosynthesis	1.1.1.213	CAS: 567-02-2 PubChem: 586302 NIKKAJI: J188.433F
metabolite_00805	138.032	138.031	4.15889	C00156	4-Hydroxybenzoate; Hydroxybenzoic acid; 4-Hydroxybenzoic acid; Hydroxybenzenecarboxylic acid	C7H6O3	R01238 R01293 R01294 R01295 R01296 R01297 R01298 R01299 R01300 R01301 R01302 R01303 R01304 R01305 R01306 R01307 R01308 R05000 R05603 R05615 R05616 R06889 R07273 R09039 R09040 R09105	ko00130 Ubiquinone and other terpenoid-quinone biosynthesis ko00360 Phenylalanine metabolism ko00362 Benzoate degradation ko00363 Bisphenol degradation ko00623 Toluene degradation ko00627 Aminobenzoate degradation map01061 Biosynthesis of phenylpropanoids ko01100 Metabolic pathways ko01110 Biosynthesis of secondary metabolites map07110 Benzoic acid family	1.2.1.7 1.2.1.28 1.2.1.64 1.13.11.41 1.13.-.- 1.14.13.2 1.14.13.12 1.14.13.33 1.14.13.64 1.14.99.15 1.14.99.- 2.4.1.194 2.5.1.39 2.5.1.- 3.1.1.- 3.1.2.23 3.2.1.- 3.8.1.6 4.1.1.61 4.1.3.40 6.2.1.27 6.4.1.-	CAS: 99-96-7 PubChem: 3456 ChEBI: 30763 KNApSAcK: C00000856 PDB-CCD: PHB 3DMET: B00045 NIKKAJI: J43.201F
metabolite_03424	294.219	294.22	-2.12486	C04780	8-[(1R,2R)-3-Oxo-2-{(Z)-pent-2-enyl}cyclopentyl]octanoate; OPC-8:0	C18H30O3	R03401 R07887	ko00592 alpha-Linolenic acid metabolism map01070 Biosynthesis of plant hormones ko01100 Metabolic pathways	1.3.1.42 6.2.1.-	PubChem: 7344 ChEBI: 15720 KNApSAcK: C00000366 3DMET: B01787 NIKKAJI: J1.078.810B
metabolite_00516	119.058	119.058	3.55424	C00188	L-Threonine; 2-Amino-3-hydroxybutyric acid	C4H9NO3	R00751 R00996 R01465 R01466 R01467 R03663 R06531 R07247 R08323	ko00260 Glycine, serine and threonine metabolism ko00290 Valine, leucine and isoleucine biosynthesis ko00860 Porphyrin and chlorophyll metabolism ko00970 Aminoacyl-tRNA biosynthesis map01060 Biosynthesis of plant secondary metabolites ko01100 Metabolic pathways ko01110 Biosynthesis of secondary metabolites ko02010 ABC transporters ko04974 Protein digestion and absorption	1.1.1.103 2.2.1.8 4.1.2.5 4.2.3.1 4.3.1.19 5.1.1.6 6.1.1.3	CAS: 72-19-5 PubChem: 3488 ChEBI: 16857 KNApSAcK: C00001394 PDB-CCD: THR 3DMET: B01182 NIKKAJI: J21.883I
metabolite_02812	244.11	244.111	-4.4063	C09280	Osthol	C15H16O3	0	0	0	CAS: 484-12-8 PubChem: 11471 KNApSAcK: C00002488 3DMET: B02825 NIKKAJI: J12.542C
metabolite_07962	666.222	666.225	-4.29525	C00182	Glycogen	C24H42O21	0	0	0	CAS: 9005-79-2 PubChem: 3482 ChEBI: 28087 NIKKAJI: J98.335G
metabolite_01075	150.068	150.068	3.72873	C01963	Tolylacetate; p-Cresyl acetate; p-Tolyacetate	C9H10O2	0	0	0	CAS: 140-39-6 PubChem: 5064 NIKKAJI: J3.631E
metabolite_01025	148.052	148.052	4.79222	C00423	trans-Cinnamate; trans-Cinnamic acid; (E)-Cinnamate	C9H8O2	R00697 R01426 R02252 R02253 R02254 R02255 R02256 R06745 R06781 R06783 R07796 R08422 R08423	ko00360 Phenylalanine metabolism ko00940 Phenylpropanoid biosynthesis map01060 Biosynthesis of plant secondary metabolites map01070 Biosynthesis of plant hormones ko01100 Metabolic pathways ko01110 Biosynthesis of secondary metabolites	1.3.1.31 1.14.12.19 1.14.13.11 1.14.13.14 2.4.1.177 2.8.3.17 4.3.1.24 4.3.1.25 6.2.1.12	CAS: 140-10-3 PubChem: 3713 ChEBI: 35697 KNApSAcK: C00000170 PDB-CCD: TCA 3DMET: B00108 NIKKAJI: J2.024I
metabolite_00528	120.058	120.057	5.78787	C00601	Phenylacetaldehyde; alpha-Tolualdehyde	C8H8O	R01377 R02536 R02537 R02611 R02612 R02613 R02615	ko00360 Phenylalanine metabolism ko00643 Styrene degradation ko01100 Metabolic pathways	1.1.1.90 1.2.1.5 1.2.1.39 1.4.3.4 1.4.3.21 1.4.99.4 4.1.1.43 4.1.1.- 5.3.99.7	CAS: 122-78-1 PubChem: 3876 ChEBI: 16424 KNApSAcK: C00007535 PDB-CCD: HY1 3DMET: B00145 NIKKAJI: J2.494E
metabolite_04458	360.157	360.155	6.29864	C09204	Triptolide	C20H24O6	0	0	0	CAS: 38748-32-2 PubChem: 11395 KNApSAcK: C00003494 3DMET: B02764 NIKKAJI: J37.200E
metabolite_03917	324.136	324.134	6.29096	C05230	Phaseollidin; (-)-Phaseollidin	C20H20O4	R04728	0	4.2.1.97	CAS: 37831-70-2 PubChem: 7626 ChEBI: 17556 KNApSAcK: C00002558 3DMET: B01829 NIKKAJI: J18.400D
metabolite_00901	142.027	142.026	6.25714	C00682	2-Hydroxymuconate semialdehyde; 2-Hydroxymuconic semialdehyde	C6H6O4	R00816 R02604 R02762 R02763 R05504	ko00361 Chlorocyclohexane and chlorobenzene degradation ko00362 Benzoate degradation ko01100 Metabolic pathways	1.2.1.32 1.13.11.2 1.97.1.- 3.7.1.9	CAS: 3270-98-2 PubChem: 3951 ChEBI: 17236 3DMET: B00155
metabolite_01759	182.058	182.057	6.52984	C05582	Homovanillate; Homovanillic acid; 3-Methoxy-4-hydroxyphenylacetate	C9H10O4	R03304 R04888 R04889	ko00350 Tyrosine metabolism ko01100 Metabolic pathways	1.2.1.5 2.1.1.6	CAS: 306-08-1 PubChem: 7908 ChEBI: 545959 KNApSAcK: C00029504 3DMET: B00798 NIKKAJI: J61.262F
metabolite_01963	192.079	192.08	-5.07995	C10435	Carpacin	C11H12O3	0	0	0	CAS: 23953-63-1 PubChem: 12620 KNApSAcK: C00002721 3DMET: B03843 NIKKAJI: J16.600F
metabolite_03542	302.079	302.082	-8.87787	C01709	Hesperetin; 3',5,7-Trihydroxy-4'-methoxyflavanone	C16H14O6	R08021 R08026	ko00941 Flavonoid biosynthesis	2.4.1.185	CAS: 520-33-2 PubChem: 4847 ChEBI: 28230 LIPIDMAPS: LMPK12140003 KNApSAcK: C00000968 3DMET: B01483 NIKKAJI: J9.235E
metabolite_01561	174.032	174.031	3.87319	C03840	5-Hydroxy-1,4-naphthoquinone; Juglone	C10H6O3	R04327	0	1.14.99.27	CAS: 481-39-0 PubChem: 6579 ChEBI: 15794 KNApSAcK: C00000144 PDB-CCD: JUG 3DMET: B00645 NIKKAJI: J5.777K
metabolite_04628	374.137	374.136	1.42477	C02549	Kievitone hydrate	C20H22O7	R03622	0	4.2.1.95	CAS: 62682-11-5 PubChem: 5553 ChEBI: 17529 KNApSAcK: C00020635 NIKKAJI: J2.738.941D
metabolite_03761	314.188	314.187	2.78399	C09119	Jatrophatrione	C20H26O3	0	0	0	CAS: 58298-76-3 PubChem: 11311 KNApSAcK: C00003445 3DMET: B02696 NIKKAJI: J31.905H
metabolite_01614	176.084	176.083	2.89423	C08453	Lachnophyllum ester; 2-Decene-4,6-diynoic acid, methyl ester, (E)-	C11H12O2	0	0	0	CAS: 3788-06-5 PubChem: 10646 KNApSAcK: C00001287 NIKKAJI: J788.365J
metabolite_00699	132.042	132.042	3.32276	C00489	Glutarate; Glutaric acid; Pentanedioic acid; 1,3-Propanedicarboxylic acid	C5H8O4	R02401 R02402 R07402	ko00071 Fatty acid metabolism ko00310 Lysine degradation	1.2.1.20 3.5.1.93 6.2.1.6	CAS: 110-94-1 PubChem: 3772 ChEBI: 17859 KNApSAcK: C00001184 PDB-CCD: GUA 3DMET: B01263 NIKKAJI: J40.077G
metabolite_01848	186.126	186.127	-7.12185	C17620	Epomediol; 2,6-Dihydroxycineol	C10H18O3	0	0	0	CAS: 56084-15-2 PubChem: 96023964 NIKKAJI: J33.901F
metabolite_01766	182.079	182.078	6.14118	C00392	Mannitol; D-Mannitol	C6H14O6	R00865 R00868 R00870 R02167 R02704 R05698 R07135	ko00051 Fructose and mannose metabolism ko02010 ABC transporters ko02060 Phosphotransferase system (PTS)	1.1.1.11 1.1.1.67 1.1.1.138 1.1.1.255 1.1.2.2 1.1.3.40 2.7.1.69 3.1.3.22	CAS: 69-65-8 PubChem: 3682 ChEBI: 16899 KNApSAcK: C00001165 PDB-CCD: MTL 3DMET: B04676 NIKKAJI: J2.369H
metabolite_00658	130.027	130.027	-3.16335	C00490	Itaconate; Itaconic acid; Methylenesuccinic acid	C5H6O4	R02243 R02404 R02405 R02406 R02407	ko00660 C5-Branched dibasic acid metabolism	2.8.3.7 4.1.1.6 6.2.1.4 6.2.1.5	CAS: 97-65-4 PubChem: 3773 ChEBI: 30838 LIPIDMAPS: LMFA01170063 3DMET: B01264 NIKKAJI: J38.149G
metabolite_02173	204.09	204.089	6.65218	C00078	L-Tryptophan; Tryptophan; (S)-alpha-Amino-beta-(3-indolyl)-propionic acid	C11H12N2O2	R00673 R00674 R00675 R00676 R00677 R00678 R00679 R00681 R00682 R00683 R00684 R00685 R01376 R01657 R01814 R02722 R03664 R05317 R07213 R08160 R08547	ko00260 Glycine, serine and threonine metabolism ko00380 Tryptophan metabolism ko00400 Phenylalanine, tyrosine and tryptophan biosynthesis ko00901 Indole alkaloid biosynthesis ko00966 Glucosinolate biosynthesis ko00970 Aminoacyl-tRNA biosynthesis map01060 Biosynthesis of plant secondary metabolites map01061 Biosynthesis of phenylpropanoids map01063 Biosynthesis of alkaloids derived from shikimate…	1.3.3.10 1.4.1.19 1.4.3.2 1.13.11.11 1.13.11.52 1.13.12.3 1.13.99.3 1.14.13.- 1.14.16.4 2.1.1.106 2.5.1.34 2.6.1.27 2.6.1.28 3.5.1.57 4.1.1.28 4.1.99.1 4.2.1.20 6.1.1.2	CAS: 73-22-3 PubChem: 3378 ChEBI: 16828 KNApSAcK: C00001396 PDB-CCD: TRP 3DMET: B01150 NIKKAJI: J9.181B
metabolite_02045	196.074	196.073	1.72829	C10664	Acetosyringone	C10H12O4	0	0	0	CAS: 2478-38-8 PubChem: 12847 ChEBI: 2404 KNApSAcK: C00002686 3DMET: B04040 NIKKAJI: J55.026D
metabolite_01299	161.069	161.069	-3.17971	C01077	O-Acetyl-L-homoserine; O-Acetylhomoserine	C6H11NO4	R00651 R01287 R01776 R02026 R03217 R04945	ko00270 Cysteine and methionine metabolism ko00920 Sulfur metabolism ko01100 Metabolic pathways	2.3.1.31 2.5.1.48 2.5.1.49	CAS: 7540-67-2 PubChem: 4315 ChEBI: 16288 KNApSAcK: C00019570 3DMET: B01374 NIKKAJI: J37.499G
metabolite_05964	472.355	472.355	1.14325	C08808	Gratiogenin	C30H48O4	0	0	0	CAS: 7067-16-5 PubChem: 11001 3DMET: B02427 NIKKAJI: J16.182I
metabolite_01379	164.084	164.084	-1.16022	C06578	p-Cumate	C10H12O2	R05235 R05247	ko00622 Xylene degradation	1.2.1.29 1.14.12.-	CAS: 536-66-3 PubChem: 8807 ChEBI: 25822 28122 3DMET: B00978 NIKKAJI: J6.354A
metabolite_04930	400.116	400.117	-3.50494	C10553	4'-Demethylpodophyllotoxin	C21H20O8	0	0	0	CAS: 40505-27-9 PubChem: 12736 KNApSAcK: C00002595 3DMET: B03951 NIKKAJI: J53.987B
metabolite_01771	182.094	182.094	-0.141062	C10448	Dihydroconiferyl alcohol	C10H14O3	0	0	0	CAS: 2305-13-7 PubChem: 12631 KNApSAcK: C00002736 3DMET: B03854 NIKKAJI: J305.428D
metabolite_00531	120.094	120.094	3.16738	C14396	Cumene; Isopropylbenzene	C9H12	0	0	0	CAS: 98-82-8 PubChem: 17395396 ChEBI: 34656 NIKKAJI: J3.581E
metabolite_01764	182.073	182.073	1.89452	C01464	Xanthan; Xanthene	C13H10O	0	0	0	CAS: 92-83-1 PubChem: 4641 ChEBI: 10057 NIKKAJI: J24.853C
metabolite_04976	404.184	404.187	-8.94829	C09117	Isodonal	C22H28O7	0	0	0	CAS: 16964-56-0 PubChem: 11309 KNApSAcK: C00003443 3DMET: B02694 NIKKAJI: J347.155A
metabolite_04074	334.066	334.066	2.02936	C01225	sn-glycero-3-Phospho-1-inositol; 1-(sn-glycero-3-Phospho)-1D-myo-inositol	C9H19O11P	R01193 R03331	0	3.1.4.43 3.1.4.44	PubChem: 4447 ChEBI: 18321 NIKKAJI: J1.337.792H
metabolite_00485	116.084	116.084	0.944382	C01585	Hexanoic acid; Hexanoate; Hexylic acid; n-Caproic acid	C6H12O2	R03620	0	3.5.1.39	CAS: 142-62-1 PubChem: 4740 ChEBI: 30776 LIPIDMAPS: LMFA01010006 LipidBank: DFA0006 KNApSAcK: C00001218 PDB-CCD: 6NA 3DMET: B00324 NIKKAJI: J2.546A
metabolite_03125	274.048	274.048	-1.02883	C10052	Athyriol; 3-Methoxy-1,6,7-trihydroxyxanthone	C14H10O6	0	0	0	CAS: 28283-84-3 PubChem: 12238 KNApSAcK: C00002942 3DMET: B03495 NIKKAJI: J21.544I
metabolite_01800	184.074	184.074	-1.36106	C00588	Choline phosphate; Phosphorylcholine; Phosphocholine; O-Phosphocholine	C5H15NO4P	R01021 R01312 R01890 R02541 R02591 R06869 R06871	ko00564 Glycerophospholipid metabolism ko01100 Metabolic pathways	2.1.1.103 2.7.1.32 2.7.7.15 3.1.3.75 3.1.4.3 3.1.4.12 3.1.4.38	CAS: 107-73-3 PubChem: 3867 ChEBI: 18132 KNApSAcK: C00007299 PDB-CCD: PC 3DMET: B00141 NIKKAJI: J215.288F
metabolite_06625	530.07	530.069	2.37039	C06622	dTDP-4-oxo-2,6-dideoxy-L-glucose	C16H24N2O14P2	R05527	0	5.1.3.-	PubChem: 8848 ChEBI: 28176 NIKKAJI: J2.762.504E
metabolite_00111	86.0368	86.0368	-0.471473	C00741	Diacetyl; Biacetyl; Dimethylglyoxal; 2,3-Butanedione	C4H6O2	R02343 R02855 R02856 R09078	ko00650 Butanoate metabolism	1.1.1.303 1.1.1.304	CAS: 431-03-8 PubChem: 4004 ChEBI: 16583 3DMET: B00164 NIKKAJI: J2.586K
metabolite_01799	184.074	184.073	2.92748	C10765	Antiarol; 3,4,5-Trimethoxyphenol	C9H12O4	0	0	0	CAS: 642-71-7 PubChem: 12948 ChEBI: 2760 KNApSAcK: C00002637 3DMET: B04115 NIKKAJI: J107.381H
metabolite_03964	326.1	326.102	-5.68061	C07605	Bilobalide	C15H18O8	0	0	0	CAS: 33570-04-6 PubChem: 9807 ChEBI: 3103 KNApSAcK: C00011512 NIKKAJI: J17.976K
metabolite_03884	322.17	322.17	1.04856	C15004	16beta-Chloro-17beta-hydroxyandrost-4-en-3-one; 16beta-Chlorotestosterone	C19H27ClO2	0	0	0	PubChem: 17396001 NIKKAJI: J2.791.523J
metabolite_00602	127.063	127.063	3.21524	C08268	L-Baikiain; 4,5-Dehydropipecolic acid	C6H9NO2	0	0	0	CAS: 31456-71-0 PubChem: 10467 KNApSAcK: C00001344 NIKKAJI: J544.804B
metabolite_00583	126.032	126.031	3.76142	C01108	1,2,3-Trihydroxybenzene; Pyrogallol; Pyrogallic acid; 1,2,3-Benzenetriol	C6H6O3	R03246 R03247 R04297 R05250	ko00627 Aminobenzoate degradation map07216 Catecholamine transferase inhibitors	1.13.11.35 1.97.1.2 4.1.1.59	CAS: 87-66-1 PubChem: 4340 ChEBI: 16164 KNApSAcK: C00002670 PDB-CCD: PYG 3DMET: B00240 NIKKAJI: J3.903I
metabolite_03467	296.235	296.237	-4.64196	C08318	(9Z,12Z)-(8S)-Hydroxyoctadeca-9,12-dienoic acid; Laetisaric acid; 8-Hydroxylinoleic acid	C18H32O3	0	0	0	CAS: 138231-04-6 PubChem: 10516 LIPIDMAPS: LMFA01050348 LipidBank: DFA0305 KNApSAcK: C00000398 3DMET: B02162 NIKKAJI: J646.348G
metabolite_00544	122.037	122.036	5.40358	C00180	Benzoate; Benzoic acid; Benzenecarboxylic acid; Phenylformic acid; Dracylic acid	C7H6O2	R01295 R01419 R01420 R01421 R01422 R01423 R01424 R01425 R01426 R01427 R02606 R05590 R05591 R05621 R05622 R06727 R06728 R07188 R07835 R08838 R09088	ko00360 Phenylalanine metabolism ko00362 Benzoate degradation ko00621 Dioxin degradation ko00623 Toluene degradation ko00627 Aminobenzoate degradation map01063 Biosynthesis of alkaloids derived from shikimate pathway ko01100 Metabolic pathways ko01110 Biosynthesis of secondary metabolites	1.2.1.7 1.2.1.28 1.14.12.10 1.14.13.12 1.14.13.- 3.1.1.1 3.1.1.84 3.5.1.4 3.5.1.32 3.5.1.40 3.5.5.1 3.6.1.7 3.6.1.20 3.7.1.8 6.2.1.25	CAS: 65-85-0 PubChem: 3480 ChEBI: 30746 KNApSAcK: C00000207 PDB-CCD: BEZ 3DMET: B00053 NIKKAJI: J2.358B
metabolite_00971	146.022	146.021	4.1316	C00026	2-Oxoglutarate; Oxoglutaric acid; 2-Ketoglutaric acid; alpha-Ketoglutaric acid	C5H6O5	R00021 R00093 R00114 R00243 R00248 R00250 R00258 R00264 R00265 R00267 R00268 R00269 R00270 R00271 R00272 R00279 R00298 R00355 R00372 R00457 R00474 R00563 R00621 R00667 R00668 R00684 R00694 R00709 R00715 R00716 R00734 R00895 R00896 R00908 R01090 R01148 R01155 R01161 R01197 R01214 R01252 R01339 R01412 R01580 R01582 R01587 R01648 R01684 R01700 R01879 R01939 R01956 R02077 R02160 R02199 R02274 R02283 …	ko00020 Citrate cycle (TCA cycle) ko00040 Pentose and glucuronate interconversions ko00053 Ascorbate and aldarate metabolism ko00250 Alanine, aspartate and glutamate metabolism ko00300 Lysine biosynthesis ko00340 Histidine metabolism ko00471 D-Glutamine and D-glutamate metabolism ko00630 Glyoxylate and dicarboxylate metabolism ko00650 Butanoate metabolism ko00660 C5-Branched dibasic acid metaboli…	1.1.1.41 1.1.1.42 1.1.1.95 1.1.1.286 1.1.99.2 1.1.99.24 1.2.1.3 1.2.1.26 1.2.1.52 1.2.4.2 1.2.7.3 1.4.1.2 1.4.1.3 1.4.1.4 1.4.1.13 1.4.1.14 1.4.3.7 1.4.3.11 1.4.3.15 1.4.7.1 1.5.1.7 1.5.1.8 1.5.1.19 1.8.1.4 1.14.11.1 1.14.11.2 1.14.11.3 1.14.11.4 1.14.11.6 1.14.11.7 1.14.11.8 1.14.11.9 1.14.11.10 1.14.11.11 1.14.11.12 1.14.11.13 1.14.11.14 1.14.11.15 1.14.11.16 1.14.11.17 1.14.11.18 1.14.11.19 1.…	CAS: 328-50-7 PubChem: 3328 ChEBI: 30915 KNApSAcK: C00000769 3DMET: B00008 NIKKAJI: J11.847H
metabolite_01531	172.052	172.052	3.54252	C05377	Menadione; Vitamin K3; 2-Methyl-1,4-naphthoquinone	C11H8O2	0	0	0	CAS: 58-27-5 PubChem: 7751 ChEBI: 28869 LipidBank: VVK0025 PDB-CCD: VK3 3DMET: B01850 NIKKAJI: J4.591H
metabolite_00218	101.048	101.047	4.53722	C01234	1-Aminocyclopropane-1-carboxylate; 1-Aminocyclopropane-1-carboxylic acid	C4H7NO2	R00179 R00997 R07214	ko00270 Cysteine and methionine metabolism ko00640 Propanoate metabolism map01060 Biosynthesis of plant secondary metabolites map01070 Biosynthesis of plant hormones ko01110 Biosynthesis of secondary metabolites	1.14.17.4 3.5.99.7 4.4.1.14	CAS: 22059-21-8 PubChem: 4455 ChEBI: 18053 KNApSAcK: C00007566 PDB-CCD: 1AC 3DMET: B00262 NIKKAJI: J83.133F
metabolite_03801	316.095	316.094	1.48134	C10204	Cajanol	C17H16O6	0	0	0	CAS: 61020-70-0 PubChem: 12390 KNApSAcK: C00002513 3DMET: B05421 NIKKAJI: J18.066A
metabolite_00700	132.053	132.053	3.57535	C00152	L-Asparagine; 2-Aminosuccinamic acid	C4H8N2O3	R00482 R00483 R00485 R00578 R01266 R01267 R01346 R01485 R03648	ko00250 Alanine, aspartate and glutamate metabolism ko00460 Cyanoamino acid metabolism ko00910 Nitrogen metabolism ko00970 Aminoacyl-tRNA biosynthesis map01060 Biosynthesis of plant secondary metabolites ko01100 Metabolic pathways ko01110 Biosynthesis of secondary metabolites ko04974 Protein digestion and absorption	2.3.2.7 2.6.1.14 3.2.2.11 3.5.1.1 3.5.1.38 4.2.1.65 6.1.1.22 6.3.1.1 6.3.1.4 6.3.5.4	CAS: 70-47-3 PubChem: 3452 ChEBI: 17196 KNApSAcK: C00001341 PDB-CCD: ASN 3DMET: B00043 NIKKAJI: J9.178B
metabolite_00428	112.052	112.052	4.54698	C01066	Cyclohexane-1,3-dione; 1,3-Cyclohexanedione; Dihydroresorcinol	C6H8O2	R03211 R03212	0	1.1.99.26 3.7.1.10	CAS: 504-02-9 PubChem: 4305 ChEBI: 17766 3DMET: B00234 NIKKAJI: J6.214F
metabolite_00538	121.089	121.089	3.5458	C02455	1-Phenylethylamine; alpha-Phenylethylamine; alpha-Methylbenzylamine	C8H11N	0	0	0	CAS: 98-84-0 618-36-0 PubChem: 5475 ChEBI: 670 NIKKAJI: J138.892D J66.056F
metabolite_00136	90.0317	90.0314	3.04402	C00186	(S)-Lactate; L-Lactate; L-Lactic acid	C3H6O3	R00196 R00319 R00703 R00753 R01446 R01447 R01449 R01450 R05508	ko00010 Glycolysis / Gluconeogenesis ko00620 Pyruvate metabolism ko00640 Propanoate metabolism ko00643 Styrene degradation ko01100 Metabolic pathways ko01110 Biosynthesis of secondary metabolites	1.1.1.27 1.1.2.3 1.1.99.7 1.2.1.22 1.13.12.4 2.8.3.1 4.1.2.36 5.1.2.1	CAS: 79-33-4 PubChem: 3486 ChEBI: 422 LipidBank: DFA0268 KNApSAcK: C00001191 3DMET: B01180 NIKKAJI: J9.134K
metabolite_01691	180.042	180.042	2.4369	C01179	3-(4-Hydroxyphenyl)pyruvate; 4-Hydroxyphenylpyruvate; p-Hydroxyphenylpyruvic acid	C9H8O4	R00042 R00729 R00734 R01728 R01730 R02521 R03336 R03337 R03338 R03339 R03341 R03342 R05778 R06626 R06632 R06757 R09254	ko00130 Ubiquinone and other terpenoid-quinone biosynthesis ko00350 Tyrosine metabolism ko00400 Phenylalanine, tyrosine and tryptophan biosynthesis ko00401 Novobiocin biosynthesis ko00950 Isoquinoline alkaloid biosynthesis ko01055 Biosynthesis of vancomycin group antibiotics map01060 Biosynthesis of plant secondary metabolites map01063 Biosynthesis of alkaloids derived from shikimate pathway ko01…	1.1.1.222 1.1.1.237 1.2.3.13 1.3.1.12 1.3.1.13 1.4.3.2 1.13.11.27 1.13.11.46 2.6.1.1 2.6.1.5 2.6.1.9 2.6.1.57 2.6.1.58 4.1.1.80 5.3.2.1	CAS: 156-39-8 PubChem: 4406 ChEBI: 15999 KNApSAcK: C00007512 PDB-CCD: ENO 3DMET: B00254 NIKKAJI: J101.877I
metabolite_00955	145.053	145.053	0.991729	C02796	3-Methyleneoxindole	C9H7NO	R03930	0	1.3.1.17	CAS: 1861-29-6 PubChem: 5746 ChEBI: 17920 NIKKAJI: J1.351.662F
metabolite_00740	134.11	134.109	0.972687	C06575	p-Cymene	C10H14	R05266	ko00622 Xylene degradation	1.14.13.-	CAS: 99-87-6 PubChem: 8804 ChEBI: 28768 LIPIDMAPS: LMPR0102090014 KNApSAcK: C00003040 3DMET: B00975 NIKKAJI: J11.621A
metabolite_04013	330.147	330.147	-0.897137	C09173	Podolide	C19H22O5	0	0	0	CAS: 55786-36-2 PubChem: 11365 KNApSAcK: C00000275 3DMET: B02741 NIKKAJI: J171.205E
metabolite_02701	234.068	234.067	3.67228	C18263	1,6-Dihydroxypyrene; 1,6-Pyrenediol	C16H10O2	R09172 R09173	ko00624 Polycyclic aromatic hydrocarbon degradation	0	CAS: 10262-84-7
metabolite_00839	140.047	140.047	1.60033	C10792	Gentisyl alcohol; 2,5-Dihydroxybenzyl alcohol	C7H8O3	0	0	0	CAS: 495-08-9 PubChem: 12975 KNApSAcK: C00002649 3DMET: B04126 NIKKAJI: J11.774I
metabolite_04781	386.137	386.139	-6.12981	C09270	Isosamidin	C21H22O7	0	0	0	CAS: 53023-18-0 PubChem: 11461 KNApSAcK: C00002478 3DMET: B02816 NIKKAJI: J10.750F
metabolite_01465	169.038	169.038	-0.664232	C17385	2-Methoxy-5-nitrophenol; 5-Nitroguaiacol	C7H7NO4	0	0	0	CAS: 636-93-1 PubChem: 96023738 NIKKAJI: J60.116K
metabolite_04773	386.1	386.102	-4.79784	C09922	Cleomiscosin A	C20H18O8	0	0	0	CAS: 76948-72-6 PubChem: 12108 KNApSAcK: C00002984 3DMET: B03381 NIKKAJI: J473.242A
metabolite_04627	374.127	374.125	4.37573	C11564	N-(3-Benzooxazol-2-yl-4-hydroxy-phenyl)-2-p-tolyloxyacetamide	C22H18N2O4	0	0	0	PubChem: 13729 NIKKAJI: J1.679.144J
metabolite_05801	464.095	464.094	2.92204	C10050	Gossypetin 8-rhamnoside	C21H20O12	0	0	0	CAS: 94516-28-6 PubChem: 12236 ChEBI: 28086 KNApSAcK: C00001046 3DMET: B03493 NIKKAJI: J2.771.635K
metabolite_03721	313.168	313.165	8.5373	C07537	Ethylmorphine	C19H23NO3	0	0	0	CAS: 76-58-4 PubChem: 9740 NIKKAJI: J4.179C
metabolite_03490	298.193	298.192	2.88428	C05028	Norethindrone; 19-Norethisterone; 19-Nor-17alpha-ethynyl-17beta-hydroxy-4-androsten-3-one	C20H26O2	0	0	0	CAS: 68-22-4 PubChem: 7499 ChEBI: 7627 LIPIDMAPS: LMST02030097 LipidBank: SST0272 PDB-CCD: NDR 3DMET: B01805 NIKKAJI: J1.416H
metabolite_01361	164.047	164.046	8.07159	C07114	Benzoyl acetate	C9H8O3	R05452 R05453	ko00642 Ethylbenzene degradation	6.2.1.- 6.4.1.-	CAS: 29285-17-4 PubChem: 9325 ChEBI: 28759 3DMET: B01073 NIKKAJI: J2.764.895I
metabolite_01390	165.079	165.079	2.77808	C00079	L-Phenylalanine; (S)-alpha-Amino-beta-phenylpropionic acid	C9H11NO2	R00686 R00687 R00688 R00689 R00690 R00691 R00692 R00693 R00694 R00695 R00697 R00698 R00699 R01375 R01376 R01795 R03660 R06744 R07211 R08435 R08463 R08652 R08690	ko00360 Phenylalanine metabolism ko00400 Phenylalanine, tyrosine and tryptophan biosynthesis ko00940 Phenylpropanoid biosynthesis ko00960 Tropane, piperidine and pyridine alkaloid biosynthesis ko00966 Glucosinolate biosynthesis ko00970 Aminoacyl-tRNA biosynthesis map01060 Biosynthesis of plant secondary metabolites map01061 Biosynthesis of phenylpropanoids map01063 Biosynthesis of alkaloids deriv…	1.4.1.20 1.4.3.2 1.11.1.7 1.13.12.9 1.14.13.- 1.14.16.1 2.3.1.53 2.6.1.1 2.6.1.5 2.6.1.9 2.6.1.28 2.6.1.57 2.6.1.58 2.6.1.64 2.6.1.70 2.7.7.54 4.1.1.28 4.1.1.53 4.2.1.51 4.2.1.91 4.3.1.24 4.3.1.25 5.1.1.11 6.1.1.20	CAS: 63-91-2 PubChem: 3379 ChEBI: 17295 KNApSAcK: C00001386 PDB-CCD: PHE 3DMET: B01151 NIKKAJI: J9.175H
metabolite_01395	166.027	166.026	3.5457	C01606	Phthalate; Phthalic acid; 1,2-Benzenedicarboxylic acid	C8H6O4	R03630 R05167 R05643 R07703 R07802 R09227	ko00624 Polycyclic aromatic hydrocarbon degradation ko01100 Metabolic pathways	1.2.1.- 1.3.1.19 1.14.12.7 1.14.12.- 3.5.1.79 3.7.1.-	CAS: 88-99-3 PubChem: 4759 ChEBI: 29069 PDB-CCD: PHT 3DMET: B00332 NIKKAJI: J3.547E
metabolite_05702	456.36	456.359	3.56165	C08619	Betulinic acid	C30H48O3	0	0	0	CAS: 472-15-1 PubChem: 10812 KNApSAcK: C00003741 3DMET: B02273 NIKKAJI: J11.885K
metabolite_01892	189.043	189.042	1.97362	C01717	4-Hydroxy-2-quinolinecarboxylic acid; Kynurenic acid; Kynurenate	C10H7NO3	R03439 R03440 R03441 R03445 R03687	ko00380 Tryptophan metabolism ko01100 Metabolic pathways	1.3.99.18 1.14.99.2	CAS: 492-27-3 PubChem: 4854 ChEBI: 18344 KNApSAcK: C00026453 C00026494 3DMET: B00336 NIKKAJI: J6.059C
metabolite_05533	446.121	446.123	-3.41404	C05376	Biochanin A-beta-D-glucoside; Biochanin A 7-O-beta-D-glucoside; Sissotrin	C22H22O10	R06795 R06796	ko00943 Isoflavonoid biosynthesis	2.3.1.115 2.4.1.170	CAS: 5928-26-7 PubChem: 7750 ChEBI: 28751 3DMET: B01849 NIKKAJI: J14.104F
metabolite_01912	190.099	190.099	3.99628	C08452	Ichthyotherol; 2H-Pyran-3-ol, tetrahydro-2-(1-nonene-3,5,7-triynyl)-, (2S-(2alpha(E),3beta))-	C12H14O2	0	0	0	CAS: 2294-61-3 PubChem: 10645 KNApSAcK: C00001286 NIKKAJI: J17.225A
metabolite_01802	184.11	184.11	-2.58336	C03843	5-exo-Hydroxy-1,2-campholide	C10H16O3	0	0	0	PubChem: 6580 NIKKAJI: J2.751.199F
metabolite_02214	206.058	206.058	-0.0543139	C09012	Lathodoratin	C11H10O4	0	0	0	CAS: 76693-50-0 PubChem: 11204 KNApSAcK: C00002433 3DMET: B02611 NIKKAJI: J596.558F
metabolite_01731	181.074	181.074	-1.80465	C00082	L-Tyrosine; (S)-3-(p-Hydroxyphenyl)alanine; (S)-2-Amino-3-(p-hydroxyphenyl)propionic acid; Tyrosine	C9H11NO3	R00031 R00728 R00729 R00730 R00731 R00732 R00733 R00734 R00735 R00736 R00737 R00739 R01795 R01815 R02078 R02918 R03539 R04730 R05671 R06626 R06751 R07211 R07212 R07464 R07465 R08656 R08825 R09254	ko00130 Ubiquinone and other terpenoid-quinone biosynthesis ko00231 Puromycin biosynthesis ko00350 Tyrosine metabolism ko00360 Phenylalanine metabolism ko00400 Phenylalanine, tyrosine and tryptophan biosynthesis ko00401 Novobiocin biosynthesis ko00460 Cyanoamino acid metabolism ko00730 Thiamine metabolism ko00940 Phenylpropanoid biosynthesis ko00950 Isoquinoline alkaloid biosynthesis ko00965 Beta…	1.3.1.43 1.3.1.78 1.3.1.79 1.4.3.2 1.10.3.1 1.11.1.8 1.14.13.41 1.14.16.1 1.14.16.2 1.14.18.1 2.6.1.1 2.6.1.5 2.6.1.9 2.6.1.57 2.6.1.58 4.1.1.25 4.1.1.28 4.1.99.2 4.3.1.23 4.3.1.25 5.4.3.6 6.1.1.1 6.3.2.24 6.3.2.25	CAS: 60-18-4 PubChem: 3382 ChEBI: 17895 KNApSAcK: C00001397 PDB-CCD: TYR 3DMET: B01154 NIKKAJI: J9.173A
metabolite_04829	390.277	390.277	0.998525	C03690	Bis(2-ethylhexyl)phthalate; Dioctyl phthalate; DEHP	C24H38O4	R04202	0	3.1.1.60	CAS: 117-81-7 PubChem: 6464 ChEBI: 17747 NIKKAJI: J2.909B
metabolite_03970	326.152	326.153	-3.0992	C09002	8-(3,3-Dimethylallyl)spatheliachromene	C20H22O4	0	0	0	CAS: 33845-34-0 PubChem: 11194 KNApSAcK: C00002423 3DMET: B02601 NIKKAJI: J2.767.770C
metabolite_04524	366.074	366.073	1.45545	C10512	Pachyrrhizone	C20H14O7	0	0	0	CAS: 42485-00-7 PubChem: 12695 KNApSAcK: C00002556 3DMET: B03915 NIKKAJI: J12.346C
metabolite_05335	434.231	434.232	-2.25923	C05730	Glutathionylspermidine; N1-(gamma-L-Glutamyl-L-cysteinyl-glycyl)-spermidine	C17H34N6O5S	R01917 R01918 R03822 R08350	ko00480 Glutathione metabolism ko01100 Metabolic pathways	3.5.1.78 3.5.1.- 6.3.1.8 6.3.1.9	CAS: 33932-35-3 PubChem: 8032 ChEBI: 16613 PDB-CCD: TS5 3DMET: B01889
metabolite_01037	148.089	148.088	2.66735	C06577	4-Isopropylbenzaldehyde; p-Cumic aldehyde; Cuminaldehyde	C10H12O	R05232 R05235	ko00622 Xylene degradation	1.2.1.29	CAS: 122-03-2 PubChem: 8806 KNApSAcK: C00003039 3DMET: B00977 NIKKAJI: J5.347C
metabolite_00998	146.106	146.105	4.8438	C00047	L-Lysine; Lysine acid; 2,6-Diaminohexanoic acid	C6H14N2O2	R00445 R00446 R00447 R00448 R00449 R00451 R00452 R00453 R00454 R00457 R00458 R00459 R00460 R00461 R00462 R00463 R00545 R00612 R00715 R00716 R00910 R00911 R01077 R01396 R01620 R02786 R03095 R03658 R06845 R07598 R07646	ko00300 Lysine biosynthesis ko00310 Lysine degradation ko00780 Biotin metabolism ko00960 Tropane, piperidine and pyridine alkaloid biosynthesis ko00970 Aminoacyl-tRNA biosynthesis map01060 Biosynthesis of plant secondary metabolites map01064 Biosynthesis of alkaloids derived from ornithine, lysine and nicotinic acid ko01100 Metabolic pathways ko01110 Biosynthesis of secondary metabolites ko02010 …	1.4.1.15 1.4.1.18 1.4.3.14 1.4.3.20 1.5.1.7 1.5.1.8 1.5.1.16 1.5.3.4 1.13.12.2 1.14.13.59 2.1.3.8 2.3.1.32 2.3.1.- 2.6.1.36 2.6.1.71 3.4.13.4 3.5.1.12 3.5.1.17 3.5.1.- 3.5.2.11 4.1.1.18 4.1.1.20 5.1.1.5 5.1.1.9 5.4.3.2 6.1.1.6 6.1.1.25 6.3.2.7 6.3.2.11 6.3.2.20	CAS: 56-87-1 PubChem: 3349 ChEBI: 18019 KNApSAcK: C00001378 PDB-CCD: LYS 3DMET: B00013 NIKKAJI: J9.176F
metabolite_00997	146.069	146.069	2.89042	C00064	L-Glutamine; L-2-Aminoglutaramic acid	C5H10N2O3	R00021 R00093 R00114 R00253 R00256 R00257 R00573 R00575 R00576 R00577 R00578 R00579 R00768 R00986 R01072 R01149 R01231 R01375 R01716 R02576 R02781 R02895 R03652 R03905 R04011 R04212 R04463 R04558 R05224 R05225 R05815 R07456 R08244 R08855 R08890 R08891 R08897 R08903 R08956 R09195	ko00230 Purine metabolism ko00240 Pyrimidine metabolism ko00250 Alanine, aspartate and glutamate metabolism ko00330 Arginine and proline metabolism ko00471 D-Glutamine and D-glutamate metabolism ko00910 Nitrogen metabolism ko00970 Aminoacyl-tRNA biosynthesis map01060 Biosynthesis of plant secondary metabolites ko01100 Metabolic pathways ko02010 ABC transporters ko02020 Two-component system ko0496…	1.4.1.13 1.4.1.14 1.4.7.1 2.3.1.14 2.3.1.68 2.3.2.1 2.3.2.14 2.4.2.14 2.4.2.- 2.6.1.15 2.6.1.16 2.6.1.50 2.6.1.64 2.6.1.85 2.6.1.86 2.6.1.- 3.5.1.2 3.5.1.38 4.1.3.27 4.1.3.- 5.1.1.9 5.1.1.10 6.1.1.18 6.3.1.2 6.3.1.- 6.3.4.2 6.3.5.1 6.3.5.2 6.3.5.3 6.3.5.4 6.3.5.5 6.3.5.6 6.3.5.7 6.3.5.9 6.3.5.10 6.3.5.-	CAS: 56-85-9 PubChem: 3364 ChEBI: 18050 KNApSAcK: C00001359 PDB-CCD: GLN 3DMET: B00017 NIKKAJI: J9.170G
metabolite_05302	430.345	430.344	2.49877	C04746	3beta-Hydroxy-5alpha-cholest-7-ene-4alpha-carboxylate	C28H46O3	0	0	0	PubChem: 7316 NIKKAJI: J1.124.507B
metabolite_03881	322.121	322.123	-7.17414	C09318	Abyssinone I	C20H18O4	0	0	0	CAS: 77263-07-1 PubChem: 11509 ChEBI: 2367 KNApSAcK: C00000935 3DMET: B02858 NIKKAJI: J2.769.194C
metabolite_01270	160.052	160.052	4.43292	C03012	Naphthalene-1,2-diol; 1,2-Naphthalenediol; beta-Naphthohydroquinone; 1,2-Dihydroxynaphthalene	C10H8O2	R04115 R04117 R05632 R07015 R07017 R07020 R07698 R07699	ko00624 Polycyclic aromatic hydrocarbon degradation ko00626 Naphthalene degradation ko00980 Metabolism of xenobiotics by cytochrome P450 ko01100 Metabolic pathways	1.3.1.20 1.3.1.29 1.13.11.- 1.14.13.1 1.14.14.1 1.14.99.-	CAS: 574-00-5 PubChem: 5919 ChEBI: 17435 PDB-CCD: D1N 3DMET: B00527 NIKKAJI: J135.090K
metabolite_01289	160.1	160.099	4.54964	C00398	Tryptamine; 3-(2-Aminoethyl)indole	C10H12N2	R00685 R02173 R02174 R03738 R05895 R08479 R08481 R08482 R08483 R08484 R08604	ko00380 Tryptophan metabolism ko00901 Indole alkaloid biosynthesis map01060 Biosynthesis of plant secondary metabolites map01063 Biosynthesis of alkaloids derived from shikimate pathway ko01100 Metabolic pathways ko01110 Biosynthesis of secondary metabolites ko04080 Neuroactive ligand-receptor interaction	1.4.3.4 1.4.3.22 1.14.13.- 2.1.1.49 4.1.1.28 4.3.3.2	CAS: 61-54-1 PubChem: 3688 ChEBI: 16765 KNApSAcK: C00001434 PDB-CCD: TSS 3DMET: B00104 NIKKAJI: J4.816J
metabolite_01128	152.068	152.069	-1.62102	C00379	Xylitol	C5H12O5	R01431 R01896 R01904 R02136 R05831 R07152	ko00040 Pentose and glucuronate interconversions ko01100 Metabolic pathways	1.1.1.9 1.1.1.10 1.1.1.15 1.1.1.21 1.1.3.41 2.7.1.122	CAS: 87-99-0 PubChem: 3669 ChEBI: 17151 3DMET: B04675 NIKKAJI: J3.905E
metabolite_04577	370.142	370.143	-2.38169	C09831	5'-Prenylhomoeriodictyol; Sigmoidin B 3'-methyl ether	C21H22O6	0	0	0	CAS: 671781-82-1 PubChem: 12019 KNApSAcK: C00000996 3DMET: B03310 NIKKAJI: J2.539.710J
metabolite_03882	322.12	322.12	-0.815906	C04079	N-((R)-Pantothenoyl)-L-cysteine; D-Pantothenoyl-L-cysteine; N-Pantothenoylcysteine	C12H22N2O6S	R02972 R04391	ko00770 Pantothenate and CoA biosynthesis	2.7.1.33 4.1.1.30	PubChem: 6773 ChEBI: 18416 3DMET: B01715 NIKKAJI: J2.746.251K
metabolite_02733	237.086	237.086	-0.129679	C00835	Sepiapterin	C9H11N5O3	R02974 R02975	0	1.1.1.153 3.5.4.24	CAS: 17094-01-8 PubChem: 4093 ChEBI: 16095 NIKKAJI: J533.231A
metabolite_00312	108.058	108.057	8.28149	C01403	Anisole; Methoxybenzene; Methyl phenyl ether; Phenol methyl ether	C7H8O	R01239	0	2.1.1.25	CAS: 100-66-3 PubChem: 4592 ChEBI: 16579 3DMET: B00283 NIKKAJI: J4.012F
metabolite_00380	110.037	110.036	3.26651	C00090	Catechol; 1,2-Benzenediol; o-Benzenediol; 1,2-Dihydroxybenzene; Brenzcatechin; Pyrocatechol	C6H6O2	R00058 R00080 R00812 R00813 R00814 R00815 R00816 R00817 R00818 R00821 R00822 R00823 R00825 R00827 R00828 R01033 R05361 R07700 R07706 R07803 R08106 R08122	ko00361 Chlorocyclohexane and chlorobenzene degradation ko00362 Benzoate degradation ko00364 Fluorobenzoate degradation ko00621 Dioxin degradation ko00624 Polycyclic aromatic hydrocarbon degradation ko00626 Naphthalene degradation ko00627 Aminobenzoate degradation ko01100 Metabolic pathways	1.1.3.14 1.3.1.19 1.3.1.20 1.3.1.25 1.3.1.- 1.10.3.1 1.13.11.1 1.13.11.2 1.14.12.1 1.14.12.13 1.14.13.1 1.14.13.7 1.14.13.31 1.14.18.1 1.14.-.- 2.1.1.6 3.7.1.8 4.1.1.46 4.1.1.63	CAS: 120-80-9 PubChem: 3390 ChEBI: 18135 KNApSAcK: C00002644 PDB-CCD: CAQ 3DMET: B00023 NIKKAJI: J2.921A
metabolite_03279	286.193	286.193	-0.488921	C00280	Androstenedione; Androst-4-ene-3,17-dione; 4-Androstene-3,17-dione	C19H26O2	R01833 R01834 R01835 R01836 R01837 R01838 R01840 R01841 R01842 R02725 R08205 R08206 R08518	ko00140 Steroid hormone biosynthesis ko01100 Metabolic pathways ko05200 Pathways in cancer ko05215 Prostate cancer	1.1.1.51 1.1.1.63 1.1.1.64 1.1.1.145 1.1.1.239 1.3.1.3 1.3.99.5 1.14.13.54 1.14.14.1 1.14.15.4 1.14.99.9 1.14.99.12 4.1.2.30 5.3.3.1	CAS: 63-05-8 PubChem: 3575 ChEBI: 16422 LIPIDMAPS: LMST02020007 LipidBank: SST0028 KNApSAcK: C00003644 3DMET: B01205 NIKKAJI: J38.388K
metabolite_04103	335.173	335.175	-3.72071	C06176	Senecionine	C18H25NO5	R06726 R07373	ko00960 Tropane, piperidine and pyridine alkaloid biosynthesis map01064 Biosynthesis of alkaloids derived from ornithine, lysine and nicotinic acid ko01110 Biosynthesis of secondary metabolites	1.14.13.101	CAS: 130-01-8 PubChem: 8427 ChEBI: 9107 KNApSAcK: C00002116 3DMET: B01983 NIKKAJI: J2.941F
metabolite_04950	402.131	402.13	3.35134	C09262	(3'R,4'R)-3'-Epoxyangeloyloxy-4'-acetoxy-3',4'-dihydroseselin	C21H22O8	0	0	0	CAS: 11350-35-9 PubChem: 11453 KNApSAcK: C00002470 3DMET: B05345 NIKKAJI: J674.318H
metabolite_00205	100.052	100.052	9.09023	C02240	5-Valerolactone; delta-Valerolactone; gamma-Valerolactone	C5H8O2	R02554	0	1.14.13.16	CAS: 542-28-9 PubChem: 5303 ChEBI: 16545 3DMET: B00411 NIKKAJI: J6.398C
metabolite_06867	548.081	548.08	2.22806	C03187	dTDP-6-deoxy-L-talose	C16H26N2O15P2	R02776	0	1.1.1.134	PubChem: 6066 ChEBI: 17307 3DMET: B01637 NIKKAJI: J1.003.358F
metabolite_04376	354.11	354.11	1.46369	C10207	Cyclokievitone	C20H18O6	0	0	0	CAS: 74175-82-9 PubChem: 12393 KNApSAcK: C00009558 3DMET: B05422 NIKKAJI: J2.771.887F
metabolite_07016	564.184	564.185	-0.760194	C09828	Pinocembrin 7-rhamnosylglucoside	C27H32O13	0	0	0	CAS: 13241-31-1 PubChem: 12016 KNApSAcK: C00000993 3DMET: B03307 NIKKAJI: J2.771.215K
metabolite_03057	267.095	267.095	1.48459	C06469	Neuraminic acid; 5-Amino-3,5-dideoxy-D-glycero-D-galacto-2-nonulosonic acid	C9H17NO8	0	0	0	CAS: 114-04-5 PubChem: 8701 ChEBI: 7539 3DMET: B05202 NIKKAJI: J247.825K J79.635B
metabolite_04290	346.069	346.068	3.3156	C09967	Taxifolin 3-O-acetate	C17H14O8	0	0	0	CAS: 78834-97-6 PubChem: 12153 ChEBI: 9416 KNApSAcK: C00008743 3DMET: B03419 NIKKAJI: J451.835G
metabolite_00638	129.079	129.079	0.454008	C00408	L-Pipecolate; Pipecolinic acid; Pipecolic acid; 2-Piperidinecarboxylic acid	C6H11NO2	R00459 R02201 R02203 R02204 R02205 R02206 R06742 R08414 R08415	ko00310 Lysine degradation ko00960 Tropane, piperidine and pyridine alkaloid biosynthesis map01060 Biosynthesis of plant secondary metabolites map01064 Biosynthesis of alkaloids derived from ornithine, lysine and nicotinic acid ko01100 Metabolic pathways ko01110 Biosynthesis of secondary metabolites	1.5.1.1 1.5.1.21 1.5.3.7 1.5.99.3	CAS: 3105-95-1 PubChem: 3698 ChEBI: 30633 30913 KNApSAcK: C00000210 3DMET: B01237 NIKKAJI: J215.717I
metabolite_03058	267.097	267.097	0.875866	C00212	Adenosine	C10H13N5O4	R00183 R00185 R00192 R01245 R01560 R01561 R01562 R01571 R04936 R05695 R05696	ko00230 Purine metabolism ko01100 Metabolic pathways ko04080 Neuroactive ligand-receptor interaction ko04270 Vascular smooth muscle contraction	1.1.3.39 2.4.2.1 2.7.1.20 2.7.1.74 2.7.1.114 3.1.3.5 3.1.3.6 3.2.2.1 3.2.2.7 3.2.2.8 3.3.1.1 3.5.4.4	CAS: 58-61-7 PubChem: 3512 ChEBI: 16335 KNApSAcK: C00007444 PDB-CCD: ADN 3DMET: B01189 NIKKAJI: J4.501B
metabolite_05161	420.178	420.18	-3.81297	C09428	Eupacunolin	C22H28O8	0	0	0	CAS: 79491-59-1 PubChem: 11619 KNApSAcK: C00003267 3DMET: B02958 NIKKAJI: J12.043J
metabolite_03112	272.178	272.177	0.771592	C00951	Estradiol; Estradiol-17beta; beta-Estradiol	C18H24O2	R00535 R02352 R02353 R03086 R03087 R03088 R03089 R03090 R03091	ko00140 Steroid hormone biosynthesis ko01100 Metabolic pathways ko05200 Pathways in cancer ko05215 Prostate cancer map07226 Progesterone, androgen and estrogen receptor agonists/antagonists	1.1.1.51 1.1.1.62 1.14.14.1 1.14.99.11 2.4.1.17 2.8.2.15	CAS: 50-28-2 PubChem: 4202 ChEBI: 16469 LIPIDMAPS: LMST02010001 LipidBank: SST0013 SST0064 PDB-CCD: EST 3DMET: B01357 NIKKAJI: J4.100I
metabolite_05131	418.126	418.129	-7.02586	C10305	Barbaloin; Aloin; Aloin A	C21H22O9	0	0	0	CAS: 1415-73-2 PubChem: 12491 KNApSAcK: C00002797 3DMET: B03725 NIKKAJI: J34.737J
metabolite_01650	178.063	178.062	6.03262	C01624	Vermelone; 3,4-Dihydro-3,8-dihydroxy-1(2H)-naphthalenone	C10H10O3	R03322	0	1.1.1.252	CAS: 59796-04-2 PubChem: 4775 NIKKAJI: J435.272F
metabolite_05160	420.142	420.141	2.6476	C09500	Melampodin A	C21H24O9	0	0	0	CAS: 35852-26-7 PubChem: 11691 KNApSAcK: C00003322 NIKKAJI: J19.034I
metabolite_10527	1199.44	1199.44	-2.37757	C04760	3alpha,7alpha,12alpha-Trihydroxy-5beta-cholestanoyl-CoA	C48H80N7O20P3S	R04580 R04592	0	1.3.99.- 6.2.1.7	PubChem: 7328 ChEBI: 15493 3DMET: B04960 NIKKAJI: J2.753.574G
metabolite_03276	286.121	286.121	-0.704932	C14251	1,3-Diphenyltetramethyldisiloxane; 1,1,3,3-Tetramethyl-1,3-diphenyldisiloxane	C16H22OSi2	0	0	0	CAS: 56-33-7 PubChem: 7847061 ChEBI: 34061 NIKKAJI: J87.551A
metabolite_03275	286.121	286.12	1.70929	C09646	7,3'-Dihydroxy-4'-methoxy-8-methylflavan	C17H18O4	0	0	0	CAS: 87733-81-1 PubChem: 11836 KNApSAcK: C00000952 3DMET: B03159 NIKKAJI: J2.657.438B
metabolite_01050	149.051	149.05	4.22226	C00073	L-Methionine; Methionine; L-2-Amino-4methylthiobutyric acid	C5H11NO2S	R00177 R00648 R00649 R00650 R00651 R00652 R00653 R00654 R00655 R00656 R00657 R00946 R01078 R02025 R02821 R03659 R04153 R04405 R04710 R06895 R07396 R07606 R07608 R07767 R07768 R08618 R08635 R08862 R08873 R08875 R08893	ko00270 Cysteine and methionine metabolism ko00966 Glucosinolate biosynthesis ko00970 Aminoacyl-tRNA biosynthesis map01060 Biosynthesis of plant secondary metabolites map01070 Biosynthesis of plant hormones ko01100 Metabolic pathways ko01110 Biosynthesis of secondary metabolites ko04974 Protein digestion and absorption	1.1.-.- 1.3.99.22 1.4.3.2 1.8.4.11 1.8.4.13 1.8.4.14 1.97.1.4 2.1.1.3 2.1.1.5 2.1.1.10 2.1.1.12 2.1.1.13 2.1.1.14 2.5.1.6 2.5.1.49 2.6.1.5 2.6.1.57 2.6.1.73 2.6.1.- 2.8.1.6 2.8.1.8 3.4.13.12 3.5.1.31 4.1.1.57 4.4.1.11 5.1.1.2 6.1.1.10	CAS: 63-68-3 PubChem: 3373 ChEBI: 16643 KNApSAcK: C00001379 PDB-CCD: MET 3DMET: B01148 NIKKAJI: J9.174J
metabolite_01257	159.068	159.068	2.4764	C00637	Indole-3-acetaldehyde; 2-(Indol-3-yl)acetaldehyde; Indoleacetaldehyde	C10H9NO	R01974 R02173 R02678 R02679 R02680 R02681 R08606	ko00380 Tryptophan metabolism ko01100 Metabolic pathways	1.1.1.190 1.1.1.191 1.2.1.3 1.2.3.7 1.4.3.4 1.4.3.22 1.7.3.- 4.1.1.43 4.1.1.74	CAS: 2591-98-2 PubChem: 3910 ChEBI: 18086 KNApSAcK: C00000109 3DMET: B00152 NIKKAJI: J398.271H
metabolite_03711	312.136	312.136	0.766099	C09136	Montanin A	C19H20O4	0	0	0	CAS: 68370-49-0 PubChem: 11328 KNApSAcK: C00003456 3DMET: B02709 NIKKAJI: J19.502B
metabolite_07014	564.148	564.148	0.329001	C10110	Neoschaftoside	C26H28O14	0	0	0	CAS: 61328-41-4 PubChem: 12296 KNApSAcK: C00006382 3DMET: B03548 NIKKAJI: J1.944.441D
metabolite_02910	252.075	252.077	-7.92817	C05648	5-Hydroxy-N-formylkynurenine; 5-Hydroxy-N-formyl-L-kynurenine	C11H12N2O5	R02702 R04911	ko00380 Tryptophan metabolism	1.13.11.52 3.5.1.9	PubChem: 7959 ChEBI: 2065 3DMET: B05086 NIKKAJI: J2.756.642A
metabolite_02248	207.09	207.088	7.3557	C03519	N-Acetyl-L-phenylalanine	C11H13NO3	R00693	ko00360 Phenylalanine metabolism	2.3.1.53	CAS: 2018-61-3 PubChem: 6328 ChEBI: 16259 3DMET: B00595 NIKKAJI: J27.562J
metabolite_03813	318.038	318.039	-3.30999	C10107	Myricetin; 3,5,7,3',4',5'-Hexahydroxyflavone	C15H10O8	R06539 R06557 R06815	ko00941 Flavonoid biosynthesis ko00944 Flavone and flavonol biosynthesis ko01110 Biosynthesis of secondary metabolites	1.14.11.23 1.14.13.88 2.1.1.149	CAS: 529-44-2 PubChem: 12293 ChEBI: 18152 LIPIDMAPS: LMPK12110001 KNApSAcK: C00001071 PDB-CCD: MYC 3DMET: B01120 NIKKAJI: J1.585G
metabolite_04080	334.105	334.103	6.38401	C09141	Byakangelicin	C17H18O7	0	0	0	CAS: 482-25-7 PubChem: 11333 KNApSAcK: C00002453 3DMET: B02713 NIKKAJI: J14.808C
metabolite_04402	356.126	356.124	6.08878	C01590	Kievitone	C20H20O6	R03622	0	4.2.1.95	CAS: 40105-60-0 PubChem: 4745 ChEBI: 16832 KNApSAcK: C00002541 3DMET: B04805 NIKKAJI: J17.657E
metabolite_01260	159.09	159.089	1.40354	C08269	(-)-Betonicine; Betonicine	C7H13NO3	0	0	0	CAS: 515-25-3 PubChem: 10468 KNApSAcK: C00001345 NIKKAJI: J6.292H
metabolite_04425	358.126	358.126	1.57012	C17071	Sweroside	C16H22O9	0	0	0	CAS: 14215-86-2 PubChem: 96023549 NIKKAJI: J37.631K
metabolite_04174	340.079	340.081	-3.19893	C01421	Daphnin	C15H16O9	R03548	0	2.4.1.104	CAS: 486-55-5 PubChem: 4608 ChEBI: 17989 NIKKAJI: J6.012G
metabolite_02246	207.053	207.052	3.56326	C01252	4-(2-Aminophenyl)-2,4-dioxobutanoate	C10H9NO4	R01956 R01957 R03445	ko00380 Tryptophan metabolism ko01100 Metabolic pathways	2.6.1.7 2.6.1.63	PubChem: 4472 ChEBI: 17442 3DMET: B00265 NIKKAJI: J1.771.656E
metabolite_00477	115.063	115.063	3.55056	C00148	L-Proline; 2-Pyrrolidinecarboxylic acid	C5H9NO2	R00135 R00671 R01246 R01248 R01249 R01251 R01252 R01253 R01255 R03661 R06746	ko00330 Arginine and proline metabolism ko00401 Novobiocin biosynthesis ko00970 Aminoacyl-tRNA biosynthesis ko01100 Metabolic pathways ko01110 Biosynthesis of secondary metabolites ko02010 ABC transporters ko04974 Protein digestion and absorption	1.5.1.1 1.5.1.2 1.5.99.8 1.14.11.2 3.4.11.5 4.3.1.12 5.1.1.4 6.1.1.15	CAS: 147-85-3 PubChem: 3448 ChEBI: 17203 KNApSAcK: C00001388 PDB-CCD: PRO 3DMET: B01173 NIKKAJI: J9.117K
metabolite_04558	369.158	369.158	-1.34671	C02134	Allocryptopine	C21H23NO5	R03842	ko00950 Isoquinoline alkaloid biosynthesis	1.14.13.37	CAS: 24240-04-8 485-91-6 PubChem: 5213 ChEBI: 17390 KNApSAcK: C00001799 3DMET: B01536 NIKKAJI: J12.568G
metabolite_07140	578.142	578.142	0.356827	C10221	Epicatechin-(4beta->8)-ent-epicatechin	C30H26O12	0	0	0	CAS: 82262-99-5 PubChem: 12407 LIPIDMAPS: LMPK12030001 KNApSAcK: C00002917 3DMET: B03648 NIKKAJI: J314.924B
metabolite_04626	374.121	374.121	0.472908	C09800	Swertiamarin	C16H22O10	0	0	0	CAS: 17388-39-5 PubChem: 11988 KNApSAcK: C00003100 3DMET: B03297 NIKKAJI: J10.346B
metabolite_02329	210.089	210.09	-5.28854	C02325	Sinapyl alcohol; Sinapoyl alcohol	C11H14O4	R03604 R03605 R03918 R03919 R06577	ko00940 Phenylpropanoid biosynthesis map01061 Biosynthesis of phenylpropanoids ko01100 Metabolic pathways ko01110 Biosynthesis of secondary metabolites	1.1.1.195 1.11.1.7 2.1.1.68 2.4.1.111 3.2.1.126	CAS: 537-33-7 PubChem: 5377 ChEBI: 28813 KNApSAcK: C00002778 3DMET: B00425 NIKKAJI: J304.419J
metabolite_01492	170.058	170.058	-0.0658117	C16804	Penicillic acid	C8H10O4	0	0	0	CAS: 17397-87-4 PubChem: 96023328 NIKKAJI: J3.919E
metabolite_00935	144.042	144.042	1.65746	C00922	2,3-Dimethylmaleate; Dimethylmaleic acid	C6H8O4	R03069 R03070	ko00760 Nicotinate and nicotinamide metabolism	4.2.1.85 5.3.3.6	CAS: 488-21-1 PubChem: 4176 ChEBI: 17081 23812 3DMET: B00200 NIKKAJI: J662.562B
metabolite_02313	210.088	210.086	8.36251	C02726	N4-Phosphoagmatine	C5H15N4O3P	R01417	0	2.7.3.10	PubChem: 5688 ChEBI: 17358 3DMET: B00492 NIKKAJI: J2.739.719K
metabolite_08400	757.198	757.205	-9.02091	C12640	Pelargonidin 3-O-(6-caffeoyl-beta-D-glucoside) 5-O-beta-D-glucoside; Bisdemalonylsalvianin	C36H37O18	R06798 R06799 R07875 R07876	ko00942 Anthocyanin biosynthesis	2.3.1.172 2.3.1.- 2.4.1.-	CAS: 168753-26-2 PubChem: 583030 ChEBI: 31966 KNApSAcK: C00006767 3DMET: B04546 NIKKAJI: J499.043I
metabolite_00956	145.074	145.074	0.504744	C02946	4-Acetamidobutanoate; N4-Acetylaminobutanoate	C6H11NO3	R01987 R05050	ko00330 Arginine and proline metabolism ko01100 Metabolic pathways	1.2.1.3 3.5.1.63	PubChem: 5865 ChEBI: 11951 17645 3DMET: B00519 NIKKAJI: J35.110E
metabolite_01557	174.015	174.016	-3.11239	C06747	Phenylmethanesulfonyl fluoride; Benzenemethanesulfonyl fluoride; PMSF	C7H7FO2S	0	0	3.5.1.85 (I)	CAS: 329-98-6 PubChem: 8968 ChEBI: 8102 NIKKAJI: J150.773G
metabolite_01559	174.016	174.016	1.25233	C00417	cis-Aconitate; cis-Aconitic acid	C6H6O6	R01325 R01900 R02243 R02244	ko00020 Citrate cycle (TCA cycle) ko00630 Glyoxylate and dicarboxylate metabolism ko00660 C5-Branched dibasic acid metabolism ko00720 Reductive carboxylate cycle (CO2 fixation) map01060 Biosynthesis of plant secondary metabolites map01061 Biosynthesis of phenylpropanoids map01062 Biosynthesis of terpenoids and steroids map01063 Biosynthesis of alkaloids derived from shikimate pathway map01064 Bio…	4.1.1.6 4.2.1.3 4.2.1.4 5.3.3.7	CAS: 585-84-2 PubChem: 3707 ChEBI: 32805 KNApSAcK: C00001177 3DMET: B00107 NIKKAJI: J37.488A
metabolite_05806	464.168	464.168	0.704736	C09405	Enhydrin	C23H28O10	0	0	0	CAS: 33880-85-2 PubChem: 11596 KNApSAcK: C00003255 3DMET: B02938 NIKKAJI: J18.793C
metabolite_02272	208.074	208.074	-3.17738	C02381	6-Methoxymellein	C11H12O4	R03934	0	2.1.1.108	CAS: 13410-15-6 PubChem: 5423 ChEBI: 16252 KNApSAcK: C00003004 3DMET: B01569 NIKKAJI: J14.898I
metabolite_05808	464.205	464.201	8.21323	C05504	16-Glucuronide-estriol; 16alpha,17beta-Estriol 16-(beta-D-glucuronide)	C24H32O9	R04683	ko00140 Steroid hormone biosynthesis	2.4.1.17	CAS: 1852-50-2 PubChem: 7857 LIPIDMAPS: LMST05010008 3DMET: B01868 NIKKAJI: J459.851B
metabolite_04546	368.126	368.124	5.34701	C10443	Curcumin; Kacha haldi	C21H20O6	R08810 R08812 R08813	ko00945 Stilbenoid, diarylheptanoid and gingerol biosynthesis ko01110 Biosynthesis of secondary metabolites	2.3.1.- 2.4.1.-	CAS: 458-37-7 PubChem: 12626 ChEBI: 3962 KNApSAcK: C00002731 3DMET: B03849 NIKKAJI: J5.762B
metabolite_03739	314.062	314.063	-3.18749	C11185	Nuarimol	C17H12ClFN2O	0	0	0	CAS: 63284-71-9 PubChem: 13366 NIKKAJI: J19.555C
metabolite_00290	106.078	106.079	-2.54228	C06756	p-Xylene; 1,4-Dimethylbenzene; p-Methyltoluene	C8H10	R05288 R05490	ko00622 Xylene degradation ko01100 Metabolic pathways	1.14.13.- 1.14.15.-	CAS: 106-42-3 PubChem: 8977 ChEBI: 27417 PDB-CCD: PXY 3DMET: B01044 NIKKAJI: J3.609I
metabolite_04176	340.095	340.093	5.78734	C10090	Psorospermin	C19H16O6	0	0	0	CAS: 74045-97-9 PubChem: 12276 KNApSAcK: C00002972 3DMET: B03531 NIKKAJI: J128.582C
metabolite_03462	296.101	296.103	-5.68638	C03995	4-Nitrophenyl-3-ketovalidamine; p-Nitrophenyl-3-ketovalidamine; N-(4-Nitrophenyl)-3-ketovalidamine	C13H16N2O6	R04367	0	4.3.3.1	PubChem: 6708 ChEBI: 15984 NIKKAJI: J2.412.649H
metabolite_02954	258.014	258.014	0.187748	C01236	D-Glucono-1,5-lactone 6-phosphate; 6-Phospho-D-glucono-1,5-lactone	C6H11O9P	R00835 R02035 R02736	ko00030 Pentose phosphate pathway ko01100 Metabolic pathways ko01110 Biosynthesis of secondary metabolites	1.1.1.49 3.1.1.31	PubChem: 4457 ChEBI: 16938 3DMET: B01420 NIKKAJI: J40.067J
metabolite_01643	178.027	178.026	1.62156	C03093	7,8-Dihydroxycoumarin; Daphnetin	C9H6O4	R03548	0	2.4.1.104	CAS: 486-35-1 PubChem: 5991 ChEBI: 17313 KNApSAcK: C00002462 3DMET: B00541 NIKKAJI: J6.008I
metabolite_02615	228.115	228.115	0.481139	C10371	Mansonone C	C15H16O2	0	0	0	CAS: 5574-34-5 PubChem: 12557 KNApSAcK: C00002840 3DMET: B03784 NIKKAJI: J13.432E
metabolite_00894	141.079	141.079	3.25068	C07505	Ethosuximide	C7H11NO2	0	0	0	CAS: 77-67-8 PubChem: 9708 ChEBI: 4887 NIKKAJI: J1.477J
metabolite_09171	851.173	851.181	-9.395	C00888	Pentanoyl-CoA; Valeryl-coenzyme A	C26H44N7O17P3S	R03040	ko00630 Glyoxylate and dicarboxylate metabolism	2.3.3.12	CAS: 4752-33-4 PubChem: 4144 ChEBI: 15536 3DMET: B04745
metabolite_03005	262.045	262.045	3.23825	C00644	D-Mannitol 1-phosphate	C6H15O9P	R00758 R01817 R02167 R02703 R02704	ko00051 Fructose and mannose metabolism ko02060 Phosphotransferase system (PTS)	1.1.1.17 1.1.1.224 2.7.1.69 3.1.3.22	CAS: 15806-48-1 PubChem: 3917 ChEBI: 16298 KNApSAcK: C00019638 3DMET: B04709 NIKKAJI: J923.291E
metabolite_02332	210.1	210.1	2.01013	C07826	Aprobarbital	C10H14N2O3	0	0	0	CAS: 77-02-1 PubChem: 10028 ChEBI: 2791 NIKKAJI: J38.379A
metabolite_01565	174.053	174.052	2.31786	C00493	Shikimate; Shikimic acid; 3,4,5-Trihydroxy-1-cyclohexenecarboxylic acid	C7H10O5	R02412 R02413 R02415 R02416 R06847 R07433	ko00400 Phenylalanine, tyrosine and tryptophan biosynthesis map01060 Biosynthesis of plant secondary metabolites map01061 Biosynthesis of phenylpropanoids map01063 Biosynthesis of alkaloids derived from shikimate pathway map01070 Biosynthesis of plant hormones ko01100 Metabolic pathways ko01110 Biosynthesis of secondary metabolites	1.1.1.25 1.1.1.282 1.1.99.25 2.3.1.133 2.7.1.71	CAS: 138-59-0 PubChem: 3776 ChEBI: 16119 KNApSAcK: C00001203 PDB-CCD: SKM 3DMET: B01267 NIKKAJI: J3.267K
metabolite_00229	102.032	102.032	0.725836	C00164	Acetoacetate; 3-Oxobutanoic acid; beta-Ketobutyric acid; Acetoacetic acid	C4H6O3	R00410 R01357 R01358 R01359 R01360 R01361 R01364 R01365 R01366 R01367 R03225 R05713 R05735	ko00072 Synthesis and degradation of ketone bodies ko00280 Valine, leucine and isoleucine degradation ko00350 Tyrosine metabolism ko00640 Propanoate metabolism ko00643 Styrene degradation ko00650 Butanoate metabolism ko01100 Metabolic pathways ko02020 Two-component system	1.1.1.30 1.1.99.24 1.8.1.5 2.8.3.5 2.8.3.8 2.8.3.9 3.1.2.11 3.7.1.2 4.1.1.4 4.1.3.4 4.2.1.27 6.2.1.16 6.4.1.6	CAS: 541-50-4 PubChem: 3464 ChEBI: 13705 15344 LIPIDMAPS: LMFA01060003 LipidBank: DFA0387 KNApSAcK: C00007458 PDB-CCD: AAE 3DMET: B00047 NIKKAJI: J4.508J
metabolite_04203	341.163	341.16	9.05207	C07253	Naltrexone	C20H23NO4	0	0	0	CAS: 16590-41-3 PubChem: 9462 ChEBI: 121459 NIKKAJI: J9.044A
metabolite_03228	282.256	282.254	7.29951	C00712	(9Z)-Octadecenoic acid; (Z)-Octadec-9-enoic acid; Oleate; Oleic acid	C18H34O2	R02813 R02814 R08176	ko00061 Fatty acid biosynthesis ko01040 Biosynthesis of unsaturated fatty acids map01060 Biosynthesis of plant secondary metabolites	3.1.2.2 3.1.2.14 4.2.1.53	CAS: 112-80-1 PubChem: 3978 ChEBI: 16196 LIPIDMAPS: LMFA01030002 LMFA01030763 LipidBank: DFA0111 KNApSAcK: C00001232 PDB-CCD: OLA 3DMET: B00158 NIKKAJI: J2.460K
metabolite_03050	266.152	266.152	-0.792063	C09702	Mukaadial	C15H22O4	0	0	0	CAS: 87420-14-2 PubChem: 11892 KNApSAcK: C00003165 3DMET: B03208 NIKKAJI: J1.139.413B
metabolite_02521	224.141	224.141	1.44777	C01760	(6S,9R)-Vomifoliol; (6S,9R)-6-Hydroxy-3-oxo-alpha-ionol	C13H20O3	R04412	0	1.1.1.221	CAS: 23526-45-6 PubChem: 4893 ChEBI: 49164 KNApSAcK: C00029834 NIKKAJI: J16.949H
metabolite_04800	388.137	388.136	3.67651	C01852	Secologanin; (-)-Secologanin	C17H24O10	R03555 R03738 R05749 R05750 R05834 R08500	ko00901 Indole alkaloid biosynthesis ko00902 Monoterpenoid biosynthesis ko00950 Isoquinoline alkaloid biosynthesis map01060 Biosynthesis of plant secondary metabolites map01062 Biosynthesis of terpenoids and steroids map01066 Biosynthesis of alkaloids derived from terpenoid and polyketide ko01100 Metabolic pathways ko01110 Biosynthesis of secondary metabolites	1.3.3.9 2.1.1.50 4.3.3.2 4.3.3.3 4.3.3.4	CAS: 19351-63-4 PubChem: 4969 ChEBI: 18002 LIPIDMAPS: LMPR0102070002 KNApSAcK: C00003098 PDB-CCD: SCG 3DMET: B01508 NIKKAJI: J15.538A
metabolite_00704	132.058	132.057	5.26193	C00903	Cinnamaldehyde	C9H8O	R02506 R03054	ko00940 Phenylpropanoid biosynthesis map01060 Biosynthesis of plant secondary metabolites ko01100 Metabolic pathways ko01110 Biosynthesis of secondary metabolites	1.1.1.195 1.2.1.44	CAS: 104-55-2 PubChem: 4158 ChEBI: 16731 KNApSAcK: C00002725 3DMET: B00198 NIKKAJI: J2.850I
metabolite_00072	73.0528	73.0527	0.600292	C01888	Aminoacetone; 1-Amino-2-propanone	C3H7NO	R02529 R03758 R03759	ko00260 Glycine, serine and threonine metabolism	1.1.1.75 1.4.3.4 1.4.3.21	CAS: 298-08-8 PubChem: 5001 ChEBI: 17906 3DMET: B00367 NIKKAJI: J38.126H
metabolite_00733	134.073	134.073	3.31865	C02394	Cinnamyl alcohol; 3-Phenyl-2-propen-1-ol; Styrylcarbinol	C9H10O	R03054	map01060 Biosynthesis of plant secondary metabolites ko01110 Biosynthesis of secondary metabolites	1.1.1.195	CAS: 104-54-1 PubChem: 5428 ChEBI: 17177 3DMET: B00439 NIKKAJI: J106.769I J9.304A
metabolite_01862	187.084	187.083	6.61686	C03682	6-Acetamido-3-oxohexanoate	C8H13NO4	R04028	0	2.6.1.65	PubChem: 6457 ChEBI: 2165 3DMET: B00621 NIKKAJI: J2.743.890C
metabolite_01877	188.032	188.033	-6.55213	C04225	(Z)-But-2-ene-1,2,3-tricarboxylate; cis-2-Methylaconitate	C7H8O6	R04424 R04425	ko00640 Propanoate metabolism	4.2.1.79 4.2.1.99	PubChem: 6896 ChEBI: 16717 3DMET: B00694 NIKKAJI: J678.271J
metabolite_01907	190.063	190.063	2.49489	C11052	7-Ethoxycoumarin	C11H10O3	0	0	0	CAS: 31005-02-4 PubChem: 13234 ChEBI: 28184 NIKKAJI: J315H
metabolite_01979	193.038	193.038	-2.13575	C01693	L-Dopachrome; 2-L-Carboxy-2,3-dihydroindole-5,6-quinone	C9H7NO4	R03672 R03673 R03674	ko00350 Tyrosine metabolism ko01100 Metabolic pathways	5.3.3.12	PubChem: 4834 ChEBI: 15772 3DMET: B01479 NIKKAJI: J260.087K
metabolite_05592	450.194	450.192	2.67992	C06089	ent-Copalyl diphosphate; (-)-Copalyl diphosphate	C20H36O7P2	R02068 R05092 R09119 R09120 R09121	ko00904 Diterpenoid biosynthesis map01062 Biosynthesis of terpenoids and steroids map01070 Biosynthesis of plant hormones ko01100 Metabolic pathways ko01110 Biosynthesis of secondary metabolites	4.2.3.19 4.2.3.28 4.2.3.29 4.2.3.30 5.5.1.13	PubChem: 8355 ChEBI: 28151 LIPIDMAPS: LMPR0104030001 KNApSAcK: C00000880 3DMET: B01969 NIKKAJI: J748.296E
metabolite_00621	128.047	128.047	4.87415	C01125	Dihydro-4,4-dimethyl-2,3-Furandione; 2-Dehydropantoyl lactone; 2-Dehydropantolactone	C6H8O3	R03155 R03156	0	1.1.1.168 1.1.1.214 1.1.99.27	CAS: 13031-04-4 PubChem: 4356 ChEBI: 18395 3DMET: B00243 NIKKAJI: J27.237J
metabolite_04802	388.138	388.138	1.71176	C04541	N5-Dinitrophenyl-L-ornithine methyl ester	C18H20N4O6	0	0	0	PubChem: 7147 NIKKAJI: J2.751.624F
metabolite_01176	155.069	155.069	2.29932	C00135	L-Histidine; (S)-alpha-Amino-1H-imidazole-4-propionic acid	C6H9N3O2	R01158 R01159 R01160 R01161 R01163 R01164 R01166 R01167 R01168 R01169 R01991 R01992 R03655 R08412 R08413	ko00340 Histidine metabolism ko00410 beta-Alanine metabolism ko00970 Aminoacyl-tRNA biosynthesis map01060 Biosynthesis of plant secondary metabolites map01065 Biosynthesis of alkaloids derived from histidine and purine ko01100 Metabolic pathways ko01110 Biosynthesis of secondary metabolites ko02010 ABC transporters ko04974 Protein digestion and absorption	1.1.1.23 2.1.1.44 2.1.1.- 2.3.1.33 2.6.1.38 3.4.13.3 3.4.13.20 4.1.1.22 4.1.1.28 4.3.1.3 6.1.1.21 6.3.2.11	CAS: 71-00-1 PubChem: 3435 ChEBI: 15971 KNApSAcK: C00001363 PDB-CCD: HIS 3DMET: B01171 NIKKAJI: J4.881J
metabolite_02098	198.162	198.161	3.83498	C09870	(-)-Menthyl acetate; l-Menthyl acetate; Menthyl acetate	C12H22O2	R08530	0	2.3.1.69	CAS: 2623-23-6 PubChem: 12056 KNApSAcK: C00000850 3DMET: B03337 NIKKAJI: J71.002D
metabolite_02092	198.089	198.088	6.00202	C09853	1,2-Dihydroxymint lactone	C10H14O4	0	0	0	CAS: 168029-69-4 PubChem: 12040 KNApSAcK: C00003041 3DMET: B03325 NIKKAJI: J2.771.232K
metabolite_00628	128.12	128.12	-2.37954	C01545	1-Octanal; 1-Caprylaldehyde; 1-Octylaldehyde; 1-Octaldehyde	C8H16O	R02878	0	1.1.1.73	CAS: 124-13-0 PubChem: 4704 ChEBI: 17935 LIPIDMAPS: LMFA06000028 LipidBank: DLD0028 KNApSAcK: C00030880 PDB-CCD: OYA 3DMET: B00314 NIKKAJI: J2.504F
metabolite_04721	381.161	381.162	-2.70196	C07768	Azelastine	C22H24ClN3O	0	0	0	CAS: 58581-89-8 PubChem: 9970 ChEBI: 2950 NIKKAJI: J13.831B
metabolite_05259	427.029	427.031	-3.99336	C00008	ADP; Adenosine 5'-diphosphate	C10H15N5O10P2	R00002 R00076 R00086 R00104 R00105 R00122 R00123 R00124 R00125 R00126 R00127 R00129 R00130 R00139 R00140 R00141 R00149 R00150 R00156 R00157 R00158 R00162 R00174 R00185 R00187 R00200 R00229 R00239 R00241 R00251 R00253 R00283 R00299 R00315 R00330 R00331 R00332 R00333 R00334 R00341 R00344 R00352 R00405 R00437 R00480 R00482 R00497 R00509 R00512 R00513 R00518 R00530 R00549 R00554 R00570 R00571 R00573 …	ko00190 Oxidative phosphorylation ko00195 Photosynthesis ko00230 Purine metabolism ko00680 Methane metabolism ko00908 Zeatin biosynthesis ko01100 Metabolic pathways ko01110 Biosynthesis of secondary metabolites ko04080 Neuroactive ligand-receptor interaction ko04142 Lysosome ko04144 Endocytosis ko05012 Parkinson's disease	1.3.99.15 1.17.4.1 1.18.6.1 1.18.-.- 1.19.6.1 2.1.2.- 2.3.3.8 2.4.1.13 2.4.1.21 2.4.1.113 2.4.1.213 2.4.1.245 2.7.1.1 2.7.1.2 2.7.1.3 2.7.1.4 2.7.1.5 2.7.1.6 2.7.1.7 2.7.1.8 2.7.1.10 2.7.1.11 2.7.1.11 (E) 2.7.1.12 2.7.1.13 2.7.1.14 2.7.1.15 2.7.1.16 2.7.1.17 2.7.1.18 2.7.1.19 2.7.1.20 2.7.1.21 2.7.1.22 2.7.1.23 2.7.1.24 2.7.1.25 2.7.1.26 2.7.1.27 2.7.1.28 2.7.1.29 2.7.1.30 2.7.1.31 2.7.1.32 2.7.1…	CAS: 58-64-0 PubChem: 3310 ChEBI: 16761 KNApSAcK: C00019353 PDB-CCD: ADP 3DMET: B01130 NIKKAJI: J10.683F
metabolite_02515	224.08	224.081	-3.62868	C02794	3-Hydroxykynurenine; 3-Hydroxy-DL-kynurenine	C10H12N2O4	0	0	0	CAS: 2147-61-7 PubChem: 5745 ChEBI: 1547 NIKKAJI: J257.323G
metabolite_05100	414.204	414.204	-0.196302	C10658	Magnoshinin	C24H30O6	0	0	0	CAS: 86702-02-5 PubChem: 12841 KNApSAcK: C00000725 3DMET: B04035 NIKKAJI: J473.396G
metabolite_04420	358.128	358.127	1.39535	C13762	202-791; PN 202-791	C17H18N4O5	0	0	0	CAS: 101342-80-7 PubChem: 586348 NIKKAJI: J330.330F
metabolite_02790	242.131	242.131	0.660052	C14225	Bisphenol B; 4,4'-Dihydroxy-2,2-diphenylbutane; 2,2-Bis(4-hydroxyphenyl)butane	C16H18O2	0	0	0	CAS: 77-40-7 PubChem: 7847035 NIKKAJI: J4.202A
metabolite_03434	295.106	295.104	5.64979	C00844	(R)-Prunasin	C14H17NO6	R02558 R02985	ko00460 Cyanoamino acid metabolism	3.2.1.117 3.2.1.118	CAS: 99-18-3 PubChem: 4101 ChEBI: 17396 KNApSAcK: C00001454 NIKKAJI: J113.483C
metabolite_04382	354.147	354.147	-0.55397	C10206	Cristacarpin	C21H22O5	0	0	0	CAS: 74515-47-2 PubChem: 12392 KNApSAcK: C00002515 3DMET: B03636 NIKKAJI: J607.235F
metabolite_00558	123.032	123.033	-3.99561	C00253	Nicotinate; Nicotinic acid; Niacin; 3-Pyridinecarboxylic acid	C6H5NO2	R01268 R01720 R01721 R01722 R01723 R01724 R01725 R02295 R02861 R04148 R05128 R06779 R08426	ko00760 Nicotinate and nicotinamide metabolism ko00960 Tropane, piperidine and pyridine alkaloid biosynthesis map01060 Biosynthesis of plant secondary metabolites map01064 Biosynthesis of alkaloids derived from ornithine, lysine and nicotinic acid ko01100 Metabolic pathways ko01110 Biosynthesis of secondary metabolites	1.17.1.5 2.1.1.7 2.4.1.196 2.4.2.1 2.4.2.11 2.4.2.21 3.5.1.19	CAS: 59-67-6 PubChem: 3552 ChEBI: 15940 KNApSAcK: C00000208 PDB-CCD: NIO 3DMET: B00073 NIKKAJI: J2.809F
metabolite_05209	424.137	424.136	1.47827	C07602	Ginkgolide B	C20H24O10	0	0	0	CAS: 15291-77-7 PubChem: 9804 LIPIDMAPS: LMPR0104540002 3DMET: B05251 NIKKAJI: J39.135B
metabolite_02207	206.043	206.042	4.52661	C02225	2-Methylcitrate; 2-Hydroxybutane-1,2,3-tricarboxylate; (2R,3S)-2-Hydroxybutane-1,2,3-tricarboxylate	C7H10O7	R00931 R04424	ko00640 Propanoate metabolism	2.3.3.5 4.2.1.79	PubChem: 5290 ChEBI: 10860 30836 3DMET: B01547 NIKKAJI: J363.014E
metabolite_05572	449.101	449.104	-8.60433	C10983	Cyhalothrin	C23H19ClF3NO3	0	0	0	CAS: 68085-85-8 PubChem: 13166 ChEBI: 4035 NIKKAJI: J18.747J
metabolite_02222	206.094	206.096	-5.94721	C10476	p-Methoxycinnamic acid ethyl ester; Ethyl p-methoxycinnamate	C12H14O3	0	0	0	CAS: 1929-30-2 PubChem: 12659 KNApSAcK: C00002758 3DMET: B03881 NIKKAJI: J199.748C
metabolite_02239	206.167	206.168	-2.69042	C09690	alpha-Irone	C14H22O	0	0	0	CAS: 79-69-6 35124-13-1 PubChem: 11880 ChEBI: 10284 KNApSAcK: C00003153 3DMET: B03198 NIKKAJI: J4.239K J65.765D
metabolite_01754	182.022	182.022	-1.63001	C01853	Stipitatate; Stipitatic acid	C8H6O5	R03739	0	4.1.1.60	CAS: 4440-39-5 PubChem: 4970 ChEBI: 15957 3DMET: B00360 NIKKAJI: J57.868A
metabolite_03993	328.131	328.132	-3.49327	C09258	Decursin	C19H20O5	0	0	0	CAS: 5928-25-6 PubChem: 11449 KNApSAcK: C00002465 3DMET: B02806 NIKKAJI: J14.116J
metabolite_02426	216.079	216.08	-4.05292	C09954	Nepodin; Musizin	C13H12O3	0	0	0	CAS: 3785-24-8 PubChem: 12140 KNApSAcK: C00003007 3DMET: B03409 NIKKAJI: J13.245D
metabolite_03995	328.24	328.241	-1.79666	C14586	6alpha-Methylprogesterone; 6alpha-Methylpregn-4-ene-3,20-dione	C22H32O2	0	0	0	CAS: 903-71-9 PubChem: 17395586 NIKKAJI: J67.000F
metabolite_09086	835.141	835.136	6.70917	C00877	Crotonoyl-CoA; Crotonyl-CoA; 2-Butenoyl-CoA; trans-But-2-enoyl-CoA; But-2-enoyl-CoA	C25H40N7O17P3S	R01171 R01175 R01178 R02487 R02488 R03026 R03027 R03028 R03030 R03031 R05595 R07829	ko00071 Fatty acid metabolism ko00310 Lysine degradation ko00362 Benzoate degradation ko00380 Tryptophan metabolism ko00627 Aminobenzoate degradation ko00650 Butanoate metabolism ko01100 Metabolic pathways	1.3.1.44 1.3.3.6 1.3.99.2 1.3.99.3 1.3.99.7 1.3.99.- 4.1.1.70 4.2.1.17 4.2.1.55 4.3.1.14 5.3.3.3 5.5.1.-	CAS: 992-67-6 PubChem: 4133 ChEBI: 15473 36926 3DMET: B04740 NIKKAJI: J1.040.164J J298.590J J808.602H
metabolite_00096	84.0211	84.021	1.30172	C06144	3-Butynoate; But-3-ynoate	C4H4O2	R01367 R05119 R05120	ko00650 Butanoate metabolism	4.2.1.27	CAS: 2345-51-9 PubChem: 8400 3DMET: B00908 NIKKAJI: J247.950H
metabolite_00757	135.068	135.067	7.35862	C02505	2-Phenylacetamide	C8H9NO	R00690 R00698 R02540 R07854	ko00360 Phenylalanine metabolism ko00643 Styrene degradation	1.11.1.7 1.13.12.9 3.5.1.4 4.2.1.84	CAS: 103-81-1 PubChem: 5517 ChEBI: 16562 3DMET: B01582 NIKKAJI: J55.331J
metabolite_04332	350.163	350.161	6.34728	C01761	Vomilenine	C21H22N2O3	R03703 R05877 R05878 R05882	ko00901 Indole alkaloid biosynthesis ko01110 Biosynthesis of secondary metabolites	1.5.1.32 1.14.13.75 2.4.1.219 3.2.1.125	CAS: 6880-50-8 PubChem: 4894 ChEBI: 16408 KNApSAcK: C00024322 C00024338 3DMET: B01494 NIKKAJI: J358.663D
metabolite_06052	480.163	480.162	3.21086	C08751	Bruceine B	C23H28O11	0	0	0	CAS: 25514-29-8 PubChem: 10944 KNApSAcK: C00003701 3DMET: B02376 NIKKAJI: J20.266E
metabolite_04372	354.095	354.094	2.15246	C00852	Chlorogenate; Chlorogenic acid; Caffeoyl quinic acid; trans-5-O-Caffeoyl-D-quinate	C16H18O9	R01945 R02997 R02998 R04342	ko00940 Phenylpropanoid biosynthesis ko00941 Flavonoid biosynthesis ko00945 Stilbenoid, diarylheptanoid and gingerol biosynthesis ko01110 Biosynthesis of secondary metabolites	1.14.13.36 2.3.1.98 2.3.1.99 2.3.1.133 3.1.1.42	CAS: 327-97-9 202650-88-2 PubChem: 4109 ChEBI: 16112 KNApSAcK: C00002724 3DMET: B01342 NIKKAJI: J108.009A J954.882C
metabolite_02195	205.074	205.073	4.74573	C02043	Indolelactate	C11H11NO3	R01971	ko00380 Tryptophan metabolism	1.1.1.110	CAS: 1821-52-9 PubChem: 5133 ChEBI: 17282 24813 3DMET: B04834 NIKKAJI: J1.354.164G J101.661J
metabolite_03484	298.048	298.047	3.08022	C10202	Bowdichione	C16H10O6	0	0	0	CAS: 53774-75-7 PubChem: 12388 ChEBI: 3162 KNApSAcK: C00002511 3DMET: B03633 NIKKAJI: J10.836G
metabolite_04157	338.1	338.099	4.5772	C10432	1-Caffeoyl-4-deoxyquinic acid	C16H18O8	0	0	0	CAS: 153444-59-8 PubChem: 12617 KNApSAcK: C00002717 3DMET: B03840 NIKKAJI: J2.773.204F
metabolite_02470	220.085	220.085	1.23709	C00643	5-Hydroxy-L-tryptophan; Oxitriptan	C11H12N2O3	R01814 R02700 R02701 R02702 R07213	ko00380 Tryptophan metabolism map01063 Biosynthesis of alkaloids derived from shikimate pathway ko01100 Metabolic pathways	1.13.11.52 1.14.16.4 2.6.1.27 4.1.1.28	CAS: 4350-09-8 PubChem: 3916 ChEBI: 17780 KNApSAcK: C00001371 3DMET: B01298 NIKKAJI: J4.572A
metabolite_01458	168.09	168.089	3.31752	C00534	Pyridoxamine; PM	C8H12N2O2	R01710 R01712 R01713 R02493 R02494 R05839	ko00750 Vitamin B6 metabolism ko01100 Metabolic pathways	1.4.3.5 2.6.1.30 2.6.1.31 2.6.1.54 2.7.1.35 3.1.3.74	CAS: 85-87-0 PubChem: 3816 ChEBI: 16410 KNApSAcK: C00007504 PDB-CCD: PXM 3DMET: B00123 NIKKAJI: J3.891A
metabolite_03837	320.053	320.051	5.61582	C02906	Dihydromyricetin; Ampelopsin; (+)-Dihydromyricetin; (+)-Ampelopsin	C15H12O8	R03125 R03639 R05038 R05039 R06539	ko00941 Flavonoid biosynthesis ko01110 Biosynthesis of secondary metabolites	1.1.1.219 1.14.11.9 1.14.11.23 1.14.13.88	CAS: 27200-12-0 PubChem: 5833 ChEBI: 28429 KNApSAcK: C00000938 3DMET: B01611 NIKKAJI: J17.065H
metabolite_06491	516.2	516.2	-0.528393	C08766	Harrisonin	C27H32O10	0	0	0	CAS: 62026-30-6 PubChem: 10959 KNApSAcK: C00003714 3DMET: B02391 NIKKAJI: J882.489D
metabolite_06047	480.09	480.092	-3.81027	C10051	Gossypin; Gossypetin 8-O-glucoside	C21H20O13	0	0	0	CAS: 652-78-8 PubChem: 12237 KNApSAcK: C00005690 3DMET: B03494 NIKKAJI: J94.552H
metabolite_01163	154.027	154.026	3.82194	C00196	2,3-Dihydroxybenzoate; 2,3-Dihydroxybenzoic acid	C7H6O4	R00821 R00980 R01504 R01505 R01506 R01507 R01508 R07644	ko00362 Benzoate degradation ko00627 Aminobenzoate degradation ko01053 Biosynthesis of siderophore group nonribosomal peptides map01061 Biosynthesis of phenylpropanoids ko01110 Biosynthesis of secondary metabolites	1.3.1.28 1.13.11.14 1.13.11.28 1.14.13.35 1.14.99.23 2.7.7.58 4.1.1.46 6.3.2.14	CAS: 303-38-8 PubChem: 3496 ChEBI: 18026 KNApSAcK: C00002669 PDB-CCD: DBH 3DMET: B00056 NIKKAJI: J79.590I
metabolite_02476	220.11	220.11	1.92802	C09018	Precocene 2; Precocene II	C13H16O3	0	0	0	CAS: 644-06-4 PubChem: 11210 ChEBI: 35606 KNApSAcK: C00002440 3DMET: B02617 NIKKAJI: J5.187J
metabolite_01494	170.073	170.073	0.264247	C02499	2-Hydroxybiphenyl; Orthophenyl phenol; 2-Biphenylol; 2-Phenylphenol	C12H10O	R03964 R07311	0	1.14.13.44 3.13.1.3	CAS: 90-43-7 PubChem: 5511 ChEBI: 17043 3DMET: B00452 NIKKAJI: J3.555F
metabolite_03845	320.09	320.089	1.19612	C11586	alpha-Naphthyl-beta-D-glucuronide; 1-Naphthyl glucuronide	C16H16O7	0	0	0	CAS: 27710-10-7 PubChem: 13751 NIKKAJI: J246.104H
metabolite_03851	320.162	320.165	-9.20196	C14750	alpha-Zearalenol; trans-Zearalenol	C18H24O5	0	0	0	CAS: 36455-72-8 PubChem: 17395748 NIKKAJI: J126.257B
metabolite_03027	264.107	264.105	7.05878	C17967	Bluensidine	C8H16N4O6	0	0	0	PubChem: 96024187 NIKKAJI: J92.783J
metabolite_02939	256.095	256.094	1.43792	C11611	Phenyl beta-D-glucopyranoside; Phenylglucoside	C12H16O6	0	0	0	CAS: 1464-44-4 PubChem: 13776 NIKKAJI: J149.732D
metabolite_01174	155.035	155.034	2.09183	C01210	N-Methylethanolamine phosphate	C3H10NO4P	R02037 R03375 R06868	ko00564 Glycerophospholipid metabolism	2.1.1.103 2.7.7.57	PubChem: 4432 ChEBI: 16463 3DMET: B01407 NIKKAJI: J2.731.879G
metabolite_05063	410.355	410.355	0.5997	C11455	4,4-Dimethyl-5alpha-cholesta-8,14,24-trien-3beta-ol	C29H46O	R05639 R05640	ko00100 Steroid biosynthesis ko01100 Metabolic pathways	1.3.1.70 1.14.13.70	PubChem: 13626 ChEBI: 17813 LIPIDMAPS: LMST01010149 3DMET: B04267 NIKKAJI: J1.007.648J
metabolite_06517	518.179	518.182	-6.96323	C09808	Phellamurin; 8-Prenyldihydrokaempferol 7-glucoside	C26H30O11	0	0	0	CAS: 52589-11-4 PubChem: 11996 KNApSAcK: C00000989 3DMET: B03304 NIKKAJI: J53.046H
metabolite_02444	218.094	218.094	0.799257	C08744	6-Hydroxytremetone	C13H14O3	0	0	0	CAS: 6906-88-3 PubChem: 10937 KNApSAcK: C00002399 3DMET: B02371 NIKKAJI: J167.366A
metabolite_01203	157.074	157.073	5.55933	C07411	Paramethadione	C7H11NO3	0	0	0	CAS: 115-67-3 PubChem: 9615 NIKKAJI: J5.271J
metabolite_01245	158.044	158.045	-3.35294	C01551	Allantoin; 5-Ureidohydantoin; Glyoxyldiureide	C4H6N4O3	R02424	0	3.5.2.5	CAS: 97-59-6 PubChem: 4709 ChEBI: 15676 KNApSAcK: C00007468 3DMET: B00317 NIKKAJI: J3.978K
metabolite_05982	474.371	474.371	0.611513	C08634	Sapelin A	C30H50O4	0	0	0	CAS: 26790-93-2 PubChem: 10827 KNApSAcK: C00003754 3DMET: B02287 NIKKAJI: J17.330D
metabolite_05970	473.166	473.17	-7.2721	C07228	Raloxifene; LY 139481	C28H27NO4S	0	0	0	CAS: 84449-90-1 PubChem: 9437 ChEBI: 8772 PDB-CCD: RAL NIKKAJI: J22.982B
metabolite_05922	470.34	470.339	1.25432	C02283	Glycyrrhetinate; Enoxolone; Glycyrrhetinic acid	C30H46O4	R03906	0	3.2.1.128	CAS: 1449-05-4 471-53-4 PubChem: 5340 ChEBI: 30853 LIPIDMAPS: LMPR0106150014 LipidBank: SST0204 KNApSAcK: C00003521 PDB-CCD: CBW 3DMET: B01557 NIKKAJI: J298.634E J5.943I
metabolite_02981	260.032	260.032	-1.27681	C10056	Demethylbellidifolin; 1,3,5,8-Tetrahydroxyxanthone	C13H8O6	0	0	0	CAS: 2980-32-7 PubChem: 12242 KNApSAcK: C00002946 3DMET: B03499 NIKKAJI: J167.473K
metabolite_00258	104.011	104.01	9.98565	C00168	Hydroxypyruvate; Hydroxypyruvic acid; 3-Hydroxypyruvate; 3-Hydroxypyruvic acid	C3H4O4	R00581 R00585 R00588 R01388 R01390 R01392 R01393 R01394	ko00260 Glycine, serine and threonine metabolism ko00630 Glyoxylate and dicarboxylate metabolism ko00680 Methane metabolism ko01100 Metabolic pathways	1.1.1.26 1.1.1.29 1.1.1.79 1.1.1.81 1.4.1.7 2.6.1.45 2.6.1.51 4.1.1.40 5.3.1.22	CAS: 1113-60-6 PubChem: 3468 ChEBI: 30841 KNApSAcK: C00007563 PDB-CCD: 3PY 3DMET: B00049 NIKKAJI: J515.825G
metabolite_02962	258.126	258.127	-4.36051	C09936	Heritonin	C16H18O3	0	0	0	CAS: 123914-48-7 PubChem: 12122 KNApSAcK: C00002995 3DMET: B03394 NIKKAJI: J2.046.882C
metabolite_02991	260.141	260.142	-2.59665	C09695	Lacinilene C 7-methyl ether	C16H20O3	0	0	0	CAS: 56362-72-2 PubChem: 11885 KNApSAcK: C00003158 3DMET: B03203 NIKKAJI: J323.032E
metabolite_00270	105.043	105.042	6.40785	C00065	L-Serine; L-2-Amino-3-hydroxypropionic acid; L-3-Hydroxy-alanine; Serine	C3H7NO3	R00220 R00581 R00582 R00584 R00585 R00586 R00588 R00589 R00590 R00674 R00891 R00945 R01281 R01289 R01290 R01800 R02378 R02563 R02722 R02817 R03662 R03923 R04350 R04942 R05103 R06126 R07376 R07377 R07644 R08218 R09099	ko00260 Glycine, serine and threonine metabolism ko00270 Cysteine and methionine metabolism ko00460 Cyanoamino acid metabolism ko00600 Sphingolipid metabolism ko00680 Methane metabolism ko00920 Sulfur metabolism ko00970 Aminoacyl-tRNA biosynthesis map01060 Biosynthesis of plant secondary metabolites ko01100 Metabolic pathways ko01110 Biosynthesis of secondary metabolites ko02010 ABC transporters …	1.1.1.276 1.4.1.7 2.1.2.1 2.3.1.30 2.3.1.50 2.6.1.45 2.6.1.51 2.7.1.80 2.7.8.4 2.7.8.8 2.8.1.4 3.1.3.3 3.1.4.13 3.5.1.61 4.2.1.20 4.2.1.22 4.2.1.50 4.3.1.17 4.3.1.19 5.1.1.10 5.1.1.18 6.1.1.11 6.3.2.14	CAS: 56-45-1 PubChem: 3365 ChEBI: 17115 KNApSAcK: C00001393 PDB-CCD: SER 3DMET: B01145 NIKKAJI: J1.195I
metabolite_05099	414.131	414.128	7.60068	C10871	Picropodophyllin	C22H22O8	0	0	0	CAS: 477-47-4 PubChem: 13054 KNApSAcK: C00002619 3DMET: B05516 NIKKAJI: J112.698I
metabolite_02736	238.008	238.009	-3.09424	C17105	Plocamene D	C10H13Cl3	0	0	0	CAS: 62560-51-4 PubChem: 96023578 KNApSAcK: C00010454 NIKKAJI: J19.603G
metabolite_03753	314.094	314.097	-9.47988	C17397	Epithienamycin C	C13H18N2O5S	0	0	0	CAS: 63599-16-6 PubChem: 96023750 NIKKAJI: J146.630E
metabolite_04680	378.219	378.217	7.07215	C15644	GW 0791	C25H30O3	0	0	0	CAS: 503620-39-1 PubChem: 17396634 NIKKAJI: J2.795.644K
metabolite_02192	205.038	205.037	0.915539	C02470	Xanthurenic acid; Xanthurenate	C10H7NO4	R03954 R03955	ko00380 Tryptophan metabolism	2.1.1.-	CAS: 59-00-7 PubChem: 5485 3DMET: B00447 NIKKAJI: J8.600B
metabolite_04678	378.131	378.132	-2.51849	C09477	Hydroxyvernolide	C19H22O8	0	0	0	CAS: 27470-84-4 PubChem: 11668 KNApSAcK: C00003301 3DMET: B03004 NIKKAJI: J55.599A
metabolite_04256	344.126	344.126	1.36105	C09353	Calaxin	C19H20O6	0	0	0	CAS: 30412-86-3 PubChem: 11544 KNApSAcK: C00003227 3DMET: B02890 NIKKAJI: J18.028I
metabolite_09264	867.168	867.169	-1.93981	C03237	5-Hydroxypentanoyl-CoA	C26H44N7O18P3S	R04057	0	2.8.3.14	PubChem: 6107 ChEBI: 15501 NIKKAJI: J2.741.421D
metabolite_06808	546.065	546.064	1.41209	C00688	dTDP-4-dehydro-6-deoxy-L-mannose; dTDP-4-oxo-6-deoxy-L-mannose; dTDP-4-oxo-L-rhamnose	C16H24N2O15P2	R02776 R02777 R06445 R06514	ko00521 Streptomycin biosynthesis ko00523 Polyketide sugar unit biosynthesis ko01100 Metabolic pathways ko01110 Biosynthesis of secondary metabolites	1.1.1.133 1.1.1.134 5.1.3.13	PubChem: 3957 ChEBI: 15744 PDB-CCD: TDO 3DMET: B04717 NIKKAJI: J1.118.397B
metabolite_04293	346.079	346.081	-5.34922	C01655	2-AminoAMP	C10H15N6O6P	0	0	0	PubChem: 4804 NIKKAJI: J2.733.966B
metabolite_01972	192.151	192.151	1.5366	C12286	alpha-Ionone	C13H20O	0	0	0	CAS: 127-41-3 PubChem: 14430 ChEBI: 32319 NIKKAJI: J183.660I
metabolite_06674	532.122	532.123	-2.30989	C12625	Biochanin A 7-O-(6-O-malonyl-beta-D-glucoside); Biochanin A 7-O-beta-D-glucoside 6''-O-malonate	C25H24O13	R06796	ko00943 Isoflavonoid biosynthesis	2.3.1.115	CAS: 34232-17-2 PubChem: 583015 ChEBI: 28556 KNApSAcK: C00010117 3DMET: B04539 NIKKAJI: J642.115F
metabolite_01936	191.131	191.131	0.492709	C07904	Phendimetrazine	C12H17NO	0	0	0	CAS: 634-03-7 PubChem: 10106 NIKKAJI: J6.905A
metabolite_03083	270.067	270.067	2.62038	C17238	S-(Hydroxyphenylacetothiohydroximoyl)-L-cysteine	C11H14N2O4S	R08659 R08660	ko00966 Glucosinolate biosynthesis	1.14.-.- 4.4.1.-	PubChem: 96023646 NIKKAJI: J2.806.191I
metabolite_04751	384.127	384.125	5.35301	C02130	Acetyl-maltose; 6-O-Acetyl-alpha-D-glucopyranosyl-(1->4)-D-glucose	C14H24O12	R01556	0	2.3.1.79	PubChem: 5209 ChEBI: 2411 NIKKAJI: J2.735.537D
metabolite_01932	191.058	191.057	5.35523	C05635	5-Hydroxyindoleacetate	C10H9NO3	R04903 R04904 R04905 R04906	ko00380 Tryptophan metabolism ko01100 Metabolic pathways	1.2.1.3 1.2.3.1 2.1.1.4 6.3.2.-	PubChem: 7946 ChEBI: 27823 KNApSAcK: C00000104 3DMET: B00815 NIKKAJI: J11.030B
metabolite_01785	183.09	183.089	2.31192	C11768	Levonordefrin; alpha-Methylnoradrenaline	C9H13NO3	0	0	0	CAS: 829-74-3 PubChem: 13932 NIKKAJI: J7.129C
metabolite_05771	462.08	462.079	1.31155	C03515	Luteolin 7-O-glucuronide; Luteolin 7-O-beta-D-glucuronide	C21H18O12	R03589 R06827	ko00944 Flavone and flavonol biosynthesis	2.4.1.189 2.4.1.190	PubChem: 6324 ChEBI: 18128 3DMET: B01665 NIKKAJI: J387.924K
metabolite_05772	462.078	462.078	-0.704531	C14319	SR 141716; Rimonabant	C22H21Cl3N4O	0	map07112 1,2-Diphenyl substitution family	0	CAS: 168273-06-1 PubChem: 17395319 NIKKAJI: J649.754C
metabolite_05485	442.381	442.377	8.27531	C08618	Betulin	C30H50O2	0	0	0	CAS: 473-98-3 PubChem: 10811 KNApSAcK: C00003740 3DMET: B02272 NIKKAJI: J5.959E
metabolite_03049	266.117	266.116	1.28176	C07263	Nevirapine	C15H14N4O	0	0	0	CAS: 129618-40-2 PubChem: 9472 PDB-CCD: NVP NIKKAJI: J420.601K
metabolite_04648	376.137	376.137	-0.194109	C01512	Loganate; Loganic acid	C16H24O10	R03554 R05832 R05833 R05898	ko00902 Monoterpenoid biosynthesis ko01110 Biosynthesis of secondary metabolites	1.3.3.9 1.14.13.74 2.1.1.50	CAS: 22255-40-9 PubChem: 4678 ChEBI: 30632 KNApSAcK: C00010604 3DMET: B01457 NIKKAJI: J15.893C
metabolite_00124	88.016	88.0156	4.81724	C00022	Pyruvate; Pyruvic acid; 2-Oxopropanoate; 2-Oxopropanoic acid; Pyroracemic acid	C3H4O3	R00006 R00008 R00014 R00195 R00196 R00197 R00198 R00199 R00200 R00203 R00205 R00206 R00207 R00208 R00209 R00210 R00211 R00212 R00213 R00214 R00215 R00216 R00217 R00218 R00219 R00220 R00221 R00223 R00224 R00226 R00237 R00258 R00297 R00324 R00325 R00344 R00350 R00353 R00368 R00369 R00396 R00398 R00400 R00409 R00430 R00452 R00453 R00470 R00471 R00532 R00543 R00562 R00572 R00576 R00585 R00659 R00666 …	ko00010 Glycolysis / Gluconeogenesis ko00020 Citrate cycle (TCA cycle) ko00030 Pentose phosphate pathway ko00040 Pentose and glucuronate interconversions ko00053 Ascorbate and aldarate metabolism ko00250 Alanine, aspartate and glutamate metabolism ko00260 Glycine, serine and threonine metabolism ko00270 Cysteine and methionine metabolism ko00290 Valine, leucine and isoleucine biosynthesis ko00330…	1.1.1.27 1.1.1.28 1.1.1.38 1.1.1.39 1.1.1.40 1.1.1.83 1.1.2.3 1.1.2.4 1.1.2.5 1.1.99.6 1.1.99.7 1.2.1.22 1.2.1.23 1.2.1.49 1.2.1.51 1.2.2.2 1.2.3.3 1.2.3.6 1.2.4.1 1.2.7.1 1.4.1.1 1.4.1.17 1.4.3.3 1.4.3.19 1.5.1.11 1.5.1.16 1.5.1.17 1.5.1.22 1.5.1.23 1.5.1.24 1.5.1.26 1.5.1.28 1.8.1.4 1.21.4.1 (C) 2.1.3.1 2.2.1.6 2.2.1.7 2.3.1.12 2.3.1.54 2.3.1.182 2.6.1.2 2.6.1.12 2.6.1.15 2.6.1.18 2.6.1.21 2.6.…	CAS: 127-17-3 PubChem: 3324 ChEBI: 32816 LIPIDMAPS: LMFA01060077 LipidBank: DFA0385 KNApSAcK: C00001200 PDB-CCD: PYR 3DMET: B00006 NIKKAJI: J2.015J
metabolite_03510	300.085	300.084	1.32459	C03993	4-(beta-D-Glucosyloxy)benzoate; 4-Hydroxybenzoate-O-glucoside	C13H16O8	R01304 R09039	ko00130 Ubiquinone and other terpenoid-quinone biosynthesis	2.4.1.194 3.2.1.-	PubChem: 6706 ChEBI: 11935 16741 NIKKAJI: J589.936B
metabolite_03189	278.152	278.152	-1.11741	C14214	Dibutyl phthalate; Di-n-butyl phthalate; Dibutyl 1,2-benzenedicarboxylate	C16H22O4	0	0	0	CAS: 84-74-2 PubChem: 7847024 ChEBI: 34687 NIKKAJI: J3.882B
metabolite_03191	278.225	278.224	1.29464	C07289	Crepenynate; (9Z)-Octadec-9-en-12-ynoate; (Z)-9-Octadecen-12-ynoic acid; Crepenynic acid	C18H30O2	R05740	ko00591 Linoleic acid metabolism map01060 Biosynthesis of plant secondary metabolites	1.14.99.33	CAS: 2277-31-8 PubChem: 9498 ChEBI: 14030 16423 KNApSAcK: C00001278 3DMET: B01085 NIKKAJI: J13.791J
metabolite_07506	612.222	612.217	9.13399	C02880	Protochlorophyllide	C35H32MgN4O5	R03845 R06271 R06282 R06896	ko00860 Porphyrin and chlorophyll metabolism ko01100 Metabolic pathways ko01110 Biosynthesis of secondary metabolites	1.3.1.33 1.3.1.75 1.18.-.-	CAS: 20369-67-9 708964-46-9 PubChem: 5811 ChEBI: 16673 PDB-CCD: PMR 3DMET: B01607
metabolite_03134	274.193	274.191	8.60734	C07254	Nandrolone	C18H26O2	0	0	0	CAS: 434-22-0 PubChem: 9463 ChEBI: 7466 LIPIDMAPS: LMST02010044 NIKKAJI: J5.731B
metabolite_09210	858.569	858.567	2.68821	C04509	di-trans,poly-cis-Decaprenyl diphosphate; ditrans,heptacis-Decaprenyl diphosphate	C50H84O7P2	R07269 R08753	0	2.5.1.-	PubChem: 7123 LIPIDMAPS: LMPR03030009 NIKKAJI: J2.751.525H
metabolite_04328	350.088	350.091	-7.64699	C14731	16alpha-Bromo-17beta-estradiol; 16alpha-Bromo-1,3,5(10)-estratriene-3,17beta-diol	C18H23BrO2	0	0	0	CAS: 54982-79-5 PubChem: 17395730 NIKKAJI: J409.862E
metabolite_03574	304.058	304.059	-3.01673	C01617	Taxifolin; Dihydroquercetin; (+)-Dihydroquercetin; (+)-Taxifolin; trans-Dihydroquercetin	C15H12O7	R02160 R03124 R03636 R03637 R03638 R03639 R03640 R05723	ko00941 Flavonoid biosynthesis map01061 Biosynthesis of phenylpropanoids ko01100 Metabolic pathways ko01110 Biosynthesis of secondary metabolites	1.1.1.219 1.14.11.9 1.14.11.19 1.14.11.23 1.14.13.19 1.14.13.21 1.14.13.88	CAS: 480-18-2 PubChem: 4769 ChEBI: 17948 KNApSAcK: C00000677 PDB-CCD: DQH 3DMET: B01471 NIKKAJI: J90.394I
metabolite_03154	276.025	276.024	1.13442	C04234	2-Carboxy-D-arabinitol 1-phosphate	C6H13O10P	R04167	0	3.1.3.63	CAS: 106777-19-9 PubChem: 6903 ChEBI: 17541 KNApSAcK: C00001158 NIKKAJI: J623.313I
metabolite_03132	274.157	274.156	2.82528	C09171	Podocarpic acid	C17H22O3	0	0	0	CAS: 5947-49-9 PubChem: 11363 ChEBI: 8277 LIPIDMAPS: LMPR0104120002 KNApSAcK: C00003474 3DMET: B02739 NIKKAJI: J8.312G
metabolite_02085	198.079	198.08	-3.5695	C06537	Harmalol	C12H10N2O	0	0	0	CAS: 525-57-5 PubChem: 8767 3DMET: B02060 NIKKAJI: J22.052C
metabolite_02081	198.053	198.053	1.53207	C05584	3-Methoxy-4-hydroxymandelate; Vanillylmandelic acid	C9H10O5	R04887 R04891 R04892	ko00350 Tyrosine metabolism ko01100 Metabolic pathways	1.2.1.5 2.1.1.6	CAS: 55-10-7 PubChem: 7910 ChEBI: 20106 27622 3DMET: B05077 NIKKAJI: J27.583B
metabolite_05578	449.314	449.314	0.452892	C05466	Glycochenodeoxycholate; Glycochenodeoxycholic acid; Chenodeoxyglycocholate	C26H43NO5	R03975 R07289 R08744	ko00120 Primary bile acid biosynthesis ko00121 Secondary bile acid biosynthesis	2.3.1.65 2.8.2.34 3.5.1.24	CAS: 640-79-9 PubChem: 7826 ChEBI: 36274 PDB-CCD: CHO 3DMET: B05043 NIKKAJI: J22.601G
metabolite_04345	352.134	352.134	1.77377	C08357	Estradiol-17beta 3-sulfate	C18H24O5S	R00535	ko00140 Steroid hormone biosynthesis	2.8.2.15	PubChem: 10554 ChEBI: 4866 LIPIDMAPS: LMST05020005 3DMET: B02168 NIKKAJI: J464.382H
metabolite_04311	348.124	348.121	7.93704	C09595	Nitidine	C21H18NO4	0	0	0	CAS: 6872-57-7 PubChem: 11786 KNApSAcK: C00001894 3DMET: B03113 NIKKAJI: J277.196I
metabolite_03162	276.028	276.028	-1.62633	C04485	5-(4-Acetoxybut-1-ynyl)-2,2'-bithiophene	C14H12O2S2	R04490	0	3.1.1.54	PubChem: 7104 ChEBI: 17181 3DMET: B00723 NIKKAJI: J410.277K
metabolite_09232	862.196	862.19	6.4065	C10404	Sennoside A	C42H38O20	0	0	0	CAS: 81-27-6 PubChem: 12590 LIPIDMAPS: LMPK13040016 KNApSAcK: C00002863 3DMET: B03817 NIKKAJI: J215.250I
metabolite_02096	198.116	198.117	-8.68956	C01453	Tacrine	C13H14N2	0	0	3.1.1.7 (I)	CAS: 321-64-2 PubChem: 4630 ChEBI: 45980 PDB-CCD: THA NIKKAJI: J5.670G
metabolite_03580	304.095	304.096	-4.05057	C08740	beta-Cotonefuran	C16H16O6	0	0	0	CAS: 161748-46-5 PubChem: 10933 KNApSAcK: C00002394 3DMET: B02367 NIKKAJI: J638.388B
metabolite_00148	94.0419	94.0416	2.60324	C00146	Phenol; Benzenol; Hydroxybenzene; Phenic acid; Phenylic acid	C6H6O	R00728 R00815 R01238 R01239 R01241 R05625 R07697	ko00350 Tyrosine metabolism ko00627 Aminobenzoate degradation ko04974 Protein digestion and absorption	1.14.13.7 1.14.-.- 2.1.1.25 2.7.9.- 3.1.1.2 4.1.1.61 4.1.99.2	CAS: 108-95-2 PubChem: 3446 ChEBI: 15882 KNApSAcK: C00002664 PDB-CCD: IPH 3DMET: B00040 NIKKAJI: J2.873H
metabolite_01575	174.112	174.111	2.61741	C00062	L-Arginine; (S)-2-Amino-5-guanidinovaleric acid	C6H14N4O2	R00551 R00552 R00554 R00557 R00558 R00559 R00562 R00563 R00565 R00566 R00567 R00735 R00832 R00912 R01086 R01686 R01886 R01989 R03477 R03646 R05465 R05547 R08197	ko00330 Arginine and proline metabolism ko00331 Clavulanic acid biosynthesis ko00472 D-Arginine and D-ornithine metabolism ko00970 Aminoacyl-tRNA biosynthesis map01060 Biosynthesis of plant secondary metabolites map01064 Biosynthesis of alkaloids derived from ornithine, lysine and nicotinic acid ko01100 Metabolic pathways ko01110 Biosynthesis of secondary metabolites ko02010 ABC transporters ko04…	1.5.1.11 1.5.1.19 1.13.12.1 1.14.13.39 2.1.4.1 2.1.4.2 2.3.1.109 2.5.1.66 2.6.1.84 2.7.3.3 3.2.2.19 3.5.3.1 3.5.3.6 4.1.1.19 4.3.2.1 5.1.1.9 6.1.1.19 6.3.2.11 6.3.2.24	CAS: 74-79-3 PubChem: 3362 ChEBI: 16467 KNApSAcK: C00001340 PDB-CCD: ARG GND 3DMET: B01143 NIKKAJI: J9.182K
metabolite_07457	610.153	610.156	-4.81041	C10102	Lucenin-2; Luteolin 6,8-di-C-glucoside	C27H30O16	0	0	0	CAS: 29428-58-8 PubChem: 12288 ChEBI: 6553 KNApSAcK: C00006231 3DMET: B03541 NIKKAJI: J146.456F
metabolite_01571	174.079	174.08	-5.78497	C02693	(Indol-3-yl)acetamide; Indole-3-acetamide	C10H10N2O	R00679 R03096 R04020	ko00380 Tryptophan metabolism	1.13.12.3 3.5.1.4 4.2.1.84	CAS: 879-37-8 PubChem: 5661 KNApSAcK: C00000108 PDB-CCD: TSR 3DMET: B00485 NIKKAJI: J128.124K
metabolite_01569	174.068	174.068	2.06565	C07126	Menadiol	C11H10O2	0	0	0	CAS: 481-85-6 PubChem: 9336 ChEBI: 6746 NIKKAJI: J30.357G
metabolite_01611	176.047	176.047	-0.431008	C03081	4-Methylumbelliferone; Hymecromone	C10H8O3	R04141	0	3.1.1.56	CAS: 90-33-5 PubChem: 5979 ChEBI: 17224 PDB-CCD: 4MU 3DMET: B00538 NIKKAJI: J3.914D
metabolite_03486	298.084	298.086	-7.70401	C10019	Apigenin 7,4'-dimethyl ether; Apigenin dimethylether	C17H14O5	0	0	0	CAS: 5128-44-9 PubChem: 12205 KNApSAcK: C00001016 3DMET: B03463 NIKKAJI: J145.240A
metabolite_07424	608.174	608.17	7.07093	C10039	Diosmin; Diosmetin 7-O-rutinoside	C28H32O15	0	0	0	CAS: 520-27-4 PubChem: 12225 KNApSAcK: C00004362 3DMET: B03482 NIKKAJI: J6.600A
metabolite_01540	173.069	173.068	2.241	C01250	N-Acetyl-L-glutamate 5-semialdehyde; 2-Acetamido-5-oxopentanoate	C7H11NO4	R02283 R03443	ko00330 Arginine and proline metabolism ko01100 Metabolic pathways ko01110 Biosynthesis of secondary metabolites	1.2.1.38 2.6.1.11	PubChem: 4470 ChEBI: 16319 29123 3DMET: B00264 NIKKAJI: J37.498I
metabolite_07482	611.161	611.165	-6.88862	C08639	Cyanin; Cyanidin 3,5-di-O-glucoside; Cyanidin 3,5-O-diglucoside	C27H31O16	R06545 R06546 R07882 R07909 R07931	ko00942 Anthocyanin biosynthesis	2.3.1.153 2.3.1.- 2.4.1.-	CAS: 20905-74-2 PubChem: 10832 ChEBI: 3978 KNApSAcK: C00002378 3DMET: B02292 NIKKAJI: J294.525H
metabolite_02255	208.052	208.054	-6.20276	C03243	9,10-Phenanthroquinone; 9,10-Phenanthrenedione; Phenanthraquinone; Phenanthrenequinone	C14H8O2	0	0	0	CAS: 84-11-7 PubChem: 6113 ChEBI: 37454 NIKKAJI: J3.878D
metabolite_00157	95.9534	95.9533	0.369803	C06791	trans-1,2-Dichloroethene; trans-Acetylene dichloride	C2H2Cl2	R05500 R05502	ko00625 Chloroalkane and chloroalkene degradation ko01100 Metabolic pathways	1.97.1.8 1.97.1.-	CAS: 540-59-0 PubChem: 9011 ChEBI: 29027 3DMET: B01053 NIKKAJI: J3.642K
metabolite_02275	208.085	208.084	2.75015	C00328	L-Kynurenine; 3-Anthraniloyl-L-alanine	C10H12N2O3	R00987 R01956 R01957 R01959 R01960	ko00380 Tryptophan metabolism ko01100 Metabolic pathways	1.14.13.9 2.6.1.7 2.6.1.63 3.5.1.9 3.7.1.3	CAS: 2922-83-0 PubChem: 3622 ChEBI: 16946 KNApSAcK: C00007604 3DMET: B01218 NIKKAJI: J208.656E J5.688J
metabolite_00720	133.038	133.037	3.66603	C00049	L-Aspartate; L-Aspartic acid; 2-Aminosuccinic acid	C4H7NO4	R00355 R00357 R00373 R00397 R00400 R00480 R00481 R00482 R00483 R00484 R00485 R00486 R00487 R00488 R00489 R00490 R00491 R00493 R00526 R00546 R00578 R00695 R00777 R01135 R01397 R01713 R01731 R01954 R03421 R03647 R04591 R05577 R07164 R07165 R07407 R07410 R08478	ko00250 Alanine, aspartate and glutamate metabolism ko00260 Glycine, serine and threonine metabolism ko00270 Cysteine and methionine metabolism ko00300 Lysine biosynthesis ko00330 Arginine and proline metabolism ko00340 Histidine metabolism ko00410 beta-Alanine metabolism ko00460 Cyanoamino acid metabolism ko00710 Carbon fixation in photosynthetic organisms ko00760 Nicotinate and nicotinamide met…	1.4.1.21 1.4.3.2 1.4.3.16 2.1.3.2 2.3.1.17 2.6.1.1 2.6.1.12 2.6.1.31 2.6.1.35 2.6.1.57 2.6.1.70 2.6.1.78 2.6.1.- 2.7.2.4 3.5.1.1 3.5.1.7 3.5.1.8 3.5.1.15 3.5.1.26 3.5.1.38 3.5.3.14 3.5.5.4 4.1.1.11 4.1.1.12 4.1.1.15 4.3.1.1 5.1.1.13 6.1.1.12 6.1.1.23 6.3.1.1 6.3.1.4 6.3.2.6 6.3.4.4 6.3.4.5 6.3.5.4	CAS: 56-84-8 PubChem: 3351 ChEBI: 17053 KNApSAcK: C00001342 PDB-CCD: ASP 3DMET: B00015 NIKKAJI: J9.169C
metabolite_06143	488.35	488.346	8.71228	C08617	Asiatic acid	C30H48O5	0	0	0	CAS: 464-92-6 PubChem: 10810 KNApSAcK: C00003739 PDB-CCD: 0AS 3DMET: B02271 NIKKAJI: J11.338G
metabolite_02523	224.189	224.189	1.0857	C06183	Anapheline; L-(+)-Anaferine	C13H24N2O	R05130	ko00960 Tropane, piperidine and pyridine alkaloid biosynthesis map01064 Biosynthesis of alkaloids derived from ornithine, lysine and nicotinic acid ko01100 Metabolic pathways ko01110 Biosynthesis of secondary metabolites	0	CAS: 19519-53-0 PubChem: 8434 KNApSAcK: C00002016 3DMET: B01986 NIKKAJI: J82.871H
metabolite_04004	330.037	330.037	-1.46885	C00943	3',5'-Cyclic IMP; Inosine 3',5'-cyclic monophosphate	C10H11N4O7P	0	0	0	PubChem: 4195 ChEBI: 27541 3DMET: B01355 NIKKAJI: J216.188E
metabolite_04005	330.038	330.038	0.211758	C13835	NS 1608	C14H10ClF3N2O2	0	0	0	CAS: 160383-80-2 PubChem: 854080 NIKKAJI: J721.137F
metabolite_05136	418.163	418.163	-1.55966	C09435	Euparotin acetate	C22H26O8	0	0	0	CAS: 10215-89-1 PubChem: 11626 KNApSAcK: C00003273 3DMET: B02965 NIKKAJI: J1.579.490I
metabolite_02871	248.105	248.105	0.963301	C10487	Prenyl caffeate	C14H16O4	0	0	0	CAS: 118971-61-2 PubChem: 12670 KNApSAcK: C00002768 3DMET: B03892 NIKKAJI: J367.543B
metabolite_00631	129.043	129.042	3.66621	C02237	5-Oxo-D-proline; D-Pyroglutamic acid; D-5-Pyrrolidone-2-carboxylic acid	C5H7NO3	R01583	ko00471 D-Glutamine and D-glutamate metabolism	4.2.1.48	CAS: 4042-36-8 PubChem: 5301 ChEBI: 16924 3DMET: B01549 NIKKAJI: J53.019K
metabolite_00508	118.027	118.026	8.37676	C00042	Succinate; Succinic acid; Butanedionic acid; Ethylenesuccinic acid	C4H6O4	R00402 R00405 R00406 R00407 R00408 R00409 R00410 R00411 R00412 R00432 R00479 R00499 R00713 R00714 R00727 R00999 R01252 R01288 R01412 R01559 R01780 R01879 R02084 R02160 R02164 R02397 R02407 R02444 R02445 R02486 R02508 R02603 R02734 R02956 R02990 R03008 R03009 R03126 R03154 R03218 R03219 R03260 R03376 R03451 R03590 R03640 R03737 R03806 R03809 R03812 R04073 R04276 R04946 R05036 R05037 R05039 R05097 …	ko00020 Citrate cycle (TCA cycle) ko00190 Oxidative phosphorylation ko00250 Alanine, aspartate and glutamate metabolism ko00350 Tyrosine metabolism ko00360 Phenylalanine metabolism ko00361 Chlorocyclohexane and chlorobenzene degradation ko00623 Toluene degradation ko00630 Glyoxylate and dicarboxylate metabolism ko00640 Propanoate metabolism ko00650 Butanoate metabolism ko00720 Reductive carboxyla…	1.2.1.16 1.2.1.24 1.3.1.6 1.3.5.1 1.3.99.1 1.14.11.1 1.14.11.2 1.14.11.3 1.14.11.4 1.14.11.6 1.14.11.7 1.14.11.8 1.14.11.9 1.14.11.10 1.14.11.11 1.14.11.12 1.14.11.13 1.14.11.14 1.14.11.15 1.14.11.16 1.14.11.17 1.14.11.18 1.14.11.19 1.14.11.20 1.14.11.21 1.14.11.22 1.14.11.23 1.14.11.24 1.14.11.25 1.14.11.26 1.14.11.- 1.14.20.1 2.5.1.48 2.5.1.- 2.8.3.2 2.8.3.5 2.8.3.6 2.8.3.7 2.8.3.13 2.8.3.15 2.…	CAS: 110-15-6 PubChem: 3344 ChEBI: 15741 LIPIDMAPS: LMFA01170043 KNApSAcK: C00001205 3DMET: B00012 NIKKAJI: J2.879G
metabolite_03912	324.106	324.107	-4.2367	C04333	Bis-D-fructose 2',1:2,1'-dianhydride; Difructose anhydride I; Di-D-fructose 1,2'; 2,1' dianhydride	C12H20O10	R03685 R06161	0	3.2.1.134	CAS: 3568-49-8 PubChem: 6984 ChEBI: 17618 NIKKAJI: J2.750.004H
metabolite_06257	496.34	496.34	0.169012	C11050	25-Hydroxy-24-epi-brassinolide	C28H48O7	0	0	0	PubChem: 13232 NIKKAJI: J585.532B
metabolite_03334	290.04	290.042	-5.98816	C06222	Sedoheptulose 1-phosphate; altro-Heptulose 1-phosphate	C7H15O10P	R03819	0	2.7.1.3	PubChem: 8466 ChEBI: 9082 3DMET: B05178 NIKKAJI: J2.649.435D
metabolite_05312	432.142	432.142	0.722832	C14942	2-(2,4,5-Trimethoxyphenyl)-5,6,7,8-tetramethoxy-4H-1-benzopyran-4- one	C22H24O9	0	0	0	CAS: 70460-31-0 PubChem: 17395940 KNApSAcK: C00003969 NIKKAJI: J2.790.750D
metabolite_06124	486.335	486.334	0.420655	C08972	Quillaic acid	C30H46O5	0	0	0	CAS: 631-01-6 PubChem: 11164 KNApSAcK: C00003546 3DMET: B02574 NIKKAJI: J15.488A
metabolite_04807	388.152	388.149	7.17018	C09260	Dihydrosamidin	C21H24O7	0	0	0	CAS: 6005-18-1 PubChem: 11451 KNApSAcK: C00002468 3DMET: B02808 NIKKAJI: J14.064C
metabolite_02677	232.052	232.052	2.19562	C18251	Pyrene-4,5-dione; 4,5-Pyrenequinone	C16H8O2	R09218 R09219 R09239	ko00624 Polycyclic aromatic hydrocarbon degradation	1.6.5.- 1.6.-.-	CAS: 6217-22-7
metabolite_03277	286.132	286.132	-2.01846	C10610	Pilosine	C16H18N2O3	0	0	0	CAS: 13640-28-3 PubChem: 12793 KNApSAcK: C00002356 3DMET: B03995 NIKKAJI: J9.570B
metabolite_00755	135.053	135.053	3.24157	C03059	2-Hydroxymethylserine	C4H9NO4	0	0	0	PubChem: 5959 NIKKAJI: J1.292.679K
metabolite_04883	394.165	394.166	-1.45146	C12228	Sanguilutine	C23H24NO5	0	0	0	PubChem: 14373 NIKKAJI: J227.575I
metabolite_03367	291.095	291.094	3.7669	C08341	Sarmentosin epoxide	C11H17NO8	0	0	0	CAS: 81907-02-0 PubChem: 10539 KNApSAcK: C00001456 NIKKAJI: J2.765.666H
metabolite_05272	428.147	428.148	-3.04161	C10730	beta-Peltatin A methyl ether	C23H24O8	0	0	0	CAS: 23978-65-6 PubChem: 12913 KNApSAcK: C00002616 3DMET: B04099 NIKKAJI: J358.301E
metabolite_03273	286.105	286.105	0.46462	C01451	Salicin; Salicoside	C13H18O7	R03558 R04394	ko00010 Glycolysis / Gluconeogenesis map01061 Biosynthesis of phenylpropanoids ko02060 Phosphotransferase system (PTS)	2.4.1.172 2.7.1.69	CAS: 138-52-3 PubChem: 4628 ChEBI: 17814 KNApSAcK: C00002672 3DMET: B01452 NIKKAJI: J5.634K
metabolite_05330	434.158	434.157	1.06512	C09401	Eleganin	C22H26O9	0	0	0	CAS: 57498-84-7 PubChem: 11592 KNApSAcK: C00003253 NIKKAJI: J13.882G
metabolite_03908	324.103	324.103	-1.47827	C07366	Prazepam	C19H17ClN2O	0	0	0	CAS: 2955-38-6 PubChem: 9570 NIKKAJI: J3.397I
metabolite_02800	243.086	243.084	4.52741	C00475	Cytidine	C9H13N3O5	R00511 R00513 R00516 R00517 R00962 R01548 R01878 R02091 R02096 R02137 R02296 R02370 R02371 R02372	ko00240 Pyrimidine metabolism ko01100 Metabolic pathways	2.4.2.2 2.7.1.48 3.1.3.5 3.1.3.6 3.2.2.8 3.5.4.5	CAS: 65-46-3 PubChem: 3758 ChEBI: 17562 PDB-CCD: CTN 3DMET: B01256 NIKKAJI: J4.837B
metabolite_07053	566.412	566.413	-0.951661	C08593	Eschscholtzxanthin	C40H54O2	0	0	0	CAS: 472-73-1 PubChem: 10786 LIPIDMAPS: LMPR01070270 LipidBank: VCA0021 KNApSAcK: C00003771 3DMET: B02249 NIKKAJI: J277.884J
metabolite_00537	121.02	121.019	9.33075	C00097	L-Cysteine; L-2-Amino-3-mercaptopropionic acid	C3H7NO2S	R00782 R00891 R00892 R00893 R00894 R00895 R00896 R00897 R00899 R00900 R00901 R00903 R01001 R01113 R02409 R02508 R02743 R03217 R03260 R03524 R03650 R03923 R04230 R04231 R04859 R04870 R07274 R07360 R07460 R08168 R08608 R08632 R08653 R08659 R08666 R08685 R08848	ko00260 Glycine, serine and threonine metabolism ko00270 Cysteine and methionine metabolism ko00311 Penicillin and cephalosporin biosynthesis ko00430 Taurine and hypotaurine metabolism ko00480 Glutathione metabolism ko00730 Thiamine metabolism ko00770 Pantothenate and CoA biosynthesis ko00920 Sulfur metabolism ko00970 Aminoacyl-tRNA biosynthesis map01060 Biosynthesis of plant secondary metabolite…	1.8.1.6 1.8.1.9 1.8.1.10 1.8.3.5 1.8.4.3 1.8.4.4 1.13.11.20 1.14.-.- 2.3.2.4 2.5.1.47 2.5.1.48 2.5.1.49 2.5.1.65 2.6.1.1 2.6.1.3 2.8.1.4 2.8.1.7 3.4.11.1 3.4.11.2 3.4.11.23 3.4.13.3 4.2.1.22 4.4.1.1 4.4.1.8 4.4.1.9 4.4.1.10 5.1.1.10 6.1.1.16 6.3.2.2 6.3.2.5 6.3.2.26	CAS: 52-90-4 PubChem: 3397 ChEBI: 17561 KNApSAcK: C00001351 PDB-CCD: CYS 3DMET: B01159 NIKKAJI: J9.167G
metabolite_00789	137.048	137.047	2.6157	C00108	Anthranilate; Anthranilic acid; o-Aminobenzoic acid; Vitamin L1; 2-Aminobenzoate	C7H7NO2	R00823 R00825 R00979 R00980 R00982 R00983 R00984 R00985 R00986 R00987 R00988 R00989 R00990 R00991 R01073 R01816 R02453 R05365 R07734 R08473 R08477	ko00380 Tryptophan metabolism ko00400 Phenylalanine, tyrosine and tryptophan biosynthesis ko00621 Dioxin degradation ko00627 Aminobenzoate degradation ko01058 Acridone alkaloid biosynthesis map01060 Biosynthesis of plant secondary metabolites map01061 Biosynthesis of phenylpropanoids map01063 Biosynthesis of alkaloids derived from shikimate pathway map01070 Biosynthesis of plant hormones ko01100 …	1.4.-.- 1.13.11.23 1.14.12.1 1.14.13.35 1.14.16.3 2.1.1.111 2.3.1.113 2.3.1.144 2.4.2.18 2.7.7.55 3.5.1.9 3.7.1.3 3.7.1.- 4.1.1.24 4.1.3.27 6.2.1.32	CAS: 118-92-3 PubChem: 3408 ChEBI: 30754 KNApSAcK: C00007382 PDB-CCD: BE2 3DMET: B00027 NIKKAJI: J2.912B
metabolite_03991	328.058	328.056	8.17763	C10198	(-)-Acanthocarpan	C17H12O7	0	0	0	CAS: 70285-12-0 PubChem: 12384 KNApSAcK: C00002506 3DMET: B03629 NIKKAJI: J2.771.738A
metabolite_02923	254.1	254.1	-0.59995	C05401	3-beta-D-Galactosyl-sn-glycerol; Galactosylglycerol	C9H18O8	R01104 R03467 R03616 R04471	ko00052 Galactose metabolism ko00561 Glycerolipid metabolism	3.1.1.26 3.2.1.22 3.2.1.-	PubChem: 7768 ChEBI: 15754 KNApSAcK: C00019351 PDB-CCD: RGG 3DMET: B05016 NIKKAJI: J362.297E
metabolite_04857	392.147	392.146	3.81934	C09443	Eupatoroxin	C20H24O8	0	0	0	CAS: 20071-51-6 PubChem: 11634 KNApSAcK: C00003279 3DMET: B02971 NIKKAJI: J16.113F
metabolite_03378	292.095	292.096	-3.18991	C09397	Dihydromikanolide	C15H16O6	0	0	0	CAS: 23758-04-5 PubChem: 11588 KNApSAcK: C00003251 3DMET: B02931 NIKKAJI: J16.561A
metabolite_02890	250.03	250.03	-0.56178	C14216	4,4'-Sulfonyldiphenol; Bisphenol S; 1,1'-Sulfonylbis(4-hydroxybenzene)	C12H10O4S	0	0	0	CAS: 80-09-1 PubChem: 7847026 NIKKAJI: J10.509K
metabolite_02684	232.11	232.11	1.82835	C09005	Encecalin	C14H16O3	0	0	0	CAS: 20628-09-5 PubChem: 11197 KNApSAcK: C00002426 3DMET: B02604 NIKKAJI: J21.215F
metabolite_04898	396.085	396.082	6.05297	C12421	Aklanonic acid	C21H16O8	R06679 R06680	ko01057 Biosynthesis of type II polyketide products ko01110 Biosynthesis of secondary metabolites	0	CAS: 91432-47-2 PubChem: 582811 KNApSAcK: C00017707 3DMET: B04501 NIKKAJI: J93.397J
metabolite_02496	222.089	222.088	7.60476	C10429	Apiole	C12H14O4	0	0	0	CAS: 523-80-8 PubChem: 12614 KNApSAcK: C00002714 3DMET: B03837 NIKKAJI: J6.635D
metabolite_02498	222.162	222.161	3.87081	C09715	Rishitin	C14H22O2	0	0	0	CAS: 18178-54-6 PubChem: 11903 KNApSAcK: C00003178 3DMET: B03217 NIKKAJI: J13.920C
metabolite_05343	434.34	434.34	-0.253358	C01301	3alpha,7alpha,12alpha-Trihydroxy-5beta-cholestan-26-al	C27H46O4	R03506 R03507 R08759 R08761	ko00120 Primary bile acid biosynthesis ko01100 Metabolic pathways	1.1.1.161 1.2.1.40 1.14.13.15	PubChem: 4519 ChEBI: 16466 LIPIDMAPS: LMST04030164 LipidBank: BBA0425 3DMET: B04791 NIKKAJI: J2.732.427D
metabolite_02603	228.094	228.093	2.10607	C14222	Chrysene; 1,2-Benzophenanthrene; Benz[a]phenanthrene	C18H12	0	0	0	CAS: 218-01-9 PubChem: 7847032 ChEBI: 51687 NIKKAJI: J9.274F
metabolite_00915	143.073	143.073	4.04893	C02227	2-Naphthylamine; 2-Naphthalenamine; 2-Aminonaphthalene; beta-Naphthylamine	C10H9N	0	0	0	CAS: 91-59-8 PubChem: 5292 ChEBI: 27878 NIKKAJI: J3.925J
metabolite_03645	308.09	308.09	-0.380193	C09766	Allamandin	C15H16O7	0	0	0	CAS: 51820-82-7 PubChem: 11954 KNApSAcK: C00003069 3DMET: B03264 NIKKAJI: J244.406B
metabolite_07051	566.278	566.277	2.56471	C15662	Dmp 323	C35H38N2O5	0	map07218 HIV protease inhibitors	0	CAS: 151867-81-1 PubChem: 17396651 NIKKAJI: J565.493I
metabolite_02777	242.019	242.019	0.552929	C04299	D-myo-Inositol 1,2-cyclic phosphate; 1D-myo-Inositol 1,2-cyclic phosphate	C6H11O8P	R03333 R03364	0	3.1.4.43 4.6.1.13	CAS: 43119-57-9 PubChem: 6958 ChEBI: 18426 NIKKAJI: J790.754K
metabolite_06345	504.163	504.162	1.66958	C08782	Sergeolide	C25H28O11	0	0	0	CAS: 82290-17-3 PubChem: 10975 KNApSAcK: C00003730 3DMET: B02404 NIKKAJI: J2.767.141A
metabolite_02176	204.115	204.117	-8.77077	C10702	4'-Hydroxy-3'-prenylacetophenone	C13H16O2	0	0	0	CAS: 35816-89-8 PubChem: 12885 KNApSAcK: C00002699 3DMET: B04074 NIKKAJI: J294.470G
metabolite_05519	444.36	444.361	-1.06806	C08631	Messagenin	C29H48O3	0	0	0	CAS: 18211-63-7 PubChem: 10824 KNApSAcK: C00003751 3DMET: B02284 NIKKAJI: J612.396A
metabolite_00917	143.095	143.094	1.45824	C10172	Stachydrine	C7H13NO2	0	0	0	CAS: 471-87-4 PubChem: 12358 ChEBI: 35280 KNApSAcK: C00002074 PDB-CCD: PBE 3DMET: B03605 NIKKAJI: J5.947A
metabolite_03659	309.085	309.085	0.750092	C08494	Isotan B	C14H15NO7	0	0	0	CAS: 20307-14-6 PubChem: 10687 KNApSAcK: C00001542 NIKKAJI: J283.554A
metabolite_03488	298.121	298.119	4.6594	C07332	Dibenzylsuccinate	C18H18O4	0	0	0	CAS: 103-43-5 PubChem: 9540 NIKKAJI: J5.017B
metabolite_04395	356.111	356.11	2.28086	C09782	Gentiopicrin; Gentiopicroside	C16H20O9	R08500	map01066 Biosynthesis of alkaloids derived from terpenoid and polyketide ko01110 Biosynthesis of secondary metabolites	0	CAS: 20831-76-9 PubChem: 11970 LIPIDMAPS: LMPR0102070009 KNApSAcK: C00003082 3DMET: B03279 NIKKAJI: J40.726G
metabolite_02172	204.082	204.08	7.81601	C17224	2-Oxo-8-methylthiooctanoic acid; 8-Methylthio-2-octanoic acid	C9H16O3S	R08636 R08638 R08640	ko00966 Glucosinolate biosynthesis ko01110 Biosynthesis of secondary metabolites	1.1.1.- 2.3.3.- 2.6.1.-	PubChem: 96023632 KNApSAcK: C00007643 NIKKAJI: J2.806.018A
metabolite_03385	292.167	292.165	8.34882	C09741	Trichodermin	C17H24O4	0	0	0	CAS: 4682-50-2 PubChem: 11929 ChEBI: 9688 KNApSAcK: C00003195 3DMET: B03240 NIKKAJI: J8.760B
metabolite_03655	308.126	308.127	-3.02353	C08483	14-Dihydroxycornestin; Cornexistin	C16H20O6	0	0	0	CAS: 123068-35-9 PubChem: 10676 KNApSAcK: C00001306 NIKKAJI: J440.906J
metabolite_01870	187.947	187.948	-1.74355	C14843	4-Bromocatechol	C6H5BrO2	R07076 R07077 R07078	ko00980 Metabolism of xenobiotics by cytochrome P450	0	CAS: 17345-77-6 PubChem: 17395841 NIKKAJI: J287.015K
metabolite_02161	203.079	203.079	0.751103	C12986	N2-Acetyl-L-aminoadipate	C8H13NO5	R06841 R06842	ko00300 Lysine biosynthesis ko01100 Metabolic pathways	2.7.2.-	PubChem: 583375 ChEBI: 31885 3DMET: B04561 NIKKAJI: J2.783.882K
metabolite_04821	390.131	390.129	6.01766	C10275	Piceid; Polydatin; 3,4,5-Trihydroxystilbene-3-beta-monoglucoside	C20H22O8	0	0	0	CAS: 27208-80-6 PubChem: 12461 LIPIDMAPS: LMPK13090012 KNApSAcK: C00002896 3DMET: B03698 NIKKAJI: J17.288J
metabolite_00938	144.079	144.079	-0.525757	C04404	trans-4-Hydroxycyclohexanecarboxylate	C7H12O3	R04307	0	1.1.1.226	PubChem: 7040 ChEBI: 16817 3DMET: B00708 NIKKAJI: J2.638.839B
metabolite_07460	610.19	610.189	1.22981	C09755	Hesperidin; Hesperetin 7-O-rutinoside; Ciratin	C28H34O15	0	0	0	CAS: 520-26-3 PubChem: 11943 ChEBI: 28775 LIPIDMAPS: LMPK12140451 KNApSAcK: C00000970 3DMET: B03253 NIKKAJI: J4.480F
metabolite_09741	938.336	938.33	6.13589	C05773	Cobyrinate; Cobyrinic acid; Cob(II)yrinate; Cob(II)yrinic acid	C45H59CoN4O14	R04975 R05814 R05815	ko00860 Porphyrin and chlorophyll metabolism ko01100 Metabolic pathways	5.4.1.2 6.3.1.-	PubChem: 8068 ChEBI: 33907 3DMET: B01892
metabolite_03639	308.086	308.087	-2.19091	C17934	Clobenpropit	C14H17ClN4S	0	map07227 Histamine H2/H3 receptor agonists/antagonists	0	CAS: 145231-45-4 PubChem: 96024155 NIKKAJI: J506.353A
metabolite_09301	872.404	872.399	5.91454	C08881	k-Strophanthoside; Strophanthidin 3-diglucosylcymarose	C42H64O19	0	0	0	CAS: 33279-57-1 PubChem: 11074 KNApSAcK: C00003638 3DMET: B02489 NIKKAJI: J17.827F
metabolite_09725	936.087	936.082	4.76566	C10212	Casuarictin	C41H28O26	0	0	0	CAS: 79786-00-8 PubChem: 12398 KNApSAcK: C00002909 3DMET: B03639 NIKKAJI: J294.472C
metabolite_04971	404.132	404.132	-0.14448	C09779	Gardenoside	C17H24O11	0	0	0	CAS: 24512-62-7 PubChem: 11967 KNApSAcK: C00003081 3DMET: B03276 NIKKAJI: J16.694D
metabolite_04211	342.11	342.111	-1.70031	C14472	4',5,6,7-Tetramethoxyflavone; Tetra-O-methylscutellarein	C19H18O6	0	0	0	CAS: 1168-42-9 PubChem: 17395472 KNApSAcK: C00003841 NIKKAJI: J145.242H
metabolite_03763	314.246	314.245	1.87616	C14828	9,10-DHOME; 9,10-DHOA; (12Z)-9,10-Dihydroxyoctadec-12-enoic acid	C18H34O4	R07122	ko00591 Linoleic acid metabolism	3.3.2.-	PubChem: 17395826 LIPIDMAPS: LMFA01050350 LMFA01050358 LipidBank: DFA8024 NIKKAJI: J1.376.220A
metabolite_04776	386.121	386.124	-7.05238	C01175	1-O-Sinapoyl-beta-D-glucose; 1-O-Sinapoyl beta-D-glucoside	C17H22O10	R00063 R02380 R03075 R03323	ko00940 Phenylpropanoid biosynthesis	2.3.1.91 2.3.1.92 2.3.1.103 2.4.1.120 2.4.1.126	PubChem: 4402 ChEBI: 16546 KNApSAcK: C00013592 PDB-CCD: SGS 3DMET: B01401 NIKKAJI: J613.283I
metabolite_09729	936.368	936.362	6.64948	C06504	Cob(II)yrinate a,c diamide; Cob(II)yrinate diamide; Cob(II)yrinic acid a,c-diamide	C45H61CoN6O12	R05218 R05227 R05815	ko00860 Porphyrin and chlorophyll metabolism ko01100 Metabolic pathways	1.16.8.1 6.3.1.- 6.6.1.2	PubChem: 8735 ChEBI: 27937 3DMET: B02038
metabolite_04210	342.095	342.095	-0.110569	C10431	Caffeic acid 3-glucoside	C15H18O9	0	0	0	CAS: 24959-81-7 PubChem: 12616 KNApSAcK: C00002716 3DMET: B03839 NIKKAJI: J391.847E
metabolite_05213	424.173	424.175	-4.92135	C10463	Grandidentatin	C21H28O9	0	0	0	CAS: 15732-48-6 PubChem: 12646 KNApSAcK: C00002749 3DMET: B03868 NIKKAJI: J17.295B
metabolite_03166	276.136	276.135	2.67668	C09548	Scorpioidin	C16H20O4	0	0	0	CAS: 76045-40-4 PubChem: 11739 KNApSAcK: C00003367 3DMET: B03069 NIKKAJI: J2.770.081K
metabolite_03103	272.09	272.088	5.81745	C06186	Arbutin; Ursin; Uvasol; Hydroquinone-O-beta-D-glucopyranoside	C12H16O7	R05132 R05769	ko00010 Glycolysis / Gluconeogenesis ko02060 Phosphotransferase system (PTS)	2.4.1.218 2.7.1.69	CAS: 497-76-7 PubChem: 8437 ChEBI: 18305 KNApSAcK: C00002638 3DMET: B01987 NIKKAJI: J6.104B
metabolite_04128	336.266	336.268	-4.08897	C14680	5beta-Pregnane-3alpha,17alpha,20alpha-triol	C21H36O3	0	0	0	CAS: 1098-45-9 PubChem: 17395679 NIKKAJI: J217.212G
metabolite_04783	386.173	386.171	5.745	C10547	Burseran; (+)-Burseran	C22H26O6	0	0	0	CAS: 23284-23-3 PubChem: 12730 KNApSAcK: C00000705 3DMET: B03946 NIKKAJI: J344.389B
metabolite_09809	954.097	954.098	-0.81149	C10214	Chebulagic acid	C41H30O27	0	0	0	CAS: 23094-71-5 PubChem: 12400 KNApSAcK: C00002911 3DMET: B03641 NIKKAJI: J1.079.402A
metabolite_05652	454.142	454.146	-9.86821	C10260	Gnetin A	C28H22O6	0	0	0	CAS: 82084-87-5 PubChem: 12446 KNApSAcK: C00002883 3DMET: B03684 NIKKAJI: J2.772.128A
metabolite_07756	636.096	636.099	-4.33273	C04360	1-O,2-O,6-O-Trigalloyl-beta-D-glucose; 1,2,6-Trigalloylglucose	C27H24O18	0	0	0	CAS: 79886-49-0 PubChem: 7006 ChEBI: 27395 NIKKAJI: J303.465H
metabolite_01457	168.079	168.08	-3.95741	C06459	N-Trimethyl-2-aminoethylphosphonate; 2-Trimethylaminoethylphosphonate	C5H15NO3P	R02590 R02592	ko00440 Phosphonate and phosphinate metabolism	2.7.7.15	PubChem: 8691 3DMET: B00965 NIKKAJI: J431.384D
metabolite_04219	342.147	342.147	0.59569	C05229	Phaseollidin hydrate	C20H22O5	R04728	0	4.2.1.97	PubChem: 7625 ChEBI: 17465 NIKKAJI: J2.755.064I
metabolite_08591	773.193	773.198	-6.87538	C16351	Delphinidin 3-O-beta-D-glucoside 5-O-(6-coumaroyl-beta-D-glucoside)	C36H37O19	R07883	ko00942 Anthocyanin biosynthesis	2.3.1.153	PubChem: 47205659 KNApSAcK: C00014820 NIKKAJI: J2.802.294H
metabolite_03924	325.078	325.079	-2.20456	C07524	Midazolam	C18H13ClFN3	0	0	0	CAS: 59467-70-8 PubChem: 9727 NIKKAJI: J31.859K
metabolite_04812	389.141	389.139	4.6435	C11729	Hetacillin	C19H23N3O4S	0	0	0	CAS: 3511-16-8 PubChem: 13894 ChEBI: 5683 NIKKAJI: J7.741K
metabolite_01884	188.127	188.127	1.62541	C01924	Homoarginine	C7H16N4O2	0	0	0	CAS: 156-86-5 PubChem: 5030 KNApSAcK: C00001364 PDB-CCD: HRG NIKKAJI: J24H
metabolite_03082	270.073	270.074	-4.07026	C14177	Lombricine; L-Lombricine	C6H15N4O6P	R06976	0	2.7.3.5	CAS: 18416-85-8 PubChem: 7846989 ChEBI: 16585 NIKKAJI: J20.713F
metabolite_04635	374.173	374.172	2.18766	C09527	Phantomolin	C21H26O6	0	0	0	CAS: 55306-08-6 PubChem: 11718 KNApSAcK: C00003348 3DMET: B05359 NIKKAJI: J12.898H
metabolite_03403	293.991	293.989	6.9716	C04175	2-Deoxy-D-ribose 1,5-bisphosphate	C5H12O10P2	0	0	5.4.2.7 (C)	PubChem: 6854 ChEBI: 28767 NIKKAJI: J2.747.140D
metabolite_04059	332.272	332.274	-6.89077	C16527	7,10,13,16-Docosatetraenoic acid; (7Z,10Z,13Z,16Z)-Docosa-7,10,13,16-tetraenoic acid; Adrenic acid	C22H36O2	R08191	ko01040 Biosynthesis of unsaturated fatty acids	3.1.2.-	CAS: 28874-58-0 PubChem: 51090856 ChEBI: 53487 LIPIDMAPS: LMFA01030178 LipidBank: DFA0217 NIKKAJI: J13.758H
metabolite_07226	587.067	587.071	-6.69756	C05344	GDP-4-dehydro-6-deoxy-L-mannose; GDP-4-oxo-6-deoxy-L-mannose; GDP-4-oxo-L-rhamnose	C16H23N5O15P2	0	0	0	PubChem: 7722 ChEBI: 27719 3DMET: B01845 NIKKAJI: J2.755.627B
metabolite_03760	314.176	314.174	5.72495	C16991	Magnocurarine	C19H24NO3	0	0	0	CAS: 6801-40-7 PubChem: 96023477 NIKKAJI: J15.855K
metabolite_04702	380.104	380.107	-8.45264	C07177	Methicillin	C17H20N2O6S	0	0	0	CAS: 61-32-5 PubChem: 9386 ChEBI: 6827 NIKKAJI: J2.341H
metabolite_05140	419.129	419.125	9.54667	C10988	Fenvalerate; Pydrin	C25H22ClNO3	0	0	0	CAS: 51630-58-1 PubChem: 13171 ChEBI: 5014 NIKKAJI: J3.515G
metabolite_02147	202.143	202.145	-7.63891	C03626	Nomega,Nomega'-Dimethyl-L-arginine; NG,NG-Dimethyl-L-arginine	C8H18N4O2	R02513	0	3.5.3.18	CAS: 30315-93-6 PubChem: 6410 ChEBI: 17929 PDB-CCD: DA2 3DMET: B00612 NIKKAJI: J440.804G
metabolite_00891	141.043	141.044	-7.2808	C09960	Gentianaine	C6H7NO3	0	0	0	CAS: 58213-76-6 PubChem: 12146 KNApSAcK: C00001975 3DMET: B03414 NIKKAJI: J82.222A
metabolite_00959	145.085	145.084	5.55962	C00290	Fibrin	C5H11N3O2	0	ko04610 Complement and coagulation cascades	3.4.21.68 (E)	CAS: 9001-31-4 PubChem: 3584 3DMET: B00081 NIKKAJI: J209.176C
metabolite_02141	202.074	202.074	-0.952232	C06732	alpha,beta-Didehydrotryptophan	C11H10N2O2	R05317	0	1.3.3.10	CAS: 57361-88-3 PubChem: 8954 ChEBI: 15802 3DMET: B01037 NIKKAJI: J11.739K J2.763.851A
metabolite_09973	990.328	990.334	-6.47738	C01936	Maltohexaose	C36H62O31	0	0	0	CAS: 34620-77-4 PubChem: 5041 NIKKAJI: J133.214G
metabolite_01705	180.079	180.078	5.68779	C00590	Coniferyl alcohol; Coniferol; 4-(3-Hydroxy-1-propenyl)-2-methoxyphenol	C10H12O3	R02593 R02594 R02595 R02596 R06573 R06575	ko00940 Phenylpropanoid biosynthesis map01061 Biosynthesis of phenylpropanoids ko01100 Metabolic pathways ko01110 Biosynthesis of secondary metabolites	1.1.1.194 1.1.1.195 1.11.1.7 1.14.13.- 2.1.1.68 2.4.1.111 3.2.1.126	CAS: 458-35-5 PubChem: 3869 ChEBI: 17745 KNApSAcK: C00000614 3DMET: B00142 NIKKAJI: J5.761D
metabolite_02819	244.146	244.147	-3.64584	C09917	Arnebinol	C16H20O2	0	0	0	CAS: 87064-17-3 PubChem: 12103 KNApSAcK: C00002979 3DMET: B03376 NIKKAJI: J440.104B
metabolite_02206	205.998	205.996	9.13137	C18305	2-Chloro-5-methylmaleylacetate	C7H7ClO5	R09222 R09223	ko00623 Toluene degradation	1.3.1.32 3.1.1.45
metabolite_05275	428.232	428.232	1.49349	C07469	Irbesartan	C25H28N6O	0	0	0	CAS: 138402-11-6 PubChem: 9672 ChEBI: 5959 NIKKAJI: J549.417F
metabolite_03708	312.114	312.114	1.14661	C17371	PS-6; Antibiotic PS 6	C14H20N2O4S	0	0	0	CAS: 72615-19-1 PubChem: 96023724 NIKKAJI: J135.697F
metabolite_01793	184.037	184.037	-1.34013	C05580	3,4-Dihydroxymandelate; 3,4-Dihydroxymandelic acid; Dihydroxymandelic acid	C8H8O5	R04882 R04883 R04887	ko00350 Tyrosine metabolism ko01100 Metabolic pathways	1.2.1.5 2.1.1.6	CAS: 775-01-9 PubChem: 7906 ChEBI: 27637 3DMET: B05075 NIKKAJI: J128.158E
metabolite_05730	458.085	458.086	-2.63833	C09731	Epigallocatechin 3-gallate	C22H18O11	0	0	0	CAS: 989-51-5 PubChem: 11919 ChEBI: 4806 LIPIDMAPS: LMPK12030005 KNApSAcK: C00000958 PDB-CCD: KDH 3DMET: B03230 NIKKAJI: J134.058A
metabolite_06608	528.381	528.381	1.04994	C17044	Pachymic acid	C33H52O5	0	0	0	CAS: 29070-92-6 PubChem: 96023522 NIKKAJI: J126.682I
metabolite_04880	394.126	394.125	4.72514	C08994	Aloesin	C19H22O9	0	0	0	CAS: 30861-27-9 PubChem: 11186 KNApSAcK: C00002415 3DMET: B02594 NIKKAJI: J17.941H
metabolite_06255	496.273	496.271	2.36368	C15649	Fexaramine	C32H36N2O3	0	0	0	CAS: 574013-66-4 PubChem: 17396639 NIKKAJI: J2.795.664E
metabolite_01806	185.009	185.01	-7.54836	C01005	O-Phospho-L-serine; L-O-Phosphoserine; 3-Phosphoserine; Dexfosfoserine	C3H8NO6P	R00582 R00584 R04173 R07274 R08576	ko00260 Glycine, serine and threonine metabolism ko00270 Cysteine and methionine metabolism ko00680 Methane metabolism ko00970 Aminoacyl-tRNA biosynthesis ko01100 Metabolic pathways	2.5.1.65 2.6.1.52 2.7.1.80 3.1.3.3 6.1.1.27	CAS: 407-41-0 PubChem: 4251 ChEBI: 15811 KNApSAcK: C00007287 PDB-CCD: SEP 3DMET: B01366 NIKKAJI: J136.545B
metabolite_02821	244.179	244.18	-4.20738	C11332	Leucyl-leucine	C12H24N2O3	0	0	0	CAS: 2883-36-5 PubChem: 13507 NIKKAJI: J257.347D
metabolite_01698	180.057	180.056	6.90334	C03510	L-Methionine sulfoximine	C5H12N2O3S	0	0	6.3.1.2 (I)	CAS: 15985-39-4 PubChem: 6320 ChEBI: 28490 PDB-CCD: MSL NIKKAJI: J225.433F
metabolite_03707	312.078	312.081	-8.4198	C17398	Epithienamycin D	C13H16N2O5S	0	0	0	CAS: 65322-98-7 PubChem: 96023751 NIKKAJI: J18.162E
metabolite_00511	118.074	118.075	-3.32352	C03283	L-2,4-Diaminobutanoate; alpha,gamma-Diaminobutyrate; L-2,4-Diaminobutyrate	C4H10N2O2	R02293 R06977 R06978 R07650	ko00260 Glycine, serine and threonine metabolism ko01100 Metabolic pathways	2.3.1.178 2.6.1.46 2.6.1.76 4.1.1.86	CAS: 1758-80-1 PubChem: 6142 ChEBI: 48950 KNApSAcK: C00001353 PDB-CCD: DAB 3DMET: B00574 NIKKAJI: J80.310C
metabolite_04665	377.199	377.199	-0.599854	C10586	Cryptopleurine	C24H27NO3	0	0	0	CAS: 482-22-4 PubChem: 12769 KNApSAcK: C00002331 3DMET: B03978 NIKKAJI: J1.055.230C
metabolite_01777	182.98	182.979	3.16975	C05689	Se-Methyl-L-selenocysteine	C4H9NO2Se	R04931 R04935	ko00450 Selenoamino acid metabolism	2.1.1.9 2.3.2.2	PubChem: 7996 ChEBI: 9068 3DMET: B05096 NIKKAJI: J362.852C
metabolite_03056	267.058	267.058	-0.992646	C16446	Chlornaphazine; N,N-Bis(2-chloroethyl)-2-naphthylamine	C14H15Cl2N	0	0	0	CAS: 494-03-1 PubChem: 47205742 NIKKAJI: J1.558J
metabolite_09270	867.498	867.504	-6.56985	C10819	Solamargine	C45H73NO15	0	0	0	CAS: 20311-51-7 PubChem: 13002 KNApSAcK: C00002260 3DMET: B04153 NIKKAJI: J15.529B
metabolite_02228	206.131	206.131	-2.13545	C01588	Ibuprofen	C13H18O2	0	0	1.14.99.1 (I)	CAS: 15687-27-1 PubChem: 4743 ChEBI: 5855 NIKKAJI: J3.134H
metabolite_05280	428.365	428.367	-3.94342	C03910	(24R,24'R)-Fucosterol epoxide; (24R,28R)-Fucosterol epoxide	C29H48O2	R03723	0	4.1.2.33	PubChem: 6640 ChEBI: 15577 18575 LIPIDMAPS: LMST01040151 3DMET: B01697 NIKKAJI: J2.744.566G
metabolite_04245	344.074	344.074	0.368331	C10834	Theogallin	C14H16O10	0	0	0	CAS: 17365-11-6 PubChem: 13017 ChEBI: 9522 KNApSAcK: C00002676 3DMET: B04168 NIKKAJI: J93.943I
metabolite_02672	231.147	231.146	3.19349	C02862	O-Butanoylcarnitine	C11H21NO4	0	0	0	PubChem: 5799 LIPIDMAPS: LMFA07070003 3DMET: B04867 NIKKAJI: J2.740.777C
metabolite_05738	458.376	458.376	-0.0535327	C08980	Soyasapogenol B	C30H50O3	R06500 R06501	0	0	CAS: 595-15-3 PubChem: 11172 KNApSAcK: C00000256 3DMET: B02582 NIKKAJI: J16.224H
metabolite_07029	564.293	564.297	-6.86234	C08875	Musaroside; Sarmutogenin 3-O-beta-D-digitaloside	C30H44O10	0	0	0	CAS: 465-97-4 PubChem: 11068 KNApSAcK: C00003631 3DMET: B02483 NIKKAJI: J91.731A
metabolite_03498	299.079	299.081	-6.51154	C08472	Avenanthramide A	C16H13NO5	0	0	0	CAS: 108605-70-5 PubChem: 10665 KNApSAcK: C00001527 NIKKAJI: J704.944G
metabolite_04650	376.189	376.188	2.84067	C09714	Rhipocephalin	C21H28O6	0	0	0	CAS: 71135-78-9 PubChem: 11902 KNApSAcK: C00003177 3DMET: B05376 NIKKAJI: J20.765I
metabolite_03681	310.122	310.12	6.212	C05113	Porphyrin	C20H14N4	0	ko04080 Neuroactive ligand-receptor interaction	0	CAS: 101-60-0 PubChem: 7538 ChEBI: 8337 3DMET: B00751 NIKKAJI: J9.336J
metabolite_00117	87.032	87.032	0.0966483	C06695	2-Oxazolidinone	C3H5NO2	0	0	0	CAS: 497-25-6 PubChem: 8920 3DMET: B02093 NIKKAJI: J36.850D
metabolite_08314	743.214	743.214	-0.187557	C01280	Dihydrostreptomycin 3'alpha,6-bisphosphate	C21H43N7O18P2	R03395	0	2.7.1.88	PubChem: 4499 ChEBI: 17751 NIKKAJI: J2.732.098H
metabolite_05762	461.169	461.166	5.5543	C16578	Morphine-6-glucuronide	C23H27NO9	R08263	ko00982 Drug metabolism - cytochrome P450	2.4.1.17	CAS: 20290-10-2 PubChem: 51090907 NIKKAJI: J277.761D
metabolite_08721	788.107	788.109	-1.90002	C04516	1,2,3,6-Tetrakis-O-galloyl-beta-D-glucose; 1,2,3,6-Tetra-O-galloyl-beta-D-glucose	C34H28O22	R04498	0	2.3.1.143	CAS: 79886-50-3 PubChem: 7129 ChEBI: 17527 NIKKAJI: J338.242G
metabolite_02199	205.095	205.095	1.96298	C15480	N-Acetyl-D-fucosamine; 2-Acetamido-2,6-dideoxy-D-galactose	C8H15NO5	0	0	0	PubChem: 17396474 NIKKAJI: J2.794.680A
metabolite_00162	96.0211	96.0208	3.22192	C07090	Protoanemonin; 4-Methylenebut-2-en-4-olide; cis-4-Methylenebut-2-en-4-olide	C5H4O2	R05390 R05510	ko00361 Chlorocyclohexane and chlorobenzene degradation	3.1.1.45 5.5.1.1	CAS: 108-28-1 PubChem: 9301 ChEBI: 28906 KNApSAcK: C00000301 3DMET: B01062 NIKKAJI: J10.112E
metabolite_03959	326.071	326.068	9.12519	C14235	Triphenyl phosphate	C18H15O4P	0	0	0	CAS: 115-86-6 PubChem: 7847045 ChEBI: 35033 NIKKAJI: J2.469D
metabolite_01834	186.046	186.048	-7.1041	C07106	Mafenide	C7H10N2O2S	0	0	0	CAS: 138-39-6 PubChem: 9317 NIKKAJI: J812E
metabolite_01618	176.095	176.094	5.92305	C00780	Serotonin; 3-(2-Aminoethyl)-1H-indol-5-ol; 5-Hydroxytryptamine; Enteramine	C10H12N2O	R02701 R02908 R02909 R02910 R02911 R02912	ko00380 Tryptophan metabolism map01063 Biosynthesis of alkaloids derived from shikimate pathway ko01100 Metabolic pathways ko04080 Neuroactive ligand-receptor interaction ko04540 Gap junction map07211 Serotonin receptor agonists/antagonists	1.4.3.4 1.13.11.52 2.1.1.49 2.1.1.- 2.3.1.87 4.1.1.28	CAS: 50-67-9 PubChem: 4041 ChEBI: 28790 KNApSAcK: C00001429 PDB-CCD: SRO 3DMET: B00173 NIKKAJI: J4.107F
metabolite_10512	1197.42	1197.42	1.33469	C05449	3alpha,7alpha-Dihydroxy-5beta-24-oxocholestanoyl-CoA	C48H78N7O20P3S	R04810 R04811	ko00120 Primary bile acid biosynthesis ko01100 Metabolic pathways	1.1.1.35 2.3.1.176	PubChem: 7811 ChEBI: 28533 3DMET: B05029 NIKKAJI: J2.755.941G
metabolite_04118	336.085	336.084	2.67043	C10296	Altersolanol A	C16H16O8	0	0	0	CAS: 22268-16-2 PubChem: 12482 KNApSAcK: C00002791 3DMET: B03718 NIKKAJI: J16.205A
metabolite_05035	408.253	408.253	-0.71942	C10767	Dimethamine	C24H32N4O2	0	0	0	CAS: 37551-60-3 PubChem: 12950 KNApSAcK: C00002220 3DMET: B05483 NIKKAJI: J2.779.576E
metabolite_00751	135.035	135.035	5.0303	C00155	L-Homocysteine; L-2-Amino-4-mercaptobutyric acid	C4H9NO2S	R00192 R00650 R00946 R01283 R01285 R01286 R01287 R01288 R01289 R01290 R01291 R01292 R02026 R02821 R04153 R04405 R08633	ko00270 Cysteine and methionine metabolism ko00920 Sulfur metabolism ko01100 Metabolic pathways ko01110 Biosynthesis of secondary metabolites	1.8.4.1 2.1.1.3 2.1.1.5 2.1.1.10 2.1.1.13 2.1.1.14 2.5.1.48 2.5.1.49 2.5.1.- 3.3.1.1 4.2.1.22 4.4.1.2 4.4.1.8 4.4.1.21	CAS: 6027-13-0 PubChem: 3455 ChEBI: 17588 KNApSAcK: C00001365 PDB-CCD: HCS 3DMET: B01174 NIKKAJI: J228C
metabolite_09258	866.206	866.206	-0.583679	C10239	Robinetinidol-(4alpha->8)-catechin-(6->4alpha)-robinetinidol	C45H38O18	0	0	0	CAS: 85820-29-7 PubChem: 12425 LIPIDMAPS: LMPK12030015 KNApSAcK: C00002936 3DMET: B03665 NIKKAJI: J2.772.068D
metabolite_07179	582.407	582.402	8.71485	C15968	Adonixanthin; 4-Ketozeaxanthin	C40H54O3	R07569 R07570 R07571 R07573	ko00906 Carotenoid biosynthesis	0	PubChem: 47205281 KNApSAcK: C00000917 NIKKAJI: J652.204A
metabolite_05274	428.231	428.231	0.70557	C09038	Aspidoalbine	C24H32N2O5	0	0	0	CAS: 2122-25-0 PubChem: 11230 3DMET: B02633 NIKKAJI: J14.365K
metabolite_03521	301.068	301.069	-4.71323	C01294	1-Guanidino-1-deoxy-scyllo-inositol 4-phosphate; N-Amidino-scyllo-inosamine 4-phosphate	C7H16N3O8P	R03477 R03496	ko00521 Streptomycin biosynthesis ko01110 Biosynthesis of secondary metabolites	2.1.4.2 3.1.3.40	PubChem: 4513 ChEBI: 16143 3DMET: B01435 NIKKAJI: J995.834G
metabolite_00834	139.987	139.988	-2.57337	C05682	Phosphonoacetate; Phosphonoacetic acid; Fosfonet	C2H5O5P	R00318 R04251	ko00440 Phosphonate and phosphinate metabolism	3.11.1.2	CAS: 4408-78-0 PubChem: 7989 ChEBI: 15732 PDB-CCD: PAE 3DMET: B00836 NIKKAJI: J138.397C
metabolite_00836	140.011	140.01	4.56119	C04431	cis-4-Carboxymethylenebut-2-en-4-olide; 4-Carboxymethylenebut-2-en-4-olide	C6H4O4	R03893 R04500 R05391	ko00361 Chlorocyclohexane and chlorobenzene degradation	3.1.1.45 5.5.1.7	CAS: 73237-79-3 PubChem: 7062 ChEBI: 18371 3DMET: B00711 NIKKAJI: J316.362H
metabolite_01671	178.136	178.134	8.11289	C07523	Propofol; 2,6-Diisopropylphenol	C12H18O	0	0	0	CAS: 2078-54-8 PubChem: 9726 ChEBI: 44915 PDB-CCD: PFL NIKKAJI: J102.606B
metabolite_07479	611.14	611.138	4.0262	C16369	Cyanidin 3-(6-p-caffeoyl)glucoside	C30H27O14	R07928	ko00942 Anthocyanin biosynthesis	2.3.1.-	PubChem: 47205677 KNApSAcK: C00006801 NIKKAJI: J2.802.462B
metabolite_03513	300.136	300.137	-3.86782	C08981	Toxyl angelate	C18H20O4	0	0	0	CAS: 106928-36-3 PubChem: 11173 KNApSAcK: C00002411 3DMET: B02583 NIKKAJI: J2.767.723A
metabolite_03967	326.115	326.118	-6.73478	C17474	Methylophiopogonone B	C19H18O5	0	0	0	PubChem: 96023822
metabolite_08731	790.507	790.502	6.08187	C04145	all-trans-Nonaprenyl diphosphate; Solanesyl pyrophosphate; Solanesyl diphosphate	C45H76O7P2	R07267 R07273 R08747 R08782 R09250 R09251	ko00130 Ubiquinone and other terpenoid-quinone biosynthesis ko00900 Terpenoid backbone biosynthesis ko01110 Biosynthesis of secondary metabolites	2.5.1.11 2.5.1.39 2.5.1.84 2.5.1.85 2.5.1.-	PubChem: 6830 ChEBI: 18144 LIPIDMAPS: LMPR03030007 KNApSAcK: C00007289 3DMET: B01720 NIKKAJI: J435.278E
metabolite_03042	265.11	265.108	9.27437	C09339	(-)-Annonaine; Anonaine	C17H15NO2	0	0	0	CAS: 1862-41-5 PubChem: 11530 KNApSAcK: C00001807 C00027281 3DMET: B02876 NIKKAJI: J14.381B
metabolite_05034	408.215	408.219	-9.34955	C09071	Cascarillin	C22H32O7	0	0	0	CAS: 10118-56-6 PubChem: 11263 KNApSAcK: C00003412 3DMET: B02659 NIKKAJI: J8.982F
metabolite_09278	868.482	868.481	1.51558	C08897	Dioscin	C45H72O16	0	0	0	CAS: 19057-60-4 PubChem: 11090 KNApSAcK: C00003575 3DMET: B02505 NIKKAJI: J15.520I
metabolite_04452	360.132	360.132	-0.50985	C07713	Nitrendipine	C18H20N2O6	0	0	0	CAS: 39562-70-4 PubChem: 9915 NIKKAJI: J16.451H
metabolite_06999	562.247	562.246	1.16001	C09669	Trilobine	C35H34N2O5	0	0	0	CAS: 6138-73-4 PubChem: 11859 KNApSAcK: C00001926 3DMET: B03181 NIKKAJI: J8.347J
metabolite_05300	430.163	430.163	-0.121331	C10884	Sesartemin	C23H26O8	0	0	0	CAS: 77394-27-5 PubChem: 13067 KNApSAcK: C00002627 3DMET: B04188 NIKKAJI: J759.735E
metabolite_08727	789.209	789.21	-1.48503	C08640	Delphinidin 3,3',5'-tri-O-glucoside	C33H41O22	0	0	0	CAS: 132548-17-5 PubChem: 10833 3DMET: B02293 NIKKAJI: J2.136.380D
metabolite_05713	457.158	457.157	2.6046	C08325	Amygdalin; (R)-Amygdalin; (R)-Amygdaloside; (R)-Laenitrile	C20H27NO11	R02985	ko00460 Cyanoamino acid metabolism	3.2.1.117	CAS: 29883-15-6 PubChem: 10523 ChEBI: 27613 KNApSAcK: C00001437 NIKKAJI: J21.549J
metabolite_06425	511.118	511.118	0.0247362	C15974	3-Methyl-1-hydroxybutyl-ThPP; 3-Methyl-1-hydroxybutyl-TPP	C17H29N4O8P2S	R07601 R07602	ko00280 Valine, leucine and isoleucine degradation	1.2.4.4	PubChem: 47205287 NIKKAJI: J2.799.840B
metabolite_05068	411.036	411.039	-5.08141	C11094	Carfentrazone-ethyl	C15H14Cl2F3N3O3	0	0	0	CAS: 128639-02-1 PubChem: 13276 NIKKAJI: J653.643C
metabolite_05221	424.371	424.369	4.23251	C16967	Glutinone; Alnusenone	C30H48O	0	0	0	CAS: 508-09-8 PubChem: 96023453 NIKKAJI: J12.221A
metabolite_05360	436.141	436.14	3.51186	C15554	EXP 3174	C22H21ClN6O2	0	0	0	CAS: 124750-92-1 PubChem: 17396546 NIKKAJI: J356.046E
metabolite_03453	296.053	296.054	-4.06224	C10483	Phaseolic acid	C13H12O8	0	0	0	CAS: 53755-04-7 PubChem: 12666 KNApSAcK: C00002765 3DMET: B03888 NIKKAJI: J10.874J
metabolite_06757	541.061	541.061	0.718545	C13050	Cyclic ADP-ribose; cADPR	C15H21N5O13P2	0	ko04020 Calcium signaling pathway ko04970 Salivary secretion ko04972 Pancreatic secretion	0	CAS: 119340-53-3 PubChem: 583439 NIKKAJI: J626.674F
metabolite_04299	347.063	347.064	-2.1197	C00946	Adenosine 2'-phosphate; 2'-Adenylic acid; Adenosine-2'-monophosphate; AMP 2'-phosphate	C10H14N5O7P	0	0	0	CAS: 130-49-4 PubChem: 4197 ChEBI: 28223 PDB-CCD: 2AM NIKKAJI: J10.017J
metabolite_04746	384.121	384.119	4.12108	C10552	4'-Demethyldeoxypodophyllotoxin	C21H20O7	0	0	0	CAS: 3590-93-0 PubChem: 12735 KNApSAcK: C00002594 3DMET: B03950 NIKKAJI: J15.139D
metabolite_00305	108.021	108.02	6.56698	C00472	p-Benzoquinone; Quinone; Chinone; 2,5-Cyclohexadiene-1,4-dione; 1,4-Benzoquinone	C6H4O2	R02363 R04458 R05244 R05258 R06852 R06854 R07222	ko00627 Aminobenzoate degradation ko00740 Riboflavin metabolism	1.1.-.- 1.4.-.- 1.6.5.6 1.14.13.- 1.14.18.1 1.17.5.1	CAS: 106-51-4 PubChem: 3755 ChEBI: 16509 PDB-CCD: PLQ 3DMET: B01254 NIKKAJI: J5.052K
metabolite_05564	448.355	448.352	6.55735	C15791	Teasterone	C28H48O4	R07431 R07444 R07455 R08840	ko00905 Brassinosteroid biosynthesis ko01100 Metabolic pathways ko01110 Biosynthesis of secondary metabolites	1.14.14.- 1.14.-.-	PubChem: 47205116 KNApSAcK: C00000186 NIKKAJI: J417.942K
metabolite_06458	514.109	514.11	-2.1604	C11199	Cefpirome; HR 810	C22H22N6O5S2	0	0	0	CAS: 84957-29-9 PubChem: 13380 NIKKAJI: J32.848K
metabolite_05971	473.183	473.185	-3.87647	C17373	OA-6129 B1	C20H31N3O8S	0	0	0	CAS: 82510-13-2 PubChem: 96023726 NIKKAJI: J2.806.286I
metabolite_01247	158.058	158.057	3.09259	C02631	2-Isopropylmaleate; beta-Isopropylmaleate	C7H10O4	R03968 R04001	ko00290 Valine, leucine and isoleucine biosynthesis ko01110 Biosynthesis of secondary metabolites	4.2.1.33	PubChem: 5611 ChEBI: 17275 3DMET: B00468 NIKKAJI: J867.346B
metabolite_03455	296.051	296.051	1.05243	C01692	Disulfiram; Tetraethylthiuram disulfide	C10H20N2S4	0	0	1.17.3.2 (I)	CAS: 97-77-8 PubChem: 4833 ChEBI: 4659 NIKKAJI: J3.980B
metabolite_02529	225.079	225.078	6.03612	C09228	Murrayanine; 9H-Carbazole-3-carboxaldehyde, 1-methoxy-	C14H11NO2	0	0	0	CAS: 723-97-7 PubChem: 11419 KNApSAcK: C00001753 3DMET: B02784 NIKKAJI: J14.178J
metabolite_01243	158.037	158.036	4.80544	C02617	1,4-Naphthoquinone; 1,4-Naphthalenedione	C10H6O2	R07019	ko00980 Metabolism of xenobiotics by cytochrome P450	0	CAS: 130-15-4 PubChem: 5602 ChEBI: 27418 NIKKAJI: J5.430E
metabolite_02421	215.081	215.08	1.81302	C08272	Kinetin; 6-Furfuryladenine	C10H9N5O	0	0	0	CAS: 525-79-1 PubChem: 10471 KNApSAcK: C00001504 PDB-CCD: H35 NIKKAJI: J6.656G
metabolite_03883	322.142	322.141	1.60934	C09559	Tetraneurin A	C17H22O6	0	0	0	CAS: 22621-72-3 PubChem: 11750 KNApSAcK: C00003373 3DMET: B03079 NIKKAJI: J15.963H
metabolite_02693	233.069	233.07	-6.91707	C10654	Casimiroin	C12H11NO4	0	0	0	CAS: 477-89-4 PubChem: 12837 KNApSAcK: C00002146 PDB-CCD: XM5 3DMET: B04031 NIKKAJI: J6.143C
metabolite_02912	252.115	252.116	-4.3244	C10628	cis-Hinokiresinol	C17H16O2	0	0	0	CAS: 17676-24-3 PubChem: 12811 KNApSAcK: C00000722 3DMET: B04009 NIKKAJI: J16.129B
metabolite_03611	306.074	306.075	-3.16001	C12127	(+)-Gallocatechin; Gallocatechol	C15H14O7	R06533	ko00941 Flavonoid biosynthesis ko01110 Biosynthesis of secondary metabolites	1.17.1.3	CAS: 970-73-0 PubChem: 14274 KNApSAcK: C00008817 3DMET: B04426 NIKKAJI: J277.679K
metabolite_07671	627.156	627.152	5.90693	C16307	Delphinidin 3-O-sophoroside	C27H31O17	R07879	ko00942 Anthocyanin biosynthesis	2.4.1.-	PubChem: 47205615 KNApSAcK: C00006705 NIKKAJI: J2.418.075A
metabolite_09690	932.534	932.543	-8.74418	C08939	Cyclofoetoside B	C47H80O18	0	0	0	CAS: 108333-83-1 PubChem: 11131 KNApSAcK: C00003513 3DMET: B05300 NIKKAJI: J2.767.435F
metabolite_04716	381.076	381.076	0.162811	C07589	Celecoxib	C17H14F3N3O2S	0	0	0	CAS: 169590-42-5 PubChem: 9791 ChEBI: 41423 PDB-CCD: CEL NIKKAJI: J833.239H
metabolite_05431	440.162	440.163	-1.9223	C10270	Marchantin A	C28H24O5	0	0	0	CAS: 88418-46-6 PubChem: 12456 KNApSAcK: C00002890 3DMET: B03693 NIKKAJI: J373.351C
metabolite_05218	424.334	424.333	1.67474	C14153	alpha-Tocotrienol	C29H44O2	0	0	0	CAS: 1721-51-3 PubChem: 7846965 LipidBank: VVE0018 NIKKAJI: J152.078D
metabolite_01302	162.035	162.036	-8.36291	C15606	1,2-Dihydroxy-5-(methylthio)pent-1-en-3-one	C6H10O3S	R07363 R07364 R07394 R07395	ko00270 Cysteine and methionine metabolism ko01100 Metabolic pathways	1.13.11.53 1.13.11.54 3.1.3.77	PubChem: 17396598 ChEBI: 49252 NIKKAJI: J1.779.751D
metabolite_03459	296.09	296.088	4.3327	C17010	de-Hypoxanthine futalosine; Dehypoxanthine futalosine	C14H16O7	R08587 R08588	ko00130 Ubiquinone and other terpenoid-quinone biosynthesis	1.21.-.- 3.2.2.26	PubChem: 96023493 NIKKAJI: J2.695.784B
metabolite_00045	68.0262	68.0262	-0.0771776	C06145	3-Butyn-1-al	C4H4O	R05119 R05120 R05121	ko00650 Butanoate metabolism	0	CAS: 52844-23-2 PubChem: 8401 3DMET: B00909 NIKKAJI: J694.532E
metabolite_05128	417.259	417.256	7.46273	C17987	Istamycin A1	C18H35N5O6	0	0	0	PubChem: 96024207 NIKKAJI: J122.673H
metabolite_04133	337.116	337.116	-0.498435	C03868	Indole-3-acetyl-myo-inositol; Indol-3-ylacetyl-myo-inositol; Indole-3-ylacetyl-myo-inositol	C16H19NO7	R04333 R04334 R04335	0	2.3.1.72 2.4.1.156 2.4.2.34	PubChem: 6603 ChEBI: 15711 NIKKAJI: J2.341.034F
metabolite_03802	316.131	316.129	5.54754	C09186	Sorgolactone	C18H20O5	0	0	0	CAS: 141262-39-7 PubChem: 11378 KNApSAcK: C00003483 3DMET: B02752 NIKKAJI: J634.736C
metabolite_02412	214.119	214.121	-8.18983	C01223	Methyl 2-diazoacetamidohexonate	C9H16N3O3	0	0	3.4.23.1 (I) 3.4.23.5 (I)	PubChem: 4445 NIKKAJI: J2.731.913K
metabolite_01067	150.032	150.032	0.493618	C03057	2-Carboxybenzaldehyde; Phthalaldehydic acid; o-Formylbenzoic acid; 2-Formylbenzoic acid	C8H6O3	R03465 R05643 R07713	ko00624 Polycyclic aromatic hydrocarbon degradation	1.2.1.- 4.1.2.34	CAS: 119-67-5 PubChem: 5957 ChEBI: 17605 3DMET: B00532 NIKKAJI: J95.028I
metabolite_04316	348.266	348.265	4.95315	C10759	Anacardic acid	C22H36O3	0	0	0	CAS: 16611-84-0 PubChem: 12942 KNApSAcK: C00002635 3DMET: B04113 NIKKAJI: J167.336J
metabolite_09207	858.425	858.431	-7.228	C08856	Thevetin B	C42H66O18	0	0	0	CAS: 27127-79-3 PubChem: 11049 ChEBI: 27511 LIPIDMAPS: LMST01120011 3DMET: B02465 NIKKAJI: J17.336C
metabolite_08527	768.466	768.459	9.7236	C08969	Pittoside A	C41H68O13	0	0	0	CAS: 75303-44-5 PubChem: 11161 KNApSAcK: C00003543 3DMET: B02571 NIKKAJI: J2.767.557C
metabolite_07301	595.145	595.141	6.46221	C12095	Cyanidin 3-O-(6-O-p-coumaroyl)glucoside	C30H27O13	R06544 R06547	ko00942 Anthocyanin biosynthesis	2.3.1.- 2.4.1.-	PubChem: 14243 3DMET: B04418 NIKKAJI: J657.837C
metabolite_03149	275.112	275.112	0.419096	C05283	(5-L-Glutamyl)-L-glutamine	C10H17N3O6	0	0	0	PubChem: 7670 NIKKAJI: J392.530G
metabolite_04039	332.09	332.087	7.4765	C00495	Sulochrin	C17H16O7	R00060 R00061	0	1.21.3.4 1.21.3.5	CAS: 519-57-3 PubChem: 3778 ChEBI: 16159 KNApSAcK: C00000572 NIKKAJI: J11.583E
metabolite_02719	236.032	236.032	-1.40664	C14095	2-Hydroxy-3-carboxybenzalpyruvate; 3-(3-Carboxy-3-oxo-1-propenyl)-2-hydroxy-benzoic acid	C11H8O6	R06922 R06923	ko00626 Naphthalene degradation	4.2.1.- 5.3.99.-	CAS: 162794-83-4 PubChem: 854331 NIKKAJI: J2.787.873C
metabolite_07075	569.226	569.229	-5.13619	C09937	Celapanine	C30H35NO10	0	0	0	CAS: 52658-32-9 PubChem: 12123 KNApSAcK: C00001968 3DMET: B05400 NIKKAJI: J9.689J
metabolite_04918	398.246	398.249	-8.81472	C14947	17-Propylestra-1,3,5(10)-triene-3,17beta-diol diacetate	C25H34O4	0	0	0	PubChem: 17395945 NIKKAJI: J2.790.759H
metabolite_02946	257.105	257.103	9.62	C07149	Tolmetin	C15H15NO3	0	0	0	CAS: 26171-23-3 PubChem: 9358 NIKKAJI: J20.519B
metabolite_00664	130.043	130.042	8.36391	C16483	4-Fluorocyclohexadiene-cis,cis-1,2-diol	C6H7FO2	R08103 R08105	ko00364 Fluorobenzoate degradation	1.3.1.- 1.14.12.-	PubChem: 47205779 NIKKAJI: J2.502.676D
metabolite_09353	880.411	880.416	-6.03962	C06399	Hydrogenobyrinate; Hydrogenobyrinic acid	C45H60N4O14	R05177 R05224	ko00860 Porphyrin and chlorophyll metabolism ko01100 Metabolic pathways	5.4.1.2 6.3.5.9	PubChem: 8635 ChEBI: 17926 3DMET: B05190 NIKKAJI: J2.144.750A
metabolite_03856	321.099	321.096	9.76673	C11347	S-Methyl GSH; S-Methylglutathione	C11H19N3O6S	0	0	0	CAS: 2922-56-7 PubChem: 13522 PDB-CCD: GSM NIKKAJI: J373.673C
metabolite_02721	236.068	236.068	1.92103	C09313	5,6,7-Trimethoxycoumarin	C12H12O5	0	0	0	CAS: 55085-47-7 PubChem: 11504 KNApSAcK: C00002501 3DMET: B02853 NIKKAJI: J672.787E
metabolite_02723	236.072	236.074	-8.79244	C17218	2-(4'-Methylthio)butylmalic acid; 2-(4'-Methylthio)butylmalate	C9H16O5S	R08627 R08628	ko00966 Glucosinolate biosynthesis	2.3.3.- 5.4.4.-	PubChem: 96023626 KNApSAcK: C00007644 NIKKAJI: J2.805.987F
metabolite_02724	236.141	236.142	-2.86056	C14274	4-Heptyloxybenzoic acid	C14H20O3	0	0	0	CAS: 15872-42-1 PubChem: 17395274 NIKKAJI: J26.907G
metabolite_04735	382.324	382.32	9.79788	C15357	Cholesta-3,5-dien-7-one	C27H42O	0	0	0	CAS: 567-72-6 PubChem: 17396354 NIKKAJI: J46.687E
metabolite_07293	594.34	594.337	5.3468	C16861	13-Deoxytedanolide	C32H50O10	0	0	0	CAS: 134455-11-1 PubChem: 96023382 PDB-CCD: 13T NIKKAJI: J416.774K
metabolite_02478	220.146	220.144	9.12976	C09519	Oblongolide	C14H20O2	0	0	0	CAS: 97344-05-3 PubChem: 11710 KNApSAcK: C00003340 3DMET: B03042 NIKKAJI: J696.346C
metabolite_02738	238.23	238.228	8.16682	C16873	Bombykol	C16H30O	0	0	0	CAS: 765-17-3 PubChem: 96023384 PDB-CCD: BOM NIKKAJI: J1.731K
metabolite_02059	196.077	196.076	3.09134	C11738	m-Chlorophenylpiperazine; 1-(3-Chlorophenyl)piperazine	C10H13ClN2	0	0	0	CAS: 6640-24-0 PubChem: 13903 ChEBI: 10588 NIKKAJI: J227.960F
metabolite_04041	332.092	332.091	3.50187	C06162	Sanguinarine	C20H14NO4	R04703	ko00950 Isoquinoline alkaloid biosynthesis	1.5.3.12	CAS: 2447-54-3 PubChem: 8418 ChEBI: 17183 KNApSAcK: C00001917 C00024663 3DMET: B00911 NIKKAJI: J7.576K
metabolite_02464	219.111	219.111	-2.04161	C00864	Pantothenate; Pantothenic acid; (R)-Pantothenate	C9H17NO5	R02473 R02474 R02973 R03018 R03927	ko00410 beta-Alanine metabolism ko00770 Pantothenate and CoA biosynthesis ko01100 Metabolic pathways ko01110 Biosynthesis of secondary metabolites	2.7.1.33 3.5.1.22 3.5.1.92 6.3.2.1	CAS: 79-83-4 PubChem: 4121 ChEBI: 29032 46905 7916 KNApSAcK: C00001550 PDB-CCD: PAU 3DMET: B00193 NIKKAJI: J4.242K
metabolite_01197	156.993	156.995	-9.96165	C14407	2-Chloronitrobenzene; 1-Chloro-2-nitrobenzene	C6H4ClNO2	0	0	0	CAS: 88-73-3 PubChem: 17395407 NIKKAJI: J3.546G
metabolite_04435	358.178	358.175	8.94511	C07370	Prednisone	C21H26O5	0	0	0	CAS: 53-03-2 PubChem: 9574 ChEBI: 8382 LIPIDMAPS: LMST02030180 LipidBank: SST0092 NIKKAJI: J4.137H
metabolite_04436	359.034	359.036	-5.42396	C08427	Sinigrin; 2-Propenyl glucosinolate	C10H17NO9S2	0	0	0	CAS: 3952-98-5 PubChem: 10622 ChEBI: 9162 KNApSAcK: C00001488 NIKKAJI: J9.587G
metabolite_00688	131.073	131.074	-5.49848	C02596	Tolylacetonitrile; o-Tolylacetonitrile; o-Methylbenzyl cyanide; 2-Methylbezeneacetonitrile	C9H9N	0	0	0	CAS: 22364-68-7 PubChem: 5587 ChEBI: 27982 NIKKAJI: J55.009D
metabolite_02703	234.089	234.09	-3.03758	C10426	1'-Acetoxychavicol acetate	C13H14O4	0	0	0	CAS: 52946-22-2 PubChem: 12611 ChEBI: 469 KNApSAcK: C00002711 3DMET: B03834 NIKKAJI: J553.238H
metabolite_09664	926.488	926.479	9.70932	C17540	Chikusetsusaponin IV; Araloside A	C47H74O18	0	0	0	CAS: 7518-22-1 PubChem: 96023885 NIKKAJI: J39.348G
metabolite_04728	382.069	382.07	-3.01667	C10306	Bikaverin	C20H14O8	0	0	0	CAS: 33390-21-5 PubChem: 12492 KNApSAcK: C00002798 3DMET: B03726 NIKKAJI: J19.756D
metabolite_02696	233.983	233.983	-0.512858	C17382	Ferrous lactate	C6H10FeO6	0	0	0	CAS: 5905-52-2 PubChem: 96023735 NIKKAJI: J3.081C
metabolite_05399	438.153	438.151	3.59932	C09465	Glaucolide B	C21H26O10	0	0	0	CAS: 11091-27-3 PubChem: 11656 KNApSAcK: C00003291 3DMET: B02993 NIKKAJI: J14.585H
metabolite_04731	382.142	382.143	-3.35364	C17765	Licoricone	C22H22O6	0	0	0	CAS: 51847-92-8 PubChem: 96024088 NIKKAJI: J12.937B
metabolite_02516	224.105	224.104	5.97488	C10673	Aspidinol	C12H16O4	0	0	0	CAS: 519-40-4 PubChem: 12856 KNApSAcK: C00002691 3DMET: B04048 NIKKAJI: J167.371H
metabolite_05261	427.148	427.149	-2.04606	C01870	(R)-Vicianin	C19H25NO10	R03642	0	3.2.1.119	CAS: 155-57-7 PubChem: 4984 ChEBI: 16358 KNApSAcK: C00001458 NIKKAJI: J1.645.814G
metabolite_07899	654.269	654.272	-4.67053	C05770	Coproporphyrin III	C36H38N4O8	R04178	ko00860 Porphyrin and chlorophyll metabolism	0	CAS: 14643-66-4 PubChem: 8065 ChEBI: 27609 3DMET: B00841 NIKKAJI: J14.910A
metabolite_02707	234.173	234.173	0.398589	C07073	Lidocaine	C14H22N2O	R08293 R08294 R08300	ko00982 Drug metabolism - cytochrome P450	1.14.14.1 3.1.1.1	CAS: 137-58-6 PubChem: 9284 NIKKAJI: J5.631F
metabolite_04732	382.251	382.249	4.38181	C14044	C25-Allenic-apo-aldehyde	C25H34O3	R06952	0	1.13.11.51	PubChem: 854282 ChEBI: 34596 LIPIDMAPS: LMPR01070293 NIKKAJI: J882.239E
metabolite_09384	884.477	884.485	-9.23611	C08894	Deltonin	C45H72O17	0	0	0	CAS: 55659-75-1 PubChem: 11087 KNApSAcK: C00003571 3DMET: B02502 NIKKAJI: J617.408F
metabolite_08607	774.528	774.532	-5.19209	C11313	Oligomycin C	C45H74O10	0	0	0	CAS: 11052-72-5 PubChem: 13488 NIKKAJI: J39.564A
metabolite_00225	101.12	101.121	-1.68625	C08306	Hexylamine	C6H15N	0	0	0	CAS: 111-26-2 PubChem: 10504 KNApSAcK: C00001413 NIKKAJI: J45.009J
metabolite_00283	106.042	106.042	3.25168	C00261	Benzaldehyde; Benzoic aldehyde	C7H6O	R00027 R01419 R01420 R01763 R01764 R01766 R01767	ko00623 Toluene degradation ko00627 Aminobenzoate degradation	1.1.1.90 1.2.1.7 1.2.1.28 4.1.1.7 4.1.2.10 4.1.2.26 4.1.2.38	CAS: 100-52-7 PubChem: 3559 ChEBI: 17169 PDB-CCD: HBX 3DMET: B00077 NIKKAJI: J4.010J
metabolite_02383	212.12	212.122	-7.56584	C14258	p-Cumylphenol; 2-Phenyl-2-(4-hydroxyphenyl)propane	C15H16O	0	0	0	CAS: 599-64-4 PubChem: 7847068 PDB-CCD: 1OH NIKKAJI: J6.797K
metabolite_03110	272.158	272.16	-8.36467	C15463	(R*,S*)-4-[1-Ethyl-2-(4-fluorophenyl)butyl]phenol	C18H21FO	0	0	0	PubChem: 17396460 NIKKAJI: J2.794.503A
metabolite_03106	272.152	272.153	-1.99191	C06067	Dimethylallyltryptophan; 4-Dimethylallyltryptophan	C16H20N2O2	R02943 R05088	0	2.5.1.34	CAS: 5017-33-4 PubChem: 8334 LipidBank: IIP0048 3DMET: B05155 NIKKAJI: J691.322I
metabolite_07602	619.093	619.088	7.88708	C06397	ADP-D-glycero-D-manno-heptose	C17H27N5O16P2	R05176 R05644	ko00540 Lipopolysaccharide biosynthesis ko01100 Metabolic pathways	2.7.7.- 5.1.3.20	PubChem: 8633 ChEBI: 16693 3DMET: B05188 NIKKAJI: J1.982.936G
metabolite_01355	163.067	163.066	2.93988	C11227	Ethionine	C6H13NO2S	0	0	0	CAS: 13073-35-3 PubChem: 13406 PDB-CCD: ESC NIKKAJI: J9.260F
metabolite_04297	346.116	346.118	-4.4311	C07266	Nifedipine	C17H18N2O6	0	0	0	CAS: 21829-25-4 PubChem: 9475 ChEBI: 7565 NIKKAJI: J3.467C
metabolite_04296	346.105	346.107	-5.39451	C02747	Reduced-(S)-usnate	C18H18O7	0	0	0	PubChem: 5706 NIKKAJI: J2.739.748D
metabolite_02365	212.068	212.068	1.66689	C10674	Danielone	C10H12O5	0	0	0	CAS: 90426-22-5 PubChem: 12857 KNApSAcK: C00002692 3DMET: B04049 NIKKAJI: J356.229H
metabolite_00715	132.094	132.093	5.15075	C14114	Tetralin; 1,2,3,4-Tetrahydronaphthalene	C10H12	R06901	ko00626 Naphthalene degradation	0	CAS: 119-64-2 PubChem: 854350 ChEBI: 35008 NIKKAJI: J2.002H
metabolite_05071	411.162	411.16	3.02172	C15665	Ro 18-5364	C22H25N3O3S	0	map07038 Antacids	0	CAS: 101387-98-8 PubChem: 17396654 NIKKAJI: J555.932D
metabolite_00271	105.079	105.079	3.4127	C06772	Diethanolamine	C4H11NO2	R05381 R05382	ko00564 Glycerophospholipid metabolism	4.3.3.-	CAS: 111-42-2 PubChem: 8992 ChEBI: 28123 3DMET: B01050 NIKKAJI: J808G
metabolite_01952	192.063	192.063	0.875318	C00296	Quinate; Quinic acid; Kinic acid; Chinic acid; L-Quinic acid; L-Quinate; (-)-Quinic acid	C7H12O6	R01872 R01873 R01945 R02195 R02997 R02998 R06846 R07432	ko00400 Phenylalanine, tyrosine and tryptophan biosynthesis	1.1.1.24 1.1.1.282 1.1.99.25 2.3.1.98 2.3.1.99 2.3.1.133 3.1.1.42	CAS: 77-95-2 PubChem: 3590 ChEBI: 17521 29751 KNApSAcK: C00001201 3DMET: B01209 NIKKAJI: J9.262B
metabolite_04011	330.11	330.11	0.964247	C08781	Samaderin A	C18H18O6	0	0	0	CAS: 64364-76-7 PubChem: 10974 KNApSAcK: C00003729 3DMET: B02403 NIKKAJI: J2.258.091D
metabolite_03225	282.104	282.103	5.12246	C14657	2,3-Diphenyl-1-indanone; 2,3-Diphenyl-1H-inden-1-one; 2,3-Diphenylindone	C21H14O	0	0	0	CAS: 1801-42-9 PubChem: 17395657 NIKKAJI: J109.811J
metabolite_06769	542.121	542.126	-8.34329	C09758	Isochamaejasmin; 3,3''-Binaringenin	C30H22O10	0	0	0	CAS: 93859-63-3 PubChem: 11946 LIPIDMAPS: LMPK12040001 KNApSAcK: C00000972 3DMET: B03256 NIKKAJI: J623.011C
metabolite_00052	70.0419	70.0418	0.639813	C06146	3-Butyn-1-ol	C4H6O	R05121	ko00650 Butanoate metabolism	0	CAS: 927-74-2 PubChem: 8402 ChEBI: 27444 3DMET: B00910 NIKKAJI: J1.744B
metabolite_06534	520.194	520.194	1.42613	C08754	Brusatol	C26H32O11	0	0	0	CAS: 14907-98-3 PubChem: 10947 KNApSAcK: C00003704 3DMET: B02379 NIKKAJI: J34.210F
metabolite_06537	520.34	520.345	-9.6197	C04100	1-Linoleoylglycerophosphocholine; 1-Linoleoyl-sn-glycero-3-phosphocholine	C26H51NO7P	0	0	0	PubChem: 6791 3DMET: B04925 NIKKAJI: J1.892.187A
metabolite_02372	212.095	212.094	3.50324	C01748	Pyocyanine; Reduced pyocyanine	C13H12N2O	0	0	0	CAS: 85-66-5 PubChem: 4882 NIKKAJI: J11.662I
metabolite_01435	167.069	167.071	-8.04124	C16396	2,4-Diamino-6-nitrotoluene	C7H9N3O2	R08027 R08034 R08036 R08045 R08046 R08049	ko00633 Nitrotoluene degradation	1.2.7.1 1.2.99.2 1.7.1.- 1.12.99.6 2.3.1.5	CAS: 6629-29-4 PubChem: 47205694 NIKKAJI: J499.320I
metabolite_03902	324.027	324.029	-5.24893	C06969	Dorzolamide	C10H16N2O4S3	0	0	0	CAS: 120279-96-1 PubChem: 9183 ChEBI: 4702 PDB-CCD: ETS NIKKAJI: J488.895B
metabolite_04418	358.093	358.09	7.16983	C04778	N1-(5-Phospho-alpha-D-ribosyl)-5,6-dimethylbenzimidazole; alpha-Ribazole 5'-phosphate	C14H19N2O7P	R04148 R04594	ko00740 Riboflavin metabolism ko00860 Porphyrin and chlorophyll metabolism ko01100 Metabolic pathways	2.4.2.21 3.1.3.73	CAS: 975-91-7 PubChem: 7342 ChEBI: 16837 PDB-CCD: RBZ NIKKAJI: J863.623K
metabolite_04749	384.122	384.122	0.178391	C00021	S-Adenosyl-L-homocysteine; S-Adenosylhomocysteine	C14H20N6O5S	R00192 R00193 R00194 R00367 R00380 R00594 R00595 R00596 R00597 R00598 R00599 R00600 R00601 R00649 R00650 R00683 R00827 R00984 R01153 R01159 R01169 R01188 R01189 R01190 R01235 R01239 R01269 R01320 R01349 R01675 R01721 R01883 R01942 R01972 R01973 R02037 R02056 R02144 R02155 R02157 R02174 R02175 R02379 R02384 R02533 R02534 R02572 R02623 R02627 R02667 R02808 R02858 R02859 R02862 R02882 R02910 R02917 …	ko00270 Cysteine and methionine metabolism ko01100 Metabolic pathways	1.16.1.8 2.1.1.1 2.1.1.2 2.1.1.4 2.1.1.6 2.1.1.7 2.1.1.8 2.1.1.9 2.1.1.10 2.1.1.11 2.1.1.12 2.1.1.15 2.1.1.16 2.1.1.17 2.1.1.18 2.1.1.20 2.1.1.22 2.1.1.25 2.1.1.26 2.1.1.27 2.1.1.28 2.1.1.29 2.1.1.31 2.1.1.32 2.1.1.33 2.1.1.34 2.1.1.35 2.1.1.36 2.1.1.37 2.1.1.38 2.1.1.39 2.1.1.40 2.1.1.41 2.1.1.42 2.1.1.43 2.1.1.44 2.1.1.46 2.1.1.47 2.1.1.48 2.1.1.49 2.1.1.50 2.1.1.51 2.1.1.52 2.1.1.53 2.1.1.55 2…	CAS: 979-92-0 PubChem: 3323 ChEBI: 16680 KNApSAcK: C00007230 PDB-CCD: SAH 3DMET: B01134 NIKKAJI: J14.397I
metabolite_05440	440.365	440.363	4.56615	C17394	Karounidiol	C30H48O2	0	0	0	CAS: 118117-31-0 PubChem: 96023747 NIKKAJI: J514.544I
metabolite_06866	548.044	548.044	0.794923	C04089	UDP-4-dehydro-6-deoxy-D-glucose; UDP-4-keto-6-deoxy-D-glucose; UDP-4-oxo-6-deoxy-D-glucose	C15H22N2O16P2	R00293 R03879 R08704	ko00520 Amino sugar and nucleotide sugar metabolism	1.1.1.- 4.2.1.76 5.1.3.-	PubChem: 6781 ChEBI: 16553 3DMET: B01717 NIKKAJI: J1.002.106E
metabolite_02362	212.032	212.032	-0.150972	C04366	3-(2-Carboxyethenyl)-cis,cis-muconate	C9H8O6	R03365	ko00940 Phenylpropanoid biosynthesis	1.13.11.22	PubChem: 7010 ChEBI: 16281 3DMET: B00706 NIKKAJI: J2.377.463A
metabolite_01968	192.09	192.09	-0.22051	C09907	Acanthicifoline	C10H12N2O2	0	0	0	CAS: 76193-60-7 PubChem: 12093 ChEBI: 2374 KNApSAcK: C00001960 3DMET: B05395 NIKKAJI: J2.372.313A
metabolite_03782	315.087	315.086	2.35875	C08729	Rosinidin	C17H15O6	0	0	0	CAS: 4092-64-2 PubChem: 10922 KNApSAcK: C00006615 3DMET: B02361 NIKKAJI: J2.682.786H
metabolite_04968	404.002	404.004	-5.50267	C00015	UDP; Uridine 5'-diphosphate	C9H14N2O12P2	R00155 R00156 R00157 R00158 R00159 R00292 R00414 R00417 R00438 R00503 R00506 R00516 R00659 R00766 R00769 R00806 R00809 R00836 R00853 R00854 R00967 R01005 R01008 R01192 R01205 R01240 R01304 R01383 R01472 R01474 R01497 R01500 R01722 R01912 R01928 R01994 R01995 R01996 R01997 R02018 R02113 R02118 R02119 R02158 R02179 R02183 R02256 R02335 R02358 R02380 R02388 R02389 R02478 R02502 R02594 R02654 R02689 …	ko00240 Pyrimidine metabolism ko00908 Zeatin biosynthesis ko01100 Metabolic pathways ko04080 Neuroactive ligand-receptor interaction	1.17.4.1 2.4.1.11 2.4.1.12 2.4.1.13 2.4.1.14 2.4.1.15 2.4.1.16 2.4.1.17 2.4.1.22 2.4.1.23 2.4.1.34 2.4.1.35 2.4.1.37 2.4.1.38 2.4.1.39 2.4.1.40 2.4.1.41 2.4.1.43 2.4.1.44 2.4.1.45 2.4.1.46 2.4.1.47 2.4.1.50 2.4.1.52 2.4.1.53 2.4.1.56 2.4.1.58 2.4.1.62 2.4.1.63 2.4.1.66 2.4.1.70 2.4.1.71 2.4.1.73 2.4.1.74 2.4.1.78 2.4.1.79 2.4.1.80 2.4.1.81 2.4.1.85 2.4.1.86 2.4.1.87 2.4.1.88 2.4.1.90 2.4.1.91 2.4…	CAS: 58-98-0 PubChem: 3317 ChEBI: 17659 KNApSAcK: C00007313 3DMET: B01132 NIKKAJI: J4.595K
metabolite_05530	446.036	446.035	1.74874	C06229	Fe(III)dicitrate; Iron(III)dicitrate	C12H22FeO14	0	ko02010 ABC transporters	0	PubChem: 8472
metabolite_09252	864.307	864.31	-4.03616	C02463	Precorrin 2; Dihydrosirohydrochlorin	C42H48N4O16	R03194 R03947 R03948 R03951 R07238	ko00860 Porphyrin and chlorophyll metabolism ko01100 Metabolic pathways ko01110 Biosynthesis of secondary metabolites	1.3.1.76 2.1.1.107 2.1.1.130	CAS: 82542-92-5 PubChem: 5480 ChEBI: 50602 KNApSAcK: C00007375 3DMET: B01575 NIKKAJI: J966.387H
metabolite_05214	424.215	424.214	1.78719	C07871	Difenoxin	C28H28N2O2	0	0	0	CAS: 28782-42-5 PubChem: 10073 ChEBI: 4534 NIKKAJI: J21.376D
metabolite_04967	403.817	403.819	-6.03975	C11090	Endosulfan	C9H6Cl6O3S	0	0	0	CAS: 115-29-7 PubChem: 13272 ChEBI: 4791 NIKKAJI: J2.897E
metabolite_02779	242.08	242.079	6.42594	C01727	Lumichrome; 7,8-Dimethylalloxazine	C12H10N4O2	R01732	ko00740 Riboflavin metabolism	3.5.99.1	CAS: 1086-80-2 PubChem: 4864 ChEBI: 17781 KNApSAcK: C00030694 PDB-CCD: LUM 3DMET: B00337 NIKKAJI: J9.483H
metabolite_02783	242.09	242.089	4.34372	C00214	Thymidine; Deoxythymidine	C10H14N2O5	R01567 R01568 R01569 R01570 R01571 R02806	ko00240 Pyrimidine metabolism ko01100 Metabolic pathways	2.4.2.4 2.4.2.6 2.7.1.21 2.7.1.114 2.7.1.118 3.1.3.5 3.1.3.35	CAS: 50-89-5 PubChem: 3514 ChEBI: 17748 KNApSAcK: C00019698 PDB-CCD: THM 3DMET: B01191 NIKKAJI: J4.548I
metabolite_04965	403.226	403.229	-7.05016	C10612	Pleurostyline	C25H29N3O2	0	0	0	CAS: 67257-79-8 PubChem: 12795 KNApSAcK: C00002358 3DMET: B05455 NIKKAJI: J37.235H
metabolite_03313	288.23	288.231	-3.33237	C08285	10,16-Dihydroxyhexadecanoic acid; Hexadecanoic acid, 10,16-dihydroxy-	C16H32O4	0	0	0	CAS: 3233-90-7 PubChem: 10483 KNApSAcK: C00007440 3DMET: B05260 NIKKAJI: J1.900.757J
metabolite_03168	276.209	276.206	9.08782	C16300	Stearidonic acid; 6,9,12,15-Octadecatetraenoic acid; (6Z,9Z,12Z,15Z)-Octadecatetraenoic acid	C18H28O2	R07861	ko00592 alpha-Linolenic acid metabolism	1.14.19.-	CAS: 20290-75-9 PubChem: 47205608 LIPIDMAPS: LMFA01030169 LMFA01030357 KNApSAcK: C00000405 NIKKAJI: J381.480G
metabolite_07936	660.205	660.208	-4.24037	C12381	Elloramycin A	C32H36O15	R06708	ko01057 Biosynthesis of type II polyketide products ko01110 Biosynthesis of secondary metabolites	0	CAS: 97218-42-3 PubChem: 582771 KNApSAcK: C00017718 3DMET: B04466 NIKKAJI: J33.912A
metabolite_05244	426.136	426.136	1.7478	C07816	Mometasone	C22H28Cl2O4	0	0	0	CAS: 105102-22-5 PubChem: 10018 ChEBI: 6970 NIKKAJI: J536.076E
metabolite_03145	275.064	275.064	1.44112	C11107	3-beta-D-Glucopyranuronosyloxy-5-methylisoxazole	C10H13NO8	0	0	0	PubChem: 13289 NIKKAJI: J2.788.921B
metabolite_05268	428.111	428.108	6.56895	C12425	epsilon-Rhodomycinone	C22H20O9	R06683 R06684	ko01057 Biosynthesis of type II polyketide products ko01110 Biosynthesis of secondary metabolites	0	CAS: 21288-60-8 PubChem: 582815 3DMET: B04505 NIKKAJI: J16.250G
metabolite_03545	302.173	302.173	0.392369	C13870	Tributyrin; Glyceryl tributyrate; Glycerol tributyrate	C15H26O6	0	0	0	CAS: 60-01-5 PubChem: 854115 NIKKAJI: J4.798H
metabolite_03164	276.085	276.084	2.16415	C08512	Ranunculin	C11H16O8	0	0	0	CAS: 644-69-9 PubChem: 10705 KNApSAcK: C00001322 NIKKAJI: J205.922C
metabolite_07911	656.156	656.163	-9.5376	C11153	VM-26; Teniposide	C32H32O13S	0	0	0	CAS: 29767-20-2 PubChem: 13335 NIKKAJI: J4.519E
metabolite_09847	963.271	963.276	-5.4901	C16242	Cobalt-precorrin 5A	C45H52CoN4O16	R05810 R07772	ko00860 Porphyrin and chlorophyll metabolism ko01100 Metabolic pathways	2.1.1.133	PubChem: 47205550 ChEBI: 52488
metabolite_05248	426.277	426.278	-2.13546	C08581	Azafrin	C27H38O4	0	0	0	CAS: 507-61-9 PubChem: 10774 KNApSAcK: C00003761 3DMET: B02239 NIKKAJI: J6.233B
metabolite_03541	302.054	302.054	-1.10554	C07323	Olsalazine	C14H10N2O6	0	0	0	CAS: 15722-48-2 PubChem: 9531 NIKKAJI: J227.692E
metabolite_02773	241.977	241.977	1.09164	C17389	Zinc lactate	C6H10O6Zn	0	0	0	CAS: 16039-53-5 PubChem: 96023742 NIKKAJI: J268.522A
metabolite_09101	836.525	836.522	3.64577	C13173	Roxithromycin	C41H76N2O15	0	0	0	CAS: 80214-83-1 PubChem: 585237 ChEBI: 32109 NIKKAJI: J227.543K
metabolite_04987	405.158	405.161	-8.87839	C12200	(+/-)-6-Acetonyldihydrochelerythrine; 6-Acetonyl-5,6-dihydrochelerythrine	C24H23NO5	0	0	0	PubChem: 14346 NIKKAJI: J2.781.439E
#N/A	628.267	628.266	1.29384	C09179	Resiniferatoxin; RTX	C37H40O9	0	0	0	CAS: 57444-62-9 PubChem: 11371 KNApSAcK: C00003478 3DMET: B05329 NIKKAJI: J282.917G
metabolite_05553	448.061	448.062	-2.67438	C05837	Glucobrassicin; Indolylmethyl glucosinolate	C16H20N2O9S2	R04094 R08167	ko00380 Tryptophan metabolism ko00966 Glucosinolate biosynthesis ko01110 Biosynthesis of secondary metabolites	2.8.2.- 3.2.1.147	CAS: 4356-52-9 PubChem: 8130 ChEBI: 29028 KNApSAcK: C00000125 3DMET: B05122 NIKKAJI: J37.088F
metabolite_02208	206.051	206.053	-5.51471	C16516	Indolylmethylthiohydroximate	C10H10N2OS	R08164 R08170	ko00380 Tryptophan metabolism ko00966 Glucosinolate biosynthesis	2.4.1.195 4.4.1.-	PubChem: 51090845 KNApSAcK: C00007397 NIKKAJI: J2.599.576G
metabolite_03322	289.08	289.081	-4.3363	C05537	N-Succinyl-2-amino-6-oxopimelate	C11H15NO8	0	0	0	PubChem: 7877 NIKKAJI: J2.756.198E
metabolite_09078	834.216	834.215	1.39672	C10225	ent-Fisetinidol-(4beta->8)-catechin-(6->4beta)-ent-fisetinidol	C45H38O16	0	0	0	CAS: 88269-47-0 PubChem: 12411 LIPIDMAPS: LMPK12030009 KNApSAcK: C00002921 3DMET: B03652 NIKKAJI: J2.772.009I
metabolite_03064	268.092	268.094	-6.40483	C11265	8-Azaadenosine	C9H12N6O4	0	0	0	CAS: 10299-44-2 PubChem: 13442 NIKKAJI: J81.484I
metabolite_08109	701.536	701.53	8.01139	C13878	1-Hexadecanoyl-2-(9Z-octadecenoyl)-sn-glycero-3- phosphonoethanolamine	C39H76NO7P	0	0	0	PubChem: 854123 3DMET: B05665 NIKKAJI: J2.787.074K
metabolite_02788	242.117	242.116	5.12603	C11232	Diphenylcarbazide	C13H14N4O	0	0	0	CAS: 140-22-7 PubChem: 13411 NIKKAJI: J5.651K
metabolite_02171	204.079	204.079	-1.3512	C09921	3-Butylidene-7-hydroxyphthalide	C12H12O3	0	0	0	CAS: 93236-67-0 PubChem: 12107 ChEBI: 1458 KNApSAcK: C00002983 3DMET: B03380 NIKKAJI: J181.417F
metabolite_03067	268.17	268.169	2.68237	C09984	N-(p-Hydroxyphenethyl)actinidine	C18H22NO	0	0	0	CAS: 15794-92-0 PubChem: 12170 KNApSAcK: C00001979 3DMET: B03432 NIKKAJI: J2.771.419F
metabolite_02157	202.216	202.217	-3.82335	C00750	Spermine; N,N'-Bis(3-aminopropyl)-1,4-butanediamine	C10H26N4	R02869 R08352 R09076	ko00330 Arginine and proline metabolism ko00410 beta-Alanine metabolism ko00480 Glutathione metabolism ko01100 Metabolic pathways	1.5.3.16 1.5.3.17 2.5.1.16 2.5.1.22 6.3.1.9	CAS: 71-44-3 PubChem: 4012 ChEBI: 15746 KNApSAcK: C00001432 PDB-CCD: SPM 3DMET: B01325 NIKKAJI: J5.246I
metabolite_03526	302.006	302.007	-1.16829	C10788	Ellagic acid	C14H6O8	0	0	0	CAS: 476-66-4 PubChem: 12971 ChEBI: 4775 KNApSAcK: C00011153 PDB-CCD: REF 3DMET: B04124 NIKKAJI: J5.977C
metabolite_02680	232.074	232.073	1.89109	C09930	Goniothalenol	C13H12O4	0	0	0	CAS: 65408-91-5 PubChem: 12116 KNApSAcK: C00002992 3DMET: B03388 NIKKAJI: J18.576K
metabolite_02148	202.172	202.17	9.54979	C09649	alpha-Curcumene; Benzene, 1-(1,5-dimethyl-4-hexenyl)-4-methyl-, (R)-	C15H22	0	0	0	CAS: 4176-17-4 PubChem: 11839 KNApSAcK: C00011617 3DMET: B03162 NIKKAJI: J37.672H
metabolite_04997	406.105	406.106	-1.88884	C10525	Rotenonone	C23H18O7	0	0	0	CAS: 4439-62-7 PubChem: 12708 ChEBI: 8898 KNApSAcK: C00002569 3DMET: B03926 NIKKAJI: J8.729G
metabolite_03117	273.086	273.086	-1.09739	C10849	Brugine	C12H19NO2S2	0	0	0	CAS: 14912-30-2 PubChem: 13032 KNApSAcK: C00002281 3DMET: B05495 NIKKAJI: J533.480B
metabolite_08084	695.185	695.185	-0.144717	C06787	Dexylosylbenanomicin A	C34H33NO15	0	0	0	PubChem: 9007 NIKKAJI: J436.944K
metabolite_03550	303.007	303.005	4.26812	C14206	M1; 2-(((3,5-Dichlorophenyl)carbamoyl)oxy)-2-methyl-3-butenoic acid	C12H11Cl2NO4	0	0	0	CAS: 119209-27-7 PubChem: 7847016 NIKKAJI: J592.613K
metabolite_05561	448.282	448.284	-3.41524	C18217	16-Feruloyloxypalmitate; 16-Feruloyloxypalmitic acid	C26H40O6	R09106	0	2.3.1.188	NIKKAJI: J1.135.019D
metabolite_05210	424.169	424.168	4.21943	C01674	Chitobiose; Diacetylchitobiose; N,N'-Diacetylchitobiose	C16H28N2O11	R00022	ko00520 Amino sugar and nucleotide sugar metabolism	3.2.1.52	CAS: 35061-50-8 PubChem: 4818 ChEBI: 28681 3DMET: B04807 NIKKAJI: J392.525K
metabolite_07701	630.1	630.1	-0.0261371	C08567	Prebetanin	C24H26N2O16S	0	0	0	CAS: 13798-16-8 PubChem: 10760 KNApSAcK: C00001606 3DMET: B02228 NIKKAJI: J2.420.767F
metabolite_02685	232.113	232.113	0.410295	C17232	2-Oxo-10-methylthiodecanoic acid; 10-Methylthio-2-decanoic acid	C11H20O3S	R08646 R08647	ko00966 Glucosinolate biosynthesis ko01110 Biosynthesis of secondary metabolites	1.1.1.- 2.6.1.-	PubChem: 96023640 KNApSAcK: C00007651 NIKKAJI: J2.806.179J
metabolite_07698	630.017	630.021	-6.82471	C11521	UDP-6-sulfoquinovose	C15H24N2O19P2S	R05775 R06867	ko00520 Amino sugar and nucleotide sugar metabolism ko00561 Glycerolipid metabolism	3.13.1.1	PubChem: 13689 ChEBI: 15855 LIPIDMAPS: LMSL01010001 PDB-CCD: USQ 3DMET: B04271 NIKKAJI: J2.774.860K
metabolite_03074	269.272	269.272	0.537547	C17515	Capsi-amide; N-(13-Methyltetradecyl)acetamide; CAP-A	C17H35NO	0	0	0	CAS: 64317-66-4 PubChem: 96023860 NIKKAJI: J73.489F
metabolite_05273	428.168	428.168	0.997543	C10458	Furcatin	C20H28O10	0	0	0	CAS: 499-33-2 PubChem: 12641 KNApSAcK: C00002745 3DMET: B03863 NIKKAJI: J412.502I
metabolite_05513	444.106	444.105	1.63668	C06799	Granaticin	C22H20O10	0	0	0	CAS: 19879-06-2 PubChem: 9018 ChEBI: 5533 KNApSAcK: C00018030 NIKKAJI: J54.000E
metabolite_09235	862.516	862.51	6.57617	C09233	Psychotridine	C55H62N10	0	0	0	CAS: 52617-25-1 PubChem: 11424 KNApSAcK: C00001759 3DMET: B05338 NIKKAJI: J145.262B
metabolite_09190	854.466	854.458	9.79113	C17042	Ophiopogonin D	C44H70O16	0	0	0	PubChem: 96023520 NIKKAJI: J16.432A
metabolite_03553	303.018	303.017	5.87423	C12862	Nedaplatin	C2H8N2O3Pt	0	0	0	CAS: 95734-82-0 PubChem: 583251 ChEBI: 31898 NIKKAJI: J1.844.106C
metabolite_02758	240.147	240.147	0.30198	C07807	Pirbuterol	C12H20N2O3	0	0	0	CAS: 38677-81-5 PubChem: 10009 NIKKAJI: J16.427E
metabolite_04991	405.246	405.246	0.320784	C13788	UCL 1608	C30H31N	0	0	0	PubChem: 854033 NIKKAJI: J1.639.150F
metabolite_02140	202.063	202.065	-9.53076	C03569	2,2',3-Trihydroxybiphenyl	C12H10O3	R05411 R05434	ko00621 Dioxin degradation ko01100 Metabolic pathways	1.13.11.- 1.14.12.-	CAS: 91368-55-7 PubChem: 6361 ChEBI: 28517 3DMET: B00601 NIKKAJI: J691.387C
metabolite_07896	653.321	653.324	-4.57027	C15661	A 80987	C37H43N5O6	0	map07218 HIV protease inhibitors	0	CAS: 144141-97-9 PubChem: 17396650 NIKKAJI: J566.362H
metabolite_02698	234.017	234.015	9.3429	C04486	5-(4-Hydroxybut-1-ynyl)-2,2'-bithiophene	C12H10OS2	R04490	0	3.1.1.54	PubChem: 7105 ChEBI: 16887 3DMET: B00724 NIKKAJI: J410.278I
metabolite_02700	234.053	234.052	3.00543	C07731	2-Hydroxy-6-oxo-6-(2-hydroxyphenyl)-hexa-2,4-dienoate	C12H10O5	R05360 R05411	ko00621 Dioxin degradation ko01100 Metabolic pathways	1.13.11.- 3.7.1.8	PubChem: 9933 ChEBI: 1135 36538 3DMET: B01102 NIKKAJI: J2.548.883K
metabolite_05215	424.246	424.247	-1.68887	C01844	Pravastatin	C23H36O7	0	0	1.1.1.34 (I)	CAS: 81093-37-0 PubChem: 4962 KNApSAcK: C00000565 NIKKAJI: J139.432K
metabolite_09530	905.287	905.281	6.89114	C05777	Coenzyme F430; Factor F430	C42H51N6NiO13	R03951	ko00860 Porphyrin and chlorophyll metabolism	0	CAS: 73145-13-8 PubChem: 8072 ChEBI: 28265 3DMET: B05112 NIKKAJI: J1.996.004H
metabolite_02756	240.139	240.138	6.273	C11716	Mirasan	C13H21ClN2	0	0	0	CAS: 2519-75-7 PubChem: 13881 NIKKAJI: J1.582.271F
metabolite_02203	205.155	205.154	6.81217	C01259	3-Hydroxy-N6,N6,N6-trimethyl-L-lysine	C9H21N2O3	R03284 R03451	ko00310 Lysine degradation	1.14.11.8 4.1.2.-	PubChem: 4478 ChEBI: 15786 3DMET: B04788 NIKKAJI: J2.732.026K
metabolite_02676	232.023	232.025	-7.60852	C13668	6-Cyano-7-nitroquinoxaline-2,3-dione; CNQX	C9H4N4O4	0	0	0	CAS: 115066-14-3 PubChem: 586261 NIKKAJI: J126.315C
metabolite_02142	202.084	202.083	6.45057	C04067	Diethyl 2-methyl-3-oxosuccinate; Diethyl oxalpropionate	C9H14O5	R04387	0	1.1.1.229	CAS: 759-65-9 PubChem: 6762 ChEBI: 16879 3DMET: B00673 NIKKAJI: J26.314A
metabolite_02194	205.06	205.059	2.36794	C00248	Lipoamide; Thioctic acid amide	C8H15NOS2	R01698	0	1.8.1.4	CAS: 940-69-2 PubChem: 3547 ChEBI: 17460 LIPIDMAPS: LMFA08010006 NIKKAJI: J25.390A
metabolite_08090	696.209	696.214	-8.37716	C12032	Clorobiocin; Chlorobiocin	C35H37ClN2O11	R06775	ko00401 Novobiocin biosynthesis ko01110 Biosynthesis of secondary metabolites	0	CAS: 39868-96-7 PubChem: 14187 KNApSAcK: C00017954 PDB-CCD: CBN NIKKAJI: J53.913I
metabolite_04959	402.329	402.327	3.06053	C16145	4,4'-Diaponeurosporene	C30H42	R07653 R07654	ko00906 Carotenoid biosynthesis	1.14.99.-	CAS: 53872-50-7 PubChem: 47205455 KNApSAcK: C00023134 NIKKAJI: J419.922G
metabolite_03071	269.061	269.058	9.00065	C14936	2-(p-Methoxyphenyl)-3-(m-chlorophenyl)acrylonitrile	C16H12ClNO	0	0	0	PubChem: 17395934 NIKKAJI: J2.790.739C
metabolite_03085	270.122	270.122	-3.14044	C08280	L-gamma-Glutamyl-L-hypoglycin; Hypoglycine B	C12H18N2O5	0	0	0	CAS: 502-37-4 PubChem: 10478 KNApSAcK: C00001360 NIKKAJI: J6.198K
metabolite_02146	202.136	202.136	-1.26056	C12288	alpha-Amylcinnamaldehyde; alpha-Pentylcinnamaldehyde	C14H18O	0	0	0	CAS: 122-40-7 PubChem: 14432 NIKKAJI: J9.183I
metabolite_05216	424.282	424.286	-7.85088	C17651	alpha-Phocaecholic acid; 3alpha,7alpha,12alpha,23R-Tetrahydroxycholanic acid	C24H40O6	0	ko00121 Secondary bile acid biosynthesis	0	CAS: 6879-45-4 PubChem: 96023994
metabolite_09238	863.173	863.17	3.59515	C05271	trans-Hex-2-enoyl-CoA; (2E)-Hexenoyl-CoA	C27H44N7O17P3S	R04749 R04751 R06985	ko00062 Fatty acid elongation in mitochondria ko00071 Fatty acid metabolism ko01100 Metabolic pathways	1.3.1.8 1.3.1.38 1.3.3.6 1.3.99.2 1.3.99.3 1.3.99.13 1.3.99.- 4.2.1.17 4.2.1.74	PubChem: 7658 ChEBI: 28706 LIPIDMAPS: LMFA07050019 3DMET: B04999 NIKKAJI: J2.755.178E
metabolite_02670	231.008	231.007	3.71274	C03624	N-Phosphohypotaurocyamine; N(omega)-Phosphohypotaurocyamine	C3H10N3O5PS	R03939	0	2.7.3.6	PubChem: 6408 ChEBI: 32989 NIKKAJI: J2.743.705B
metabolite_02799	243.081	243.083	-5.52422	C15045	4-Chloro-[2-(4-Pyridinyl)-1-butenyl]phenol; 4-[1-[(4-Chlorophenyl)methylene]propyl]pyridine	C15H14ClN	0	0	0	PubChem: 17396042 NIKKAJI: J2.791.768B
metabolite_04902	396.228	396.228	0.429113	C15989	(9S,10S)-10-Hydroxy-9-(phosphonooxy)octadecanoate	C18H37O7P	R07582	0	3.1.3.76	PubChem: 47205302 ChEBI: 49253 LIPIDMAPS: LMFA00000008 NIKKAJI: J1.887.679E
metabolite_02898	251.023	251.025	-8.31782	C11686	Uracil mustard	C8H11Cl2N3O2	0	0	0	CAS: 66-75-1 PubChem: 13851 ChEBI: 9884 NIKKAJI: J2.362K
metabolite_02393	213.105	213.107	-9.40267	C14457	Simetryn; 2,4-Di(ethylamino)-6-methylthio-1,3,5-triazine	C8H15N5S	0	0	0	CAS: 1014-70-6 PubChem: 17395457 ChEBI: 34976 NIKKAJI: J3.657I
metabolite_02902	251.116	251.115	2.14259	C01657	Ac-Tyr-OEt; N-Acetyl-L-tyrosine ethyl ester	C13H17NO4	0	0	0	CAS: 840-97-1 PubChem: 4806 ChEBI: 28828 NIKKAJI: J144.114K
metabolite_05432	440.205	440.205	0.0286719	C11899	10-Deacetyl-2-debenzoylbaccatin III	C22H32O9	R06310 R06318 R06319	ko00904 Diterpenoid biosynthesis ko01100 Metabolic pathways ko01110 Biosynthesis of secondary metabolites	2.3.1.166	PubChem: 14061 ChEBI: 32897 3DMET: B04374 NIKKAJI: J2.777.713I
metabolite_02399	214.048	214.046	9.89524	C04479	2-Hydroxy-6-oxonona-2,4-diene-1,9-dioate	C9H10O6	R02603 R04376	ko00360 Phenylalanine metabolism	1.13.11.16 3.7.1.-	PubChem: 7099 ChEBI: 17367 3DMET: B00720 NIKKAJI: J891.762K
metabolite_04900	396.157	396.157	1.43503	C10063	Gartanin; 1,3,5,8-Tetrahydroxy-2,4-diprenylxanthone	C23H24O6	0	0	0	CAS: 33390-42-0 PubChem: 12249 KNApSAcK: C00002951 3DMET: B03505 NIKKAJI: J167.474I
metabolite_08138	708.105	708.112	-9.58442	C18076	5'-Phosphoguanylyl(3'->5')guanosine	C20H26N10O15P2	R08991	0	3.1.4.52	PubChem: 96024293 NIKKAJI: J2.585.053J
metabolite_02541	226.084	226.083	3.11193	C09780	Genipin	C11H14O5	0	0	0	CAS: 6902-77-8 PubChem: 11968 KNApSAcK: C00000321 3DMET: B03277 NIKKAJI: J14.581E
metabolite_02384	212.152	212.154	-6.79748	C16836	1,4'-Bipiperidine-1'-carboxylic acid; [1,4'-Bipiperidine]-1'-carboxylic acid	C11H20N2O2	R08255	0	3.1.1.1	CAS: 1026078-50-1 PubChem: 96023360 NIKKAJI: J2.805.598F
metabolite_03463	296.162	296.164	-5.55818	C09674	Graphinone; Ovalicin	C16H24O5	0	0	0	CAS: 19683-98-8 PubChem: 11864 KNApSAcK: C00003137 3DMET: B05369 NIKKAJI: J77.229A
metabolite_05436	440.329	440.33	-1.07812	C08965	Pfaffic acid	C29H44O3	0	0	0	CAS: 86432-14-6 PubChem: 11157 KNApSAcK: C00003539 3DMET: B02567 NIKKAJI: J1.910.600D
metabolite_02908	252.019	252.021	-8.26729	C06587	2-Hydroxy-6-oxo-6-(4'-chlorophenyl)-hexa-2,4-dienoate	C12H9ClO4	R05245 R05359	ko00621 Dioxin degradation	1.13.11.39 3.7.1.8	PubChem: 8815 3DMET: B00984 NIKKAJI: J2.762.473A
metabolite_05097	414.04	414.044	-9.99255	C10943	Chlorimuron ethyl	C15H15ClN4O6S	0	0	0	CAS: 90982-32-4 PubChem: 13126 PDB-CCD: CIE NIKKAJI: J372.959A
metabolite_07779	638.112	638.107	7.98297	C12632	Luteolin 7-O-[beta-D-glucuronosyl-(1->2)-beta-D-glucuronide]; Luteolin 7-O-beta-D-diglucuronide	C27H26O18	R06827 R06828 R08127	ko00944 Flavone and flavonol biosynthesis	2.4.1.190 2.4.1.191 3.2.1.31	PubChem: 583022 ChEBI: 16559 3DMET: B04541 NIKKAJI: J702.439H
metabolite_09688	932.462	932.459	3.40469	C17921	Scopoloside I	C45H72O20	0	0	0	PubChem: 96024144 NIKKAJI: J507.222K
metabolite_09343	878.443	878.447	-5.06409	C06503	Hydrogenobyrinate a,c diamide; Hydrogenobyrinate diamide; Hydrogenobyrinic acid a,c-diamide	C45H62N6O12	R05224 R05227	ko00860 Porphyrin and chlorophyll metabolism ko01100 Metabolic pathways	6.3.5.9 6.6.1.2	PubChem: 8734 ChEBI: 27914 3DMET: B05208 NIKKAJI: J2.762.431F
metabolite_03235	283.288	283.288	-0.0183206	C13846	Octadecanamide; Stearamide; Stearic acid amide	C18H37NO	0	0	0	PubChem: 854091 LIPIDMAPS: LMFA08010003 3DMET: B04602 NIKKAJI: J43.334I
metabolite_03232	283.08	283.078	9.59152	C08475	Cucumopine	C11H13N3O6	0	0	0	CAS: 110342-24-0 PubChem: 10668 KNApSAcK: C00001533 NIKKAJI: J227.906A J586.154C
metabolite_09337	876.452	876.459	-8.15385	C08059	Rifapentine	C47H64N4O12	0	0	0	CAS: 61379-65-5 PubChem: 10259 ChEBI: 45304 PDB-CCD: RPT NIKKAJI: J18.479I
metabolite_07828	645.248	645.242	8.97884	C06802	Acarbose	C25H43NO18	0	0	0	CAS: 56180-94-0 PubChem: 9021 ChEBI: 2376 KNApSAcK: C00016021 NIKKAJI: J33.395F
metabolite_02992	260.178	260.177	1.57589	C08449	Falcarindiol	C17H24O2	0	0	0	CAS: 55297-87-5 PubChem: 10642 KNApSAcK: C00001283 NIKKAJI: J13.068K
metabolite_04935	400.152	400.152	0.707535	C10557	Dihydroanhydropodorhizol	C22H24O7	0	0	0	CAS: 40456-50-6 PubChem: 12740 KNApSAcK: C00002598 3DMET: B03955 NIKKAJI: J257.868I
metabolite_02892	250.084	250.083	5.21248	C16765	Citrinin	C13H14O5	0	0	0	CAS: 518-75-2 PubChem: 96023289 KNApSAcK: C00029979 NIKKAJI: J1.573C
metabolite_05062	410.158	410.157	2.10268	C08752	Bruceine D	C20H26O9	0	0	0	CAS: 21499-66-1 PubChem: 10945 KNApSAcK: C00003702 3DMET: B02377 NIKKAJI: J34.225D
metabolite_04939	400.2	400.202	-4.49271	C04318	11-O-Demethyl-17-O-deacetylvindoline	C22H28N2O5	R03229	0	2.1.1.94	PubChem: 6976 ChEBI: 16147 NIKKAJI: J833.364E
metabolite_08223	724.221	724.225	-5.46176	C15582	Flavonol 3-O-beta-D-glucosyl-(1->2)-beta-D-glucosyl-(1->2)-beta-D-glucoside	C33H40O18	R07340	0	2.4.1.240	PubChem: 17396574 NIKKAJI: J2.795.025F
metabolite_02352	211.096	211.095	4.60125	C07207	Zalcitabine; 2',3'-Dideoxycytidine	C9H13N3O3	0	0	0	CAS: 7481-89-2 PubChem: 9416 ChEBI: 10101 NIKKAJI: J277.119E
metabolite_02358	211.157	211.159	-6.58788	C10592	Elaeokanine C	C12H21NO2	0	0	0	CAS: 33023-03-9 PubChem: 12775 KNApSAcK: C00002337 3DMET: B03984 NIKKAJI: J244.597B
metabolite_02363	212.059	212.058	4.04376	C02161	Isophenoxazine; 2-Aminophenoxazin-3-one	C12H8N2O2	R00074 R08763	ko00380 Tryptophan metabolism	1.10.3.4	PubChem: 5237 ChEBI: 17293 KNApSAcK: C00018683 3DMET: B00393
metabolite_07765	637.104	637.108	-5.85619	C16290	Delphinidin 3-O-3'',6''-O-dimalonylglucoside	C27H25O18	R07886	ko00942 Anthocyanin biosynthesis	2.3.1.-	PubChem: 47205598 NIKKAJI: J2.003.088G
metabolite_02988	260.135	260.136	-5.3842	C11113	Methaphenilene	C15H20N2S	0	0	0	CAS: 493-78-7 PubChem: 13295 NIKKAJI: J6.072K
metabolite_02986	260.068	260.071	-9.79167	C09010	Khellin	C14H12O5	0	map01060 Biosynthesis of plant secondary metabolites	0	CAS: 82-02-0 PubChem: 11202 LIPIDMAPS: LMPK13110001 KNApSAcK: C00002431 3DMET: B02609 NIKKAJI: J24.827D
metabolite_08021	682.247	682.243	6.83813	C08753	Bruceoside A	C32H42O16	0	0	0	CAS: 63306-30-9 PubChem: 10946 KNApSAcK: C00003703 3DMET: B02378 NIKKAJI: J34.279C
metabolite_05081	412.129	412.133	-9.31538	C09416	Eupachlorin	C20H25ClO7	0	0	0	CAS: 20071-50-5 PubChem: 11607 KNApSAcK: C00003263 NIKKAJI: J16.112H
metabolite_02969	259.061	259.062	-2.1653	C13048	p-Nitrophenyl-O-ethyl ethylphosphonate; Ethyl 4-nitrophenyl ethylphosphonate	C10H14NO5P	0	0	0	CAS: 546-71-4 PubChem: 583437 NIKKAJI: J6.430K
metabolite_03227	282.219	282.218	4.1628	C15465	6-Oxabicyclo[3.1.0]hexane-2-undecanoic acid methyl ester	C17H30O3	0	0	0	PubChem: 17396462 NIKKAJI: J2.794.505H
metabolite_02963	258.162	258.162	1.00691	C08402	Cicutoxin	C17H22O2	0	0	0	CAS: 505-75-9 PubChem: 10598 KNApSAcK: C00001277 NIKKAJI: J6.227H
metabolite_02374	212.11	212.11	-2.60587	C07448	Burimamide	C9H16N4S	0	map07038 Antacids map07227 Histamine H2/H3 receptor agonists/antagonists	0	CAS: 34970-69-9 PubChem: 9651 NIKKAJI: J161.437A
metabolite_02375	212.106	212.104	8.37511	C14617	Chrysoidine free base; Grasan Chrysoidine	C12H12N4	0	map07115 Sulfonamide family	0	CAS: 495-54-5 PubChem: 17395617 NIKKAJI: J1.561J
metabolite_02984	260.051	260.053	-8.47919	C07320	Suprofen	C14H12O3S	0	0	0	CAS: 40828-46-4 PubChem: 9528 ChEBI: 9362 NIKKAJI: J16.410K
metabolite_04787	386.23	386.229	3.97027	C11990	Oleandolide	C20H34O7	R06454 R06455	ko00522 Biosynthesis of 12-, 14- and 16-membered macrolides ko01110 Biosynthesis of secondary metabolites	0	CAS: 68540-16-9 PubChem: 14151 LIPIDMAPS: LMPK04000031 3DMET: B04396 NIKKAJI: J82.354F
metabolite_05098	414.095	414.092	8.60231	C12383	Premithramycinone	C21H18O9	R06715 R06716	ko01057 Biosynthesis of type II polyketide products ko01110 Biosynthesis of secondary metabolites	2.4.1.-	PubChem: 582773 3DMET: B04468 NIKKAJI: J950.689F
metabolite_02416	214.132	214.131	1.97288	C01909	Dethiobiotin; Desthiobiotin	C10H18N2O3	R01078 R03182	ko00780 Biotin metabolism ko01100 Metabolic pathways	2.8.1.6 6.3.3.3	CAS: 533-48-2 PubChem: 5017 ChEBI: 16691 KNApSAcK: C00000757 3DMET: B04822 NIKKAJI: J9.406D
metabolite_03410	294.074	294.076	-6.00936	C17017	Cyclic de-hypoxanthine futalosine	C14H14O7	R08588 R08589	ko00130 Ubiquinone and other terpenoid-quinone biosynthesis	1.14.-.- 1.21.-.-	PubChem: 96023498 NIKKAJI: J2.695.783D
metabolite_05374	436.334	436.334	-0.433961	C13309	2-Phytyl-1,4-naphthoquinone; Demethylphylloquinone	C30H44O2	R06858 R06859	ko00130 Ubiquinone and other terpenoid-quinone biosynthesis ko01100 Metabolic pathways ko01110 Biosynthesis of secondary metabolites	2.1.1.- 2.5.1.74	PubChem: 586053 3DMET: B05649 NIKKAJI: J1.722.871D
metabolite_03411	294.089	294.089	-0.0376219	C10055	Dehydrocycloguanandin	C18H14O4	0	0	0	CAS: 17623-63-1 PubChem: 12241 KNApSAcK: C00002945 3DMET: B03498 NIKKAJI: J167.427G
metabolite_03414	294.095	294.093	5.65183	C08570	Tuliposide B	C11H18O9	0	0	0	CAS: 19870-33-8 PubChem: 10763 KNApSAcK: C00001328 NIKKAJI: J15.501B
metabolite_05115	416.147	416.147	-0.72632	C10544	1-Acetoxypinoresinol	C22H24O8	0	0	0	CAS: 81426-14-4 PubChem: 12727 KNApSAcK: C00002588 3DMET: B03943 NIKKAJI: J1.431.741D
metabolite_02495	222.074	222.073	3.29981	C02655	6-Acetyl-D-glucose	C8H14O7	R00327	0	3.1.1.33	PubChem: 5628 ChEBI: 17901 NIKKAJI: J81.358C
metabolite_03421	294.122	294.12	3.91573	C11045	Aspartame	C14H18N2O5	0	0	0	CAS: 22839-47-0 PubChem: 13228 ChEBI: 2877 NIKKAJI: J11.477D
metabolite_02472	220.106	220.107	-4.99016	C01239	N-Acetyl-beta-D-glucosaminylamine	C8H16N2O5	R03421 R08707	0	3.5.1.26 3.5.1.52	PubChem: 4460 ChEBI: 15947 NIKKAJI: J1.311.394G
metabolite_02510	224.068	224.069	-3.3316	C00482	Sinapate; Sinapic acid; 3,5-Dimethoxy-4-hydroxycinnamic acid	C11H12O5	R02221 R02379 R02380 R02381 R07441 R07442 R08533	ko00940 Phenylpropanoid biosynthesis map01061 Biosynthesis of phenylpropanoids ko01100 Metabolic pathways ko01110 Biosynthesis of secondary metabolites	1.2.1.68 2.1.1.68 2.4.1.120 2.4.1.126 3.1.1.49 6.2.1.12	CAS: 530-59-6 7362-37-0 PubChem: 3765 ChEBI: 15714 KNApSAcK: C00002776 PDB-CCD: SXX 3DMET: B01259 NIKKAJI: J11.713G
metabolite_02941	256.222	256.221	4.88541	C11076	2-N-Dodecyltetrahydrothiophene; DTHT	C16H32S	0	0	0	CAS: 78313-84-5 PubChem: 13258 NIKKAJI: J2.788.525J
metabolite_03422	294.126	294.125	2.97302	C15049	(2-Butylbenzofuran-3-yl)(4-hydroxyphenyl)ketone; 2-Butyl-3-(4-hydroxybenzoyl)benzofuran	C19H18O3	0	0	0	CAS: 52490-15-0 PubChem: 17396046 NIKKAJI: J295.676D
metabolite_03419	294.106	294.104	8.82527	C03411	N-Glycosyl-L-asparagine	C10H18N2O8	0	0	0	PubChem: 6240 NIKKAJI: J979.879J
metabolite_04913	398.068	398.071	-6.35489	C07316	Sulfasalazine; Salicylazosulfapyridine; Salazosulfapyridine	C18H14N4O5S	0	0	0	CAS: 599-79-1 PubChem: 9524 ChEBI: 9334 PDB-CCD: SAS NIKKAJI: J2.073G
metabolite_03243	284.112	284.111	5.45437	C01677	Coformycin	C11H16N4O5	R03667	0	1.1.1.235	CAS: 11033-22-0 PubChem: 4820 ChEBI: 16213 NIKKAJI: J13.334E
metabolite_04916	398.113	398.117	-9.77325	C04425	S-Adenosyl-4-methylthio-2-oxobutanoate	C15H20N5O6S	R03231	0	2.6.1.62	PubChem: 7057 ChEBI: 8944 NIKKAJI: J2.751.123F
metabolite_02483	221.057	221.058	-8.04145	C01100	L-Histidinol phosphate	C6H12N3O4P	R03013 R03243	ko00340 Histidine metabolism ko01100 Metabolic pathways ko01110 Biosynthesis of secondary metabolites	2.6.1.9 3.1.3.15	CAS: 25679-93-0 PubChem: 4334 ChEBI: 16996 KNApSAcK: C00007480 PDB-CCD: HSA 3DMET: B01378 NIKKAJI: J540.521A
metabolite_09354	880.439	880.435	4.68253	C00528	Glycopeptide	C36H64N8O17	0	0	0	PubChem: 3811 NIKKAJI: J2.729.651C
metabolite_05382	437.185	437.189	-9.42392	C11092	Azocyclotin	C20H35N3Sn	0	0	0	CAS: 41083-11-8 PubChem: 13274 ChEBI: 2959 NIKKAJI: J15.830E
metabolite_02944	257.074	257.074	-2.34906	C15279	2-Amino-6-(benzylthio)purine; 6-Benzylthioguanine; Benzythioguanine	C12H11N5S	0	0	0	CAS: 1874-58-4 PubChem: 17396276 NIKKAJI: J199.689D
metabolite_05402	438.204	438.207	-5.43425	C17446	Kurarinone	C26H30O6	0	0	0	PubChem: 96023796 NIKKAJI: J18.293A
metabolite_03433	295.101	295.098	8.59672	C16612	Citalopram aldehyde	C18H14FNO2	R08346 R08347 R08348 R08349	ko00982 Drug metabolism - cytochrome P450	1.2.3.1 1.4.3.4	PubChem: 51090938 NIKKAJI: J2.804.066K
metabolite_02441	218.022	218.021	5.37458	C14569	4,4'-Biphenyldithiol; 4,4'-Dimercaptobiphenyl; 4,4'-Thiobiphenyl	C12H10S2	0	0	0	CAS: 6954-27-4 PubChem: 17395569 ChEBI: 34363 NIKKAJI: J265.994H
metabolite_02442	218.09	218.09	2.5291	C03738	gamma-L-Glutamyl-D-alanine; L-gamma-Glutamyl-D-alanine	C8H14N2O5	R01149	0	2.3.2.14	PubChem: 6501 ChEBI: 16834 NIKKAJI: J1.287.707B
metabolite_02435	217.059	217.058	1.46086	C04690	2-(Hydroxymethyl)-3-(acetamidomethylene)succinate; 2-(Acetamidomethylene)-3-(hydroxymethyl)succinate	C8H11NO6	R04397 R04570	ko00750 Vitamin B6 metabolism	1.14.12.5 3.5.1.66	PubChem: 7270 ChEBI: 16216 3DMET: B04952 NIKKAJI: J2.752.935F
metabolite_03437	295.128	295.129	-3.61176	C03416	N6,N6-Dimethyladenosine	C12H17N5O4	0	0	0	CAS: 2620-62-4 PubChem: 6245 ChEBI: 28284 PDB-CCD: 26A NIKKAJI: J108.278G
metabolite_07826	645.024	645.022	1.95311	C06823	Amiodarone	C25H29I2NO3	0	0	0	CAS: 1951-25-3 PubChem: 9041 ChEBI: 2663 NIKKAJI: J7.829H
metabolite_09625	920.28	920.277	3.52851	C17674	Cassiaside B2	C39H52O25	0	0	0	PubChem: 96024017
metabolite_03251	285.085	285.085	0.462466	C10134	Buchananine	C12H15NO7	0	0	0	CAS: 70802-12-9 PubChem: 12320 KNApSAcK: C00002025 3DMET: B03572 NIKKAJI: J18.632E
metabolite_04796	388.125	388.126	-2.67562	C16489	Fructoselysine 6-phosphate	C12H25N2O10P	R08124 R08125	0	2.7.1.- 3.5.-.-	PubChem: 47205785 NIKKAJI: J2.802.739G
metabolite_02921	254.039	254.04	-2.84046	C08275	L-Djenkolic acid; Djenkolic acid	C7H14N2O4S2	0	0	0	CAS: 498-59-9 PubChem: 10473 KNApSAcK: C00001356 NIKKAJI: J28.556K
metabolite_02460	219.097	219.097	-2.12718	C03417	Ngamma-Nitro-L-arginine	C6H13N5O4	0	0	1.14.13.39 (I)	PubChem: 6246 PDB-CCD: NRG NIKKAJI: J4.446F
metabolite_02945	257.082	257.083	-4.85801	C08195	Meclofenoxate	C12H16ClNO3	0	0	0	CAS: 51-68-3 PubChem: 10394 NIKKAJI: J4.124F
metabolite_02459	219.066	219.067	-5.41377	C13671	(S)-F-Willardiine	C7H10FN3O4	0	0	0	PubChem: 586263 NIKKAJI: J2.785.803A
metabolite_09633	921.251	921.248	3.64022	C05274	Decanoyl-CoA	C31H54N7O17P3S	R04742 R04753 R04754	ko00062 Fatty acid elongation in mitochondria ko00071 Fatty acid metabolism ko01100 Metabolic pathways	1.3.1.8 1.3.1.38 1.3.3.6 1.3.99.3 1.3.99.13 1.3.99.- 2.3.1.16	PubChem: 7661 ChEBI: 28493 LIPIDMAPS: LMFA07050022 3DMET: B05002 NIKKAJI: J362.551F
metabolite_02448	218.098	218.098	-2.08544	C17228	2-Oxo-9-methylthiononanoic acid; 9-Methylthio-2-nonanoic acid	C10H18O3S	R08642 R08643 R08644	ko00966 Glucosinolate biosynthesis ko01110 Biosynthesis of secondary metabolites	1.1.1.- 2.3.3.- 2.6.1.-	PubChem: 96023636 KNApSAcK: C00007654 NIKKAJI: J2.806.101C
metabolite_09023	827.227	827.224	3.93863	C06788	Benanomicin A	C39H41NO19	0	0	0	PubChem: 9008 KNApSAcK: C00017923
metabolite_03430	295.063	295.06	8.66479	C13061	Acetylsulfamethoxazole	C12H13N3O4S	0	0	0	CAS: 21312-10-7 PubChem: 585125 ChEBI: 31169 NIKKAJI: J226.185E
metabolite_05060	410.09	410.092	-4.87774	C10937	Bensulfuron methyl; Methyl bensulfuron	C16H18N4O7S	0	0	0	CAS: 83055-99-6 PubChem: 13120 NIKKAJI: J195.901H
metabolite_03211	281.08	281.079	3.2775	C07487	Nitrazepam	C15H11N3O3	0	0	0	CAS: 146-22-5 PubChem: 9690 NIKKAJI: J2.956D
metabolite_02853	246.162	246.162	-0.975186	C10793	Geranylhydroquinone	C16H22O2	R09041 R09042 R09045	ko00130 Ubiquinone and other terpenoid-quinone biosynthesis ko01110 Biosynthesis of secondary metabolites	1.14.13.-	CAS: 10457-66-6 PubChem: 12976 KNApSAcK: C00002650 3DMET: B04127 NIKKAJI: J40.428D
metabolite_08159	712.196	712.2	-5.76756	C08541	Bougainvillein-r-I	C30H36N2O18	0	0	0	CAS: 30513-63-4 PubChem: 10734 KNApSAcK: C00001585 3DMET: B02211 NIKKAJI: J624.060G
metabolite_03363	291.053	291.051	7.34499	C15433	1-(6-Oxo-6H-dibenzo[b,d]pyran-3-yl)-1H-pyrrole-2,5-dione	C17H9NO4	0	0	0	PubChem: 17396430 NIKKAJI: J2.794.461B
metabolite_05305	431.057	431.059	-5.29073	C10952	Rimsulfuron	C14H17N5O7S2	0	0	0	CAS: 122931-48-0 PubChem: 13135 NIKKAJI: J646.756C
metabolite_05159	420.127	420.123	9.89281	C11674	Secogalioside	C17H24O12	0	0	0	PubChem: 13839 KNApSAcK: C00010791 NIKKAJI: J230.911D
metabolite_03365	291.079	291.082	-8.67316	C07573	Prontosil; Sulfamidochrysoidine; Prontosil rubrum	C12H13N5O2S	0	0	0	CAS: 103-12-8 PubChem: 9776 ChEBI: 8464 NIKKAJI: J8.625H
metabolite_05175	421.2	421.197	7.44628	C11098	Fenpyroximate	C24H27N3O4	0	0	0	CAS: 134098-61-6 PubChem: 13280 ChEBI: 5011 NIKKAJI: J449.811I
metabolite_04839	391.158	391.156	4.84744	C11622	Tetramethylrosamine	C24H24ClN2O	0	0	0	PubChem: 13787 ChEBI: 9494 NIKKAJI: J2.078.662K
metabolite_04838	391.148	391.148	-1.21175	C08337	Proacaciberin	C16H25NO10	0	0	0	CAS: 79197-21-0 PubChem: 10535 KNApSAcK: C00001451 NIKKAJI: J56.251C
metabolite_05033	408.178	408.18	-3.43509	C09579	Vernoflexuoside	C21H28O8	0	0	0	CAS: 57576-33-7 PubChem: 11770 KNApSAcK: C00003387 3DMET: B03098 NIKKAJI: J14.153D
metabolite_02644	229.147	229.149	-9.40779	C11707	Pronethalol; Pronetalol	C15H19NO	0	0	0	CAS: 54-80-8 PubChem: 13872 NIKKAJI: J793E
metabolite_09114	839.136	839.143	-8.43995	C00827	Lactoyl-CoA	C24H40N7O18P3S	R01449 R02963 R05508	ko00640 Propanoate metabolism ko00643 Styrene degradation ko01100 Metabolic pathways	2.8.3.1 4.2.1.54	PubChem: 4085 ChEBI: 15529 3DMET: B04733 NIKKAJI: J2.660.140A
metabolite_04884	394.308	394.309	-0.786621	C16258	Petromyzonol; 5alpha-Cholan-3alpha,7alpha,12alpha,24-tetrol	C24H42O4	R07797	0	2.8.2.31	PubChem: 47205566 ChEBI: 50108 LipidBank: BBA0301 NIKKAJI: J2.032.403A
metabolite_03044	265.15	265.153	-9.3717	C14526	Esprocarb	C15H23NOS	0	0	0	CAS: 85785-20-2 PubChem: 17395526 NIKKAJI: J195.900J
metabolite_02633	229.048	229.047	4.65247	C06821	Amiloride	C6H8ClN7O	0	0	0	CAS: 2609-46-3 PubChem: 9039 ChEBI: 2639 PDB-CCD: AMR NIKKAJI: J9.514A
metabolite_05152	419.777	419.779	-5.67818	C18146	Oxychlordane	C10H4Cl8O	0	0	0	CAS: 27304-13-8 PubChem: 96024363 NIKKAJI: J239.137F
metabolite_03376	292.067	292.064	9.4891	C14204	Hydroxyflutamide	C11H11F3N2O4	0	0	0	CAS: 52806-53-8 PubChem: 7847014 PDB-CCD: HFT NIKKAJI: J275.223I
metabolite_04825	390.153	390.152	2.24797	C01433	Loganin	C17H26O10	R03554 R03555 R03556	ko00902 Monoterpenoid biosynthesis map01062 Biosynthesis of terpenoids and steroids ko01100 Metabolic pathways ko01110 Biosynthesis of secondary metabolites	1.3.3.9 1.14.13.74 2.1.1.50	CAS: 18524-94-2 PubChem: 4616 ChEBI: 15771 LIPIDMAPS: LMPR0102070001 KNApSAcK: C00003088 3DMET: B01449 NIKKAJI: J13.561E
metabolite_02613	228.111	228.112	-4.87914	C13733	(S)-ATPA	C10H16N2O4	0	0	0	PubChem: 586322 PDB-CCD: CE2 NIKKAJI: J621.630G
metabolite_09126	840.259	840.258	0.705282	C06784	Pradimicin A	C40H44N2O18	0	0	0	PubChem: 9004
metabolite_02619	228.136	228.136	1.48651	C16308	Traumatic acid; (2E)-Dodecenedioic acid; Dodec-2-enedioic acid	C12H20O4	0	ko00592 alpha-Linolenic acid metabolism	0	CAS: 6402-36-4 PubChem: 47205616 ChEBI: 545687 LIPIDMAPS: LMFA01170002 NIKKAJI: J5.789D
metabolite_04828	390.168	390.166	4.44215	C09412	Erioflorin acetate	C21H26O7	0	0	0	CAS: 27542-23-0 PubChem: 11603 KNApSAcK: C00003260 3DMET: B02945 NIKKAJI: J2.769.840I
metabolite_02273	208.077	208.077	-1.41227	C11690	Epibatidine	C11H13ClN2	0	0	0	CAS: 140111-52-0 PubChem: 13855 KNApSAcK: C00028244 NIKKAJI: J555.524H
metabolite_04767	385.92	385.917	7.63926	C06649	cis-2,3-Dihydrodiol 1,1,1-Trichloro-2,2-bis(4'-chlorophenyl)ethane; cis-2,3-Dihydrodiol DDT	C14H11Cl5O2	R05260 R05395 R05396 R05492	ko00351 DDT degradation	1.3.1.- 1.14.99.-	PubChem: 8875 ChEBI: 46743 NIKKAJI: J2.762.619J
metabolite_02284	208.146	208.147	-1.39381	C14236	4-Heptyloxyphenol; p-n-Heptyloxyphenol	C13H20O2	0	0	0	CAS: 13037-86-0 PubChem: 7847046 NIKKAJI: J27.312K
metabolite_05314	432.303	432.299	8.35183	C16146	4,4'-Diaponeurosporenic acid	C30H40O2	R07654 R07655	ko00906 Carotenoid biosynthesis	2.4.1.-	PubChem: 47205456 KNApSAcK: C00023144 NIKKAJI: J2.798.373A
metabolite_04842	391.168	391.171	-6.28293	C13780	Linopirdine	C26H21N3O	0	0	0	CAS: 105431-72-9 PubChem: 854025 NIKKAJI: J399.573I
metabolite_03353	290.188	290.187	3.35884	C14043	ML-236C	C18H26O3	0	0	0	CAS: 58889-18-2 PubChem: 7846935 KNApSAcK: C00018117 NIKKAJI: J14.713C
metabolite_03505	300.027	300.027	0.60865	C10394	Pseudopurpurin	C15H8O7	0	0	0	CAS: 476-41-5 PubChem: 12580 KNApSAcK: C00002856 3DMET: B03807 NIKKAJI: J12.549K
metabolite_03506	300.053	300.055	-7.26454	C07771	Tazobactam	C10H12N4O5S	0	0	0	CAS: 89786-04-9 PubChem: 9973 NIKKAJI: J246.119F
metabolite_04762	385.106	385.102	8.26814	C03431	S-Inosyl-L-homocysteine	C14H19N5O6S	R00193	0	3.5.4.28	PubChem: 6258 ChEBI: 17010 PDB-CCD: SIB NIKKAJI: J2.147.003A
metabolite_07722	632.392	632.396	-5.98776	C08964	Oleanoic acid 3-O-glucuronide	C36H56O9	0	0	0	CAS: 26020-14-4 PubChem: 11156 ChEBI: 37658 LIPIDMAPS: LMPR0106150003 KNApSAcK: C00003538 3DMET: B02566 NIKKAJI: J70.011H
metabolite_05490	443.024	443.027	-5.1705	C00035	GDP; Guanosine 5'-diphosphate; Guanosine diphosphate	C10H15N5O11P2	R00328 R00330 R00332 R00335 R00336 R00337 R00394 R00430 R00431 R00432 R00439 R00517 R00883 R00887 R00890 R00968 R01009 R01135 R01517 R02019 R02168 R02405 R02890 R03129 R03378 R03519 R03768 R03769 R03829 R04081 R04082 R04331 R04502 R04553 R04646 R05002 R05106 R05768 R06558 R07257 R07678 R08692 R08858 R08947	ko00230 Purine metabolism ko01100 Metabolic pathways ko03013 RNA transport	1.17.4.1 2.4.1.29 2.4.1.32 2.4.1.33 2.4.1.36 2.4.1.48 2.4.1.54 2.4.1.65 2.4.1.69 2.4.1.83 2.4.1.110 2.4.1.132 2.4.1.142 2.4.1.152 2.4.1.217 2.4.1.246 2.4.1.- 2.7.1.11 (E) 2.7.1.40 2.7.1.48 2.7.1.81 2.7.1.156 2.7.2.10 2.7.4.6 2.7.4.8 2.7.7.8 2.7.7.22 2.7.7.69 3.1.7.2 3.2.1.42 3.6.1.5 3.6.1.6 3.6.1.42 3.6.5.1 3.6.5.2 3.6.5.3 3.6.5.4 3.6.5.5 3.6.5.6 4.1.1.32 6.2.1.4 6.2.1.10 6.3.4.4	CAS: 146-91-8 PubChem: 3337 ChEBI: 17552 PDB-CCD: GDP 3DMET: B01135 NIKKAJI: J40.056D
metabolite_05200	423.066	423.063	7.45212	C08417	Gluconasturtiin; 2-Phenylethyl glucosinolate	C15H21NO9S2	0	ko00966 Glucosinolate biosynthesis ko01110 Biosynthesis of secondary metabolites	0	CAS: 499-30-9 PubChem: 10613 ChEBI: 5413 KNApSAcK: C00007350 NIKKAJI: J390.323K
metabolite_03187	278.127	278.124	9.12202	C05775	alpha-Ribazole; N1-(alpha-D-Ribosyl)-5,6-dimethylbenzimidazole	C14H18N2O4	R04594 R05223	ko00740 Riboflavin metabolism ko00860 Porphyrin and chlorophyll metabolism ko01100 Metabolic pathways	2.7.8.26 3.1.3.73	CAS: 132-13-8 PubChem: 8070 ChEBI: 10329 3DMET: B05111 NIKKAJI: J10.013G
metabolite_09268	867.28	867.277	3.21423	C08326	Anthemis glycoside A	C39H49NO21	0	0	0	CAS: 89354-48-3 PubChem: 10524 ChEBI: 2747 KNApSAcK: C00001438 NIKKAJI: J2.765.645E
metabolite_05027	407.813	407.811	5.39937	C15648	Octachlorocamphene	C10H8Cl8	0	0	0	CAS: 1319-80-8 PubChem: 17396638 NIKKAJI: J39.020H
metabolite_03059	267.101	267.1	2.45855	C10958	Prinomide	C15H13N3O2	0	0	0	CAS: 77639-66-8 PubChem: 13141 NIKKAJI: J33.167H
metabolite_05201	423.168	423.169	-2.91246	C12223	N-Methyl-2,3,7,8-tetramethoxy-5,6-dihydrobenzophenathridine-6- ethanoic acid	C24H25NO6	0	0	0	PubChem: 14368 NIKKAJI: J2.781.608H
metabolite_05202	423.174	423.173	3.40469	C08336	Neolinustatin	C17H29NO11	0	0	0	CAS: 72229-42-6 PubChem: 10534 KNApSAcK: C00001450 NIKKAJI: J412.306I
metabolite_05030	408.159	408.155	9.56959	C11710	Devazepide; MK-329	C25H20N4O2	0	0	0	CAS: 103420-77-5 PubChem: 13875 NIKKAJI: J273.248C
metabolite_03347	290.115	290.115	0.357395	C09016	5-O-Methylvisamminol	C16H18O5	0	0	0	CAS: 80681-42-1 PubChem: 11208 LIPIDMAPS: LMPK13110002 KNApSAcK: C00002438 3DMET: B02615 NIKKAJI: J605.839F
metabolite_02807	244.088	244.088	-1.0524	C00120	Biotin; D-Biotin; Vitamin H; Coenzyme R	C10H16N2O3S	R01074 R01075 R01076 R01077 R01078 R04562 R04563 R04582 R04604	ko00780 Biotin metabolism ko01100 Metabolic pathways	2.1.3.1 (C) 2.8.1.6 3.5.1.12 4.1.1.3 (C) 6.2.1.11 6.3.4.6 (C) 6.3.4.9 6.3.4.10 6.3.4.11 6.3.4.15 6.4.1.1 (C) 6.4.1.2 (C) 6.4.1.3 (C) 6.4.1.4 (C) 6.4.1.5 (C)	CAS: 58-85-5 PubChem: 3420 ChEBI: 15956 KNApSAcK: C00000756 PDB-CCD: BTN 3DMET: B01165 NIKKAJI: J94.599D
metabolite_03047	266.082	266.079	8.63741	C12189	Ungeremine	C16H12NO3	0	0	0	CAS: 2121-12-2 PubChem: 14335 KNApSAcK: C00029172 NIKKAJI: J489.734J
metabolite_05187	422.215	422.216	-1.71167	C17614	1-Octen-3-ol-3-o-beta-D-xylopyranosyl(1->6)-beta-D-glucopyranoside	C19H34O10	0	0	0	PubChem: 96023958 NIKKAJI: J989.998G
metabolite_09276	868.403	868.401	2.11558	C04394	Peptidoglycan(N-acetyl-D-glucosamine); Peptideglycan(N-acetyl-D-glucosamine)	C34H60N8O18	0	0	0	PubChem: 7033 NIKKAJI: J2.750.483C
metabolite_05184	422.162	422.158	9.87088	C07072	Losartan	C22H23ClN6O	0	0	0	CAS: 114798-26-4 PubChem: 9283 ChEBI: 6541 NIKKAJI: J276.444J
metabolite_02654	230.066	230.068	-8.39787	C11800	Thiaburimamide	C8H14N4S2	0	map07227 Histamine H2/H3 receptor agonists/antagonists	0	CAS: 38603-23-5 PubChem: 13964 NIKKAJI: J126.249A
metabolite_05484	442.345	442.347	-4.35105	C14607	Testosterone decanoate; 17beta-Hydroxyandrost-4-en-3-one decanoate	C29H46O3	0	0	0	CAS: 5721-91-5 PubChem: 17395607 NIKKAJI: J225.117E
metabolite_03300	288.049	288.052	-8.85474	C14304	Furamizole; NF 161	C12H8N4O5	0	0	0	CAS: 17505-25-8 PubChem: 17395304 NIKKAJI: J38.374K
metabolite_03298	287.951	287.95	2.92618	C12059	Triclosan	C12H7Cl3O2	0	0	0	CAS: 3380-34-5 PubChem: 14214 ChEBI: 164200 PDB-CCD: TCL NIKKAJI: J7.727E
metabolite_07946	661.419	661.418	1.15281	C16998	Pavoninin 1	C37H59NO9	0	0	0	CAS: 94426-01-4 PubChem: 96023484 NIKKAJI: J261.845A
metabolite_04879	394.05	394.051	-1.68246	C17399	Epithienamycin F	C13H18N2O8S2	0	0	0	CAS: 79057-45-7 PubChem: 96023752 NIKKAJI: J2.806.288E
metabolite_02252	207.162	207.162	2.38605	C09872	Luciduline	C13H21NO	0	0	0	CAS: 21041-42-9 PubChem: 12058 KNApSAcK: C00001942 3DMET: B03339 NIKKAJI: J15.889E
metabolite_03379	292.11	292.109	2.82215	C16806	Coumatetralyl	C19H16O3	0	0	0	CAS: 5836-29-3 PubChem: 96023330 NIKKAJI: J3.723K
metabolite_09609	918.354	918.351	3.64482	C08438	alpha-Amanitin	C39H54N10O14S	0	0	0	CAS: 23109-05-9 PubChem: 10632 ChEBI: 37415 KNApSAcK: C00001516 NIKKAJI: J372.605C
metabolite_02561	226.125	226.127	-7.52975	C11801	4-Methylburimamide	C10H18N4S	0	0	0	PubChem: 13965 NIKKAJI: J1.567.192K
metabolite_05139	418.308	418.307	2.84438	C15221	Diisononyl phthalate	C26H42O4	0	0	0	CAS: 28553-12-0 PubChem: 17396218 ChEBI: 35459 NIKKAJI: J263.526G
metabolite_02567	226.168	226.169	-5.71274	C04277	1,8-Diazacyclotetradecane-2,9-dione	C12H22N2O2	R03448	0	3.5.2.12	PubChem: 6940 ChEBI: 16968 3DMET: B00697 NIKKAJI: J450.663D
metabolite_02883	249.04	249.038	9.24997	C00627	Pyridoxine phosphate; Pyridoxine 5-phosphate; Pyridoxine 5'-phosphate; Pyridoxol 5'-phosphate	C8H12NO6P	R00278 R01909 R01911 R05838	ko00750 Vitamin B6 metabolism ko01100 Metabolic pathways	1.4.3.5 2.6.99.2 2.7.1.35 3.1.3.74	CAS: 447-05-2 PubChem: 3900 ChEBI: 28803 KNApSAcK: C00007505 PDB-CCD: PXP 3DMET: B00148 NIKKAJI: J196.145D
metabolite_02569	226.193	226.195	-6.80801	C08322	(9Z)-Tetradecenoic acid; Myristoleic acid; 9-Tetradecenoic acid; (Z)-Tetradec-9-enoic acid	C14H26O2	0	0	0	CAS: 544-64-9 PubChem: 10520 ChEBI: 27781 LIPIDMAPS: LMFA01030051 LipidBank: DFA0090 KNApSAcK: C00001229 3DMET: B02166 NIKKAJI: J11.362J
metabolite_03485	298.069	298.071	-7.55723	C00994	D-Prephenyllactate	C13H14O8	0	0	0	PubChem: 4240 ChEBI: 27441 NIKKAJI: J2.731.062A
metabolite_05146	419.169	419.172	-5.41505	C06447	2-N,6-N-Bis(2,3-dihydroxy-N-benzoyl)-L-serine amide	C20H25N3O7	0	0	0	PubChem: 8680 NIKKAJI: J2.767.408I
metabolite_02311	210.079	210.08	-5.26965	C12143	2-Aminoacridone; AMAC	C13H10N2O	0	0	0	CAS: 27918-14-5 PubChem: 14290 NIKKAJI: J88.528B
metabolite_03483	298.054	298.056	-7.44972	C11030	Quinalphos	C12H15N2O3PS	0	0	0	CAS: 13593-03-8 PubChem: 13213 ChEBI: 8712 NIKKAJI: J8.128K
metabolite_07985	673.263	673.261	3.37551	C08442	Ustiloxin; Ustiloxin A	C28H43N5O12S	0	0	0	CAS: 143557-93-1 PubChem: 10636 KNApSAcK: C00016646 NIKKAJI: J506.415E
metabolite_03011	262.23	262.23	0.55516	C14245	4-Dodecylphenol	C18H30O	0	0	0	CAS: 104-43-8 PubChem: 7847055 NIKKAJI: J104.968B
metabolite_05047	408.376	408.374	4.11761	C16144	4,4'-Diapophytoene; Dehydrosqualene	C30H48	R07652 R07653	ko00906 Carotenoid biosynthesis	1.14.99.- 2.5.1.-	CAS: 53872-54-1 11051-27-7 PubChem: 47205454 NIKKAJI: J419.919G
metabolite_07753	635.142	635.145	-5.05593	C11278	Aflatoxin B1exo-8,9-epoxide-GSH; 8,9-Dihydro-8-(S-glutathionyl)-9-hydroxyaflatoxin B1	C27H29N3O13S	0	0	0	CAS: 68385-50-2 PubChem: 13455 ChEBI: 2505 LIPIDMAPS: LMPK10000005 3DMET: B05518 NIKKAJI: J777.385D
metabolite_03474	297.078	297.081	-7.71945	C16626	Albendazole sulfone	C12H15N3O4S	0	0	0	CAS: 75184-71-3 PubChem: 51090952 NIKKAJI: J69.194A
metabolite_04808	389.045	389.044	3.12893	C08425	Progoitrin; 2(R)-2-Hydroxy-3-butenyl glucosinolate; Glucorapiferin	C11H19NO10S2	0	0	0	CAS: 585-95-5 PubChem: 10620 ChEBI: 8454 KNApSAcK: C00001486 NIKKAJI: J181.341B
metabolite_03406	294.038	294.04	-8.34146	C10406	Tricrozarin A	C13H10O8	0	0	0	CAS: 107817-60-7 PubChem: 12592 KNApSAcK: C00002865 3DMET: B03819 NIKKAJI: J2.773.182A
metabolite_03208	280.204	280.206	-6.69241	C04867	Methyl (2E,6E)-(10R,11S)-10,11-epoxy-3,7,11-trimethyltrideca-2,6-dienoate	C17H28O3	R04608	0	3.1.1.59	PubChem: 7422 ChEBI: 15581 LIPIDMAPS: LMFA01070020 NIKKAJI: J37.975A
metabolite_05355	435.321	435.324	-6.84504	C13806	Philanthotoxin 343	C23H41N5O3	0	0	0	CAS: 115976-93-7 PubChem: 854051 NIKKAJI: J376.680B
metabolite_02889	250.023	250.024	-7.33558	C16152	Blue pigment	C10H6N2O6	R07948	ko00760 Nicotinate and nicotinamide metabolism	0	PubChem: 47205462 NIKKAJI: J2.486.577K
metabolite_03026	264.1	264.099	1.33897	C10427	1'-Acetoxyeugenol acetate	C14H16O5	0	0	0	CAS: 53890-24-7 PubChem: 12612 KNApSAcK: C00002712 3DMET: B03835 NIKKAJI: J788.347A
metabolite_09290	870.566	870.561	5.85998	C05797	Pheophytin a	C55H74N4O5	R08584	ko00860 Porphyrin and chlorophyll metabolism	0	PubChem: 8092 ChEBI: 8108 PDB-CCD: PHO 3DMET: B01896 NIKKAJI: J37.089D
metabolite_02334	210.126	210.126	-2.97707	C16317	(+)-7-Isojasmonic acid	C12H18O3	R07902	ko00592 alpha-Linolenic acid metabolism ko01100 Metabolic pathways	3.2.1.-	PubChem: 47205625 ChEBI: 18435 KNApSAcK: C00000446 NIKKAJI: J128.620J
metabolite_02305	210.053	210.052	2.39669	C05619	5-Hydroxyferulate	C10H10O5	R02379 R06583 R07440	ko00940 Phenylpropanoid biosynthesis map01061 Biosynthesis of phenylpropanoids ko01100 Metabolic pathways ko01110 Biosynthesis of secondary metabolites	1.14.13.- 2.1.1.68 6.2.1.12	PubChem: 7937 KNApSAcK: C00007336 3DMET: B00811 NIKKAJI: J821.082I
metabolite_05351	435.205	435.205	-0.337671	C10585	Cryogenine; Lythran-12-one, 4'',5''-dimethoxy-2'-hydroxy-, (10-alpha)-; Vertine	C26H29NO5	0	0	0	CAS: 10308-13-1 PubChem: 12768 KNApSAcK: C00002330 3DMET: B03977 NIKKAJI: J15.654J
metabolite_04768	385.988	385.992	-9.89667	C14413	Triphenyltin chloride	C18H15ClSn	0	0	0	CAS: 639-58-7 PubChem: 17395413 NIKKAJI: J2.101F
metabolite_02597	228.002	228.004	-9.95387	C11319	3,5-Dinitrosalicylic acid	C7H4N2O7	0	0	0	CAS: 609-99-4 PubChem: 13494 NIKKAJI: J208.324H
metabolite_02596	227.959	227.961	-6.98053	C18244	2,4-Dichloro-3-oxoadipate	C6H6Cl2O5	R09137 R09138 R09139	ko00361 Chlorocyclohexane and chlorobenzene degradation	1.3.1.32
metabolite_09587	915.204	915.199	5.68547	C11929	Perillyl-CoA	C31H48N7O17P3S	R06367 R06368 R06369	ko00903 Limonene and pinene degradation ko01110 Biosynthesis of secondary metabolites	4.2.1.- 6.2.1.-	PubChem: 14090 ChEBI: 37002 3DMET: B05572 NIKKAJI: J2.777.828C
metabolite_02599	228.063	228.063	2.49105	C06581	2-Hydroxy-3-carboxy-6-oxo-7-methylocta-2,4-dienoate	C10H12O6	R05248 R05377	ko00622 Xylene degradation	1.13.11.- 4.1.1.-	PubChem: 8810 3DMET: B00980 NIKKAJI: J2.762.445F
metabolite_03383	292.121	292.123	-5.27942	C11163	INF271	C18H16N2O2	0	0	0	PubChem: 13345 NIKKAJI: J1.208.976G
metabolite_03384	292.132	292.132	0.996679	C11740	SB 206553	C17H16N4O	0	0	0	PubChem: 13905 NIKKAJI: J689.934J
metabolite_07739	634.081	634.082	-1.90212	C10219	Corilagin	C27H22O18	0	0	0	CAS: 23094-69-1 PubChem: 12405 ChEBI: 3884 KNApSAcK: C00002915 3DMET: B03646 NIKKAJI: J338.244C
metabolite_08210	720.389	720.382	8.97491	C09156	Epivoacorine	C43H52N4O6	0	0	0	CAS: 4835-65-8 PubChem: 11348 KNApSAcK: C00025729 3DMET: B05327 NIKKAJI: J2.768.821G
metabolite_04817	390.106	390.109	-7.70157	C08543	Dopaxanthin	C18H18N2O8	R08826 R08827 R08828	ko00965 Betalain biosynthesis ko01110 Biosynthesis of secondary metabolites	1.10.3.- 1.14.18.-	CAS: 71199-31-0 PubChem: 10736 KNApSAcK: C00001587 3DMET: B02213 NIKKAJI: J18.773I
metabolite_03397	293.105	293.108	-9.6438	C07356	Oxaprozin	C18H15NO3	0	0	0	CAS: 21256-18-8 PubChem: 9561 NIKKAJI: J10.781F
metabolite_02574	226.999	227	-6.54014	C12469	3-Amino-4,7-dihydroxy-8-chlorocoumarin	C9H6ClNO4	R06766 R06776	ko00401 Novobiocin biosynthesis ko01110 Biosynthesis of secondary metabolites	0	PubChem: 582859 NIKKAJI: J2.783.680A
metabolite_03398	293.116	293.119	-9.52951	C15040	GYKI 52466; 4-(8-Methyl-9H-1,3-dioxolo[4,5-h][2,3]benzodiazepin-5-yl)benzenamine	C17H15N3O2	0	map07117 Benzodiazepine family	0	CAS: 102771-26-6 PubChem: 17396037 NIKKAJI: J347.048B
metabolite_03391	293.054	293.054	1.16807	C03536	Pyrimidine 5'-nucleotide	C9H14N2O7P	R02171	0	3.2.2.10	PubChem: 6341 ChEBI: 39457 NIKKAJI: J2.742.971H
metabolite_03387	292.837	292.839	-4.96248	C14338	Pentachloronitrobenzene; Quintozene; PCNB	C6Cl5NO2	0	0	0	CAS: 82-68-8 PubChem: 17395338 NIKKAJI: J3.869E
metabolite_04820	390.116	390.117	-2.32867	C09788	Monotropein	C16H22O11	0	0	0	CAS: 5945-50-6 PubChem: 11976 LIPIDMAPS: LMPR0102070012 KNApSAcK: C00003089 3DMET: B03285 NIKKAJI: J8.311I
metabolite_03560	303.143	303.143	1.04052	C05324	Nicotianamine	C12H21N3O6	R00075 R07277	0	2.5.1.43 2.6.1.80	CAS: 34441-14-0 PubChem: 7705 ChEBI: 17721 KNApSAcK: C00016287 NIKKAJI: J18.352K
metabolite_04739	383.101	383.097	9.87184	C10602	Lilaline	C20H17NO7	0	0	0	CAS: 110011-49-9 PubChem: 12785 KNApSAcK: C00002347 3DMET: B05452 NIKKAJI: J2.770.785H
metabolite_04026	331.127	331.126	3.31189	C03996	5'-O-beta-D-Glucosylpyridoxine	C14H21NO8	R01912	0	2.4.1.160	PubChem: 6709 ChEBI: 17382 NIKKAJI: J642.966A
metabolite_04491	364.042	364.041	4.10539	C00655	Xanthosine 5'-phosphate; Xanthylic acid; XMP; (9-D-Ribosylxanthine)-5'-phosphate	C10H13N4O9P	R01130 R01230 R01231 R02142 R02719 R02720 R02805	ko00230 Purine metabolism map01060 Biosynthesis of plant secondary metabolites map01065 Biosynthesis of alkaloids derived from histidine and purine ko01100 Metabolic pathways ko01110 Biosynthesis of secondary metabolites	1.1.1.205 2.4.2.8 2.4.2.22 3.1.3.5 3.6.1.17 3.6.1.19 6.3.4.1 6.3.5.2	CAS: 523-98-8 PubChem: 3925 ChEBI: 15652 KNApSAcK: C00007396 PDB-CCD: XMP 3DMET: B01300 NIKKAJI: J29.066A
metabolite_04036	332.068	332.069	-2.54919	C10355	Hypoxylone	C20H12O5	0	0	0	CAS: 89701-95-1 PubChem: 12541 KNApSAcK: C00002830 3DMET: B03769 NIKKAJI: J2.773.108B
metabolite_08705	786.092	786.097	-7.43868	C10241	Tellimagrandin I; 1-Desgalloyleugeniin	C34H26O22	0	0	0	CAS: 79786-08-6 PubChem: 12427 KNApSAcK: C00002938 3DMET: B05425 NIKKAJI: J339.288K
metabolite_04025	331.082	331.084	-5.26204	C08716	Malvidin; Malvidin chloride	C17H15O7	0	0	0	CAS: 643-84-5 PubChem: 10909 LIPIDMAPS: LMPK12010004 KNApSAcK: C00020647 3DMET: B02349 NIKKAJI: J244.836J
metabolite_06317	500.17	500.17	-0.27085	C11374	GW1843; 1843U89	C27H24N4O6	0	0	0	CAS: 139987-54-5 PubChem: 13548 PDB-CCD: F89 NIKKAJI: J525.129J
metabolite_04038	332.074	332.073	3.09188	C01158	1-O-Galloyl-beta-D-glucose; 1-Galloyl-beta-glucose; beta-Glucogallin; 1-Galloyl-beta-D-glucose	C13H16O10	R00049 R03297 R04498	map01061 Biosynthesis of phenylpropanoids	2.3.1.90 2.3.1.143 2.4.1.136	CAS: 554-37-0 PubChem: 4386 ChEBI: 15834 KNApSAcK: C00002652 3DMET: B01396
metabolite_00646	129.959	129.958	7.80857	C14860	2,2-Dichloro-1,1-ethanediol	C2H4Cl2O2	R07095	ko00980 Metabolism of xenobiotics by cytochrome P450	0	CAS: 16086-14-9 PubChem: 17395858 NIKKAJI: J286.813J
metabolite_03994	328.152	328.152	-0.356171	C09965	Rhododendrin	C16H24O7	0	0	0	CAS: 497-78-9 PubChem: 12151 KNApSAcK: C00003014 3DMET: B03417 NIKKAJI: J142.196D
metabolite_04497	364.106	364.107	-1.64338	C17939	10-Hydroxycamptothecin	C20H16N2O5	0	0	0	CAS: 19685-09-7 PubChem: 96024160 NIKKAJI: J258.662B
metabolite_00752	135.054	135.055	-1.66454	C00147	Adenine; 6-Aminopurine	C5H5N5	R00182 R00190 R00194 R01244 R01245 R01401 R01402 R01561 R02557 R05708	ko00230 Purine metabolism ko00908 Zeatin biosynthesis ko01100 Metabolic pathways	1.5.99.12 2.4.2.1 2.4.2.7 2.4.2.8 2.4.2.28 3.2.2.1 3.2.2.4 3.2.2.7 3.2.2.8 3.2.2.9 3.2.2.16 3.5.4.2	CAS: 73-24-5 PubChem: 3447 ChEBI: 16708 KNApSAcK: C00001490 PDB-CCD: ADE 3DMET: B00041 NIKKAJI: J5.257D
metabolite_07116	574.214	574.211	4.4489	C09332	Tetrahydrofolyl-[Glu](2); THF-L-glutamate	C24H30N8O9	R00942	ko00790 Folate biosynthesis	6.3.2.17	PubChem: 11523 ChEBI: 27650 3DMET: B05350 NIKKAJI: J2.769.210I
metabolite_00778	136.089	136.089	-0.0367032	C14311	4-Propylphenol	C9H12O	0	0	0	CAS: 645-56-7 PubChem: 17395311 NIKKAJI: J13.769C
metabolite_08422	758.512	758.512	0.704786	C15937	(3R,2'S)-Myxol 2'-(2,4-di-O-methyl-alpha-L-fucoside)	C48H70O7	R07554	ko00906 Carotenoid biosynthesis	0	PubChem: 47205254 NIKKAJI: J2.797.014A
metabolite_04503	364.24	364.237	7.98996	C07619	Quinestrol	C25H32O2	0	0	0	CAS: 152-43-2 PubChem: 9821 ChEBI: 8716 LIPIDMAPS: LMST02010037 LipidBank: SST0287 3DMET: B02134 NIKKAJI: J5.865C
metabolite_06276	497.211	497.209	3.86197	C12112	Validamycin A; Validacin; Validamycin; Valimon	C20H35NO13	0	0	0	CAS: 37248-47-8 PubChem: 14259 KNApSAcK: C00018797 NIKKAJI: J108.001F
metabolite_07105	573.28	573.28	0.249895	C03183	Z-Gly-Pro-Leu-Gly-Pro	C28H39N5O8	0	0	0	CAS: 2646-61-9 PubChem: 6062 NIKKAJI: J759.140C
metabolite_06294	498.2	498.201	-1.01174	C16724	Strictosamide	C26H30N2O8	R08487 R08488	map01060 Biosynthesis of plant secondary metabolites map01063 Biosynthesis of alkaloids derived from shikimate pathway	0	PubChem: 96023248 NIKKAJI: J412.421I
metabolite_00697	132.025	132.024	3.63743	C11074	THTC; 2-n-Tetrahydrothiophenecarboxylic acid	C5H8O2S	0	0	0	PubChem: 13256 NIKKAJI: J2.788.518G
metabolite_04494	364.084	364.085	-1.31733	C10955	Sulfometuron methyl	C15H16N4O5S	0	0	0	CAS: 74222-97-2 PubChem: 13138 PDB-CCD: 1SM NIKKAJI: J21.691G
metabolite_04495	364.095	364.097	-6.1296	C10636	Justicidin B	C21H16O6	0	0	0	CAS: 17951-19-8 PubChem: 12819 KNApSAcK: C00000701 3DMET: B04017 NIKKAJI: J13.813D
metabolite_10571	1215.43	1215.42	8.27924	C15614	(24R,25R)-3alpha,7alpha,12alpha,24-Tetrahydroxy-5beta-cholestan-26- oyl-CoA	C48H80N7O21P3S	R07374	0	1.17.99.3	PubChem: 17396605 NIKKAJI: J2.795.109K
metabolite_04042	332.107	332.107	1.06708	C02087	Tos-Arg-CH2Cl	C13H21ClN4O2S	0	0	3.4.21.4 (I)	PubChem: 5172 NIKKAJI: J2.735.484J
metabolite_08680	784.076	784.076	0.130671	C10236	Pedunculagin	C34H24O22	0	0	0	CAS: 7045-42-3 PubChem: 12422 KNApSAcK: C00002932 3DMET: B05424 NIKKAJI: J339.289I
metabolite_07044	566.215	566.216	-1.62958	C12405	100-1	C31H34O10	R06659 R06660	ko01057 Biosynthesis of type II polyketide products ko01110 Biosynthesis of secondary metabolites	2.4.1.-	PubChem: 582795 3DMET: B04488 NIKKAJI: J533.514K
metabolite_00563	124.016	124.016	3.41887	C07103	2-Hydroxy-1,4-benzoquinone; Hydroxybenzoquinone	C6H4O3	R05388 R05399 R06853 R06854	ko00361 Chlorocyclohexane and chlorobenzene degradation ko00627 Aminobenzoate degradation ko01100 Metabolic pathways	1.1.-.- 1.6.5.7 4.5.1.-	CAS: 2474-72-8 PubChem: 9314 ChEBI: 18400 3DMET: B01070 NIKKAJI: J546.100F
metabolite_00573	125.963	125.964	-5.22072	C08372	Dimethyl trisulfide	C2H6S3	0	0	0	CAS: 3658-80-8 PubChem: 10568 KNApSAcK: C00001246 NIKKAJI: J45.900C
metabolite_04473	362.103	362.1	7.53275	C06327	Chelirubine	C21H16NO5	R04706	ko00950 Isoquinoline alkaloid biosynthesis	1.5.3.12	CAS: 18203-11-7 PubChem: 8563 ChEBI: 17031 KNApSAcK: C00001821 C00024636 3DMET: B00934 NIKKAJI: J361.278C
metabolite_04068	333.136	333.137	-2.18085	C11341	N-Acetylphenylalanine beta-naphthyl ester; N-Acetyl-DL-phenylalanine beta-naphthyl ester	C21H19NO3	0	0	0	CAS: 20874-31-1 PubChem: 13516 ChEBI: 7219 NIKKAJI: J2.774.135E
metabolite_04077	334.099	334.097	4.81237	C05551	Penicillin G; Benzylpenicillin	C16H18N2O4S	R04103 R04318 R04868	0	2.3.1.164 3.5.1.11 3.5.2.6	CAS: 61-33-6 PubChem: 7885 ChEBI: 18208 PDB-CCD: PNN 3DMET: B01871 NIKKAJI: J2.342F
metabolite_07031	564.397	564.401	-7.06789	C08583	Canthaxanthin	C40H52O2	R07563 R07568	ko00906 Carotenoid biosynthesis	0	CAS: 514-78-3 PubChem: 10776 LIPIDMAPS: LMPR01070264 LipidBank: VCA0040 KNApSAcK: C00000922 3DMET: B02241 NIKKAJI: J6.290A
metabolite_00512	118.078	118.079	-3.13081	C14395	alpha-Methylstyrene; 1-Methyl-1-phenylethylene; 2-Phenylpropene	C9H10	0	0	0	CAS: 98-83-9 PubChem: 17395395 NIKKAJI: J3.582C
metabolite_04076	334.084	334.086	-6.57452	C12400	19-Hydroxy-8-O-methyltetrangulol	C20H14O5	R06652 R06654 R06655	ko01057 Biosynthesis of type II polyketide products	0	PubChem: 582790 ChEBI: 31062 3DMET: B04483 NIKKAJI: J2.783.311J
metabolite_04073	334.033	334.034	-0.507746	C04606	5-(3,4-Diacetoxybut-1-ynyl)-2,2'-bithiophene	C16H14O4S2	R04525	0	3.1.1.66	PubChem: 7198 ChEBI: 16013 NIKKAJI: J410.279G
metabolite_00530	120.069	120.068	3.56687	C01784	Benzamidine	C7H8N2	0	0	3.4.21.5 (I)	CAS: 618-39-3 PubChem: 4914 ChEBI: 41033 PDB-CCD: BEN NIKKAJI: J95.743G
metabolite_00595	126.104	126.104	1.94338	C07287	Sulcatone; 6-Methylhept-5-en-2-one; 6-Methyl-5-hepten-2-one	C8H14O	R05678	0	1.1.1.260	CAS: 110-93-0 PubChem: 9496 ChEBI: 16310 KNApSAcK: C00011400 NIKKAJI: J58.156I
metabolite_04055	332.184	332.185	-4.86704	C04655	(2S,3S)-2-Hydroxytridecane-1,2,3-tricarboxylate	C16H28O7	R03735	0	2.3.3.2	PubChem: 7241 ChEBI: 15608 LIPIDMAPS: LMFA01170074 3DMET: B00742 NIKKAJI: J2.752.735C
metabolite_04484	363.105	363.106	-2.83556	C11240	Rufloxacin	C17H18FN3O3S	0	0	0	CAS: 101363-10-4 PubChem: 13419 NIKKAJI: J365.971B
metabolite_08687	784.461	784.454	8.3967	C08924	Astragaloside III	C41H68O14	0	0	0	CAS: 84687-42-3 PubChem: 11116 KNApSAcK: C00003500 3DMET: B02529 NIKKAJI: J592.791I
metabolite_04050	332.133	332.135	-3.97725	C08095	Zanamivir	C12H20N4O7	0	0	0	CAS: 139110-80-8 PubChem: 10295 ChEBI: 50663 PDB-CCD: ZMR NIKKAJI: J621.505J J680.760G
metabolite_04486	363.111	363.11	2.62361	C12225	6-Oxochelerythrine; Oxychelerythrine	C21H17NO5	0	0	0	CAS: 28342-33-8 PubChem: 14370 NIKKAJI: J663.276I
metabolite_00642	129.152	129.151	6.42356	C01740	Octylamine; N-Octylamine; Monoctylamine	C8H19N	0	0	0	CAS: 111-86-4 PubChem: 4875 NIKKAJI: J5.115B
metabolite_00610	127.943	127.943	1.28751	C11149	Dichloroacetate	C2H2Cl2O2	R07103 R07123 R09143	ko00625 Chloroalkane and chloroalkene degradation ko00980 Metabolism of xenobiotics by cytochrome P450	0	CAS: 79-43-6 PubChem: 13331 ChEBI: 36386 PDB-CCD: TF4 NIKKAJI: J2.834G
metabolite_06338	503.273	503.274	-0.940765	C17008	Mycalamide A	C24H41NO10	0	0	0	CAS: 115185-92-7 PubChem: 96023491 NIKKAJI: J1.319.112C J276.643D
metabolite_06251	496.185	496.184	1.70478	C16725	Deoxypumiloside	C26H28N2O8	R08489 R08490	map01063 Biosynthesis of alkaloids derived from shikimate pathway	0	PubChem: 96023249 NIKKAJI: J1.674.981H J705.747D
metabolite_03981	327.114	327.113	2.50655	C07104	Loxapine	C18H18ClN3O	0	0	0	CAS: 1977-10-2 PubChem: 9315 ChEBI: 50841 NIKKAJI: J22.645I
metabolite_07143	578.2	578.201	-2.03879	C10876	Podorhizol beta-D-glucoside	C28H34O13	0	0	0	CAS: 17187-73-4 PubChem: 13059 ChEBI: 27901 KNApSAcK: C00002621 3DMET: B04180 NIKKAJI: J2.389.698B
metabolite_04557	369.13	369.127	9.22727	C13179	Fleroxacin	C17H18F3N3O3	0	0	0	CAS: 79660-72-3 PubChem: 585243 NIKKAJI: J23.768J
metabolite_03892	323.05	323.047	8.68335	C15617	Pirinixic acid	C14H14ClN3O2S	0	0	0	CAS: 50892-23-4 PubChem: 17396608 NIKKAJI: J10.256C
metabolite_01038	148.125	148.124	9.99499	C16993	Ectocarpen	C11H16	0	0	0	CAS: 33156-93-3 PubChem: 96023479 KNApSAcK: C00000248 NIKKAJI: J19.446H J591.450G
metabolite_03897	323.116	323.114	4.14105	C10739	Rutacridone epoxide	C19H17NO4	0	0	0	CAS: 77996-03-3 PubChem: 12922 KNApSAcK: C00002197 3DMET: B05471 NIKKAJI: J338.108K
metabolite_06087	484.085	484.083	4.10124	C04101	1-O,6-O-Digalloyl-beta-D-glucose	C20H20O14	R00049	0	2.3.1.90	PubChem: 6792 ChEBI: 15723 NIKKAJI: J417.532H
metabolite_06083	483.254	483.257	-5.95455	C00825	Kanamycin B; Bekanamycin; Nebramycin factor 5	C18H37N5O10	R01889	0	2.3.1.82	CAS: 4696-76-8 PubChem: 4083 ChEBI: 28098 KNApSAcK: C00018692 PDB-CCD: 9CS NIKKAJI: J8.763G
metabolite_04565	370.09	370.093	-8.70924	C09266	Fraxin	C16H18O10	0	0	0	CAS: 524-30-1 PubChem: 11457 KNApSAcK: C00002474 3DMET: B02813 NIKKAJI: J22.598C
metabolite_04545	368.111	368.109	5.4664	C02572	O-Feruloylquinate	C17H20O9	R02195	0	2.3.1.99	PubChem: 5568 ChEBI: 18013 NIKKAJI: J2.738.985F
metabolite_07240	588.33	588.335	-8.64629	C11955	Avermectin B2b aglycone	C33H48O9	R06474 R06478 R06492	ko00522 Biosynthesis of 12-, 14- and 16-membered macrolides	0	PubChem: 14116 NIKKAJI: J2.778.581F
metabolite_01007	147.035	147.035	3.25955	C03901	Thiomorpholine 3-carboxylate	C5H9NO2S	R04339 R04340	0	1.5.1.25	CAS: 20960-92-3 PubChem: 6633 ChEBI: 17195 NIKKAJI: J779.596C
metabolite_07225	586.241	586.236	8.68594	C11900	Baccatin III	C31H38O11	R06311 R06320 R08172	ko00904 Diterpenoid biosynthesis ko01100 Metabolic pathways ko01110 Biosynthesis of secondary metabolites	2.3.1.167 2.3.2.-	CAS: 27548-93-2 PubChem: 14062 ChEBI: 32898 3DMET: B04375 NIKKAJI: J82.234E
metabolite_08756	793.425	793.419	7.10304	C10815	Protoveratrine A	C41H63NO14	0	0	0	CAS: 143-57-7 PubChem: 12998 KNApSAcK: C00002256 3DMET: B04149 NIKKAJI: J13.898C
metabolite_07218	585.21	585.207	6.70265	C07482	Montelukast	C35H36ClNO3S	0	0	0	CAS: 158966-92-8 PubChem: 9685 ChEBI: 50730 NIKKAJI: J870.100H
metabolite_06140	488.244	488.241	6.89285	C18213	Jamaicamide B	C27H37ClN2O4	0	0	0	NIKKAJI: J2.474.278D
metabolite_03906	324.096	324.096	0.712386	C08564	Portulacaxanthin I	C14H16N2O7	0	0	0	CAS: 11042-69-6 PubChem: 10757 KNApSAcK: C00001603 3DMET: B02225 NIKKAJI: J2.766.290K
metabolite_00989	146.048	146.048	-2.10322	C14473	1(2H)-Phthalazinone; Phthalazin-1-one	C8H6N2O	0	0	0	CAS: 119-39-1 PubChem: 17395473 ChEBI: 34023 NIKKAJI: J36.830J
metabolite_01087	151.049	151.048	8.53905	C00242	Guanine; 2-Amino-6-hydroxypurine	C5H5N5O	R01229 R01676 R01677 R01969 R02147 R03789	ko00230 Purine metabolism ko01100 Metabolic pathways	2.4.2.1 2.4.2.4 2.4.2.7 2.4.2.8 2.4.2.15 2.4.2.22 2.4.2.29 3.2.2.1 3.2.2.8 3.5.4.3	CAS: 73-40-5 PubChem: 3541 ChEBI: 16235 KNApSAcK: C00001501 PDB-CCD: GUN 3DMET: B00067 NIKKAJI: J9.344K
metabolite_03867	322.069	322.066	9.15154	C05909	Leucodelphinidin	C15H14O8	R05037 R05038 R06533	ko00941 Flavonoid biosynthesis ko01110 Biosynthesis of secondary metabolites	1.1.1.219 1.14.11.19 1.17.1.3	PubChem: 8197 KNApSAcK: C00008992 C00020637 3DMET: B01909 NIKKAJI: J2.768.814D
metabolite_06055	480.2	480.195	9.63609	C16752	Acevaltrate	C24H32O10	0	0	0	CAS: 25161-41-5 PubChem: 96023276 KNApSAcK: C00010724 NIKKAJI: J236.070E
metabolite_07286	594.137	594.134	5.25286	C17140	Tribuloside	C30H26O13	0	0	0	PubChem: 96023593 NIKKAJI: J415.720F
metabolite_06051	480.157	480.155	4.30796	C10248	Blestriarene B	C30H24O6	0	0	0	CAS: 127211-03-4 PubChem: 12434 KNApSAcK: C00002872 3DMET: B03673 NIKKAJI: J254.230G
metabolite_01145	152.992	152.992	-3.9222	C01962	Thiocysteine	C3H7NO2S2	R02408	ko00270 Cysteine and methionine metabolism	4.4.1.1 4.4.1.8	CAS: 5652-32-4 PubChem: 5063 ChEBI: 28839 PDB-CCD: CSS 3DMET: B00374 NIKKAJI: J2.365.199H
metabolite_01130	152.084	152.083	6.63863	C01014	3-Isopropylcatechol	C9H12O2	0	0	0	CAS: 2138-48-9 PubChem: 4259 NIKKAJI: J51.423C
metabolite_06067	481.25	481.253	-7.50397	C11361	N-Acetylleukotriene E4	C25H39NO6S	0	0	0	CAS: 80115-95-3 PubChem: 13536 LipidBank: XPR3411 3DMET: B05520 NIKKAJI: J401.583E
metabolite_06077	482.259	482.264	-9.80083	C17702	Gentamicin X2	C19H38N4O10	0	0	0	CAS: 36889-17-5 PubChem: 96024032 NIKKAJI: J87.127C
metabolite_07276	592.269	592.269	-0.590459	C18021	Pheophorbide a	C35H36N4O5	R08921 R08974 R08975 R09033	ko00860 Porphyrin and chlorophyll metabolism ko01110 Biosynthesis of secondary metabolites	1.14.12.20 3.1.1.82	CAS: 15664-29-6 PubChem: 96024241 NIKKAJI: J37.194G J431.514F
metabolite_03864	322.032	322.035	-8.19197	C01572	Digallate; Digallic acid	C14H10O9	R00053	0	3.1.1.20	CAS: 536-08-3 PubChem: 4729 ChEBI: 30814 3DMET: B00323 NIKKAJI: J6.349E
metabolite_04569	370.105	370.109	-9.0976	C10887	Styraxin	C20H18O7	0	0	0	CAS: 69742-32-1 PubChem: 13070 KNApSAcK: C00002629 3DMET: B04191 NIKKAJI: J905.153H
metabolite_04537	367.098	367.099	-3.81054	C11034	MK-129	C21H18ClNO3	0	0	0	PubChem: 13217 NIKKAJI: J26.824K
metabolite_06164	490.171	490.167	8.8274	C14123	BMS-268770	C23H30N4O4S2	0	map07111 2-Aminothiazole family	0	PubChem: 7846938 NIKKAJI: J2.788.030D
metabolite_03951	326.064	326.063	3.25718	C02750	Sinapoyltartronate	C14H14O9	R03965	0	2.3.1.106	PubChem: 5708 ChEBI: 16210 3DMET: B00495 NIKKAJI: J2.739.777H
metabolite_06215	494.131	494.13	3.19398	C03709	N-Adenylyl-L-phenylalanine	C19H23N6O8P	R00687	0	2.7.7.54	PubChem: 6477 ChEBI: 17648 NIKKAJI: J1.354.117E
metabolite_00904	142.074	142.073	8.49963	C06231	Ectoine; L-Ectoine	C6H10N2O2	R06979 R08050	ko00260 Glycine, serine and threonine metabolism ko01100 Metabolic pathways	1.14.11.- 4.2.1.108	CAS: 96702-03-3 PubChem: 8474 ChEBI: 27592 PDB-CCD: 4CS 3DMET: B05179 NIKKAJI: J648.947H
metabolite_03950	326.032	326.034	-6.1035	C04242	5-Fluorodeoxyuridine monophosphate	C9H12FN2O8P	R08233	ko00983 Drug metabolism - other enzymes	2.1.1.45 (I) 2.7.1.21	PubChem: 6908 PDB-CCD: UFP NIKKAJI: J387.592J
metabolite_06219	494.179	494.179	0.590479	C09783	Harpagoside	C24H30O11	0	0	0	CAS: 19210-12-9 PubChem: 11971 LIPIDMAPS: LMPR0102070010 KNApSAcK: C00003083 3DMET: B03280 NIKKAJI: J16.076H
metabolite_07168	582.071	582.069	2.74123	C12040	Telomestatin	C26H14N8O7S	0	0	0	PubChem: 14195 NIKKAJI: J1.517.410B
metabolite_00831	139.04	139.039	7.98105	C05679	N-Monomethyl-2-aminoethylphosphonate; 2-Methylaminoethylphosphonate	C3H10NO3P	R04250 R04925	ko00440 Phosphonate and phosphinate metabolism	0	PubChem: 7986 3DMET: B01884 NIKKAJI: J431.381J
metabolite_07146	579.15	579.147	6.44276	C16368	Pelargonidin 3-(6-p-coumaroyl)glucoside	C30H27O12	R07927	ko00942 Anthocyanin biosynthesis	2.3.1.-	PubChem: 47205676 KNApSAcK: C00006756 NIKKAJI: J2.802.459B
metabolite_00833	139.945	139.944	9.61536	C07294	Methylarsonate; Methylarsonic acid	CH5AsO3	R05748 R05755	0	1.20.4.2 2.1.1.137	CAS: 124-58-3 PubChem: 9503 ChEBI: 29852 NIKKAJI: J3.259J
metabolite_07154	580.216	580.211	7.53382	C10890	(+)-Syringaresinol O-beta-D-glucoside; Acanthoside B	C28H36O13	0	0	0	CAS: 7374-79-0 PubChem: 13073 ChEBI: 28603 KNApSAcK: C00002632 3DMET: B04194 NIKKAJI: J292.920A
metabolite_03966	326.111	326.112	-0.978362	C08548	Humilixanthin	C14H18N2O7	0	0	0	CAS: 111534-70-4 PubChem: 10741 KNApSAcK: C00001590 3DMET: B02216 NIKKAJI: J412.457J
metabolite_07160	581.194	581.198	-5.95984	C15631	GW 3965	C33H31ClF3NO3	0	0	0	CAS: 405911-09-3 PubChem: 17396621 NIKKAJI: J2.039.239H
metabolite_07156	580.392	580.395	-5.12494	C15967	Phoenicoxanthin; Adonirubin	C40H52O3	R07566 R07567 R07568 R07572	ko00906 Carotenoid biosynthesis	0	PubChem: 47205280 KNApSAcK: C00000929 NIKKAJI: J652.203C
metabolite_06199	493.163	493.165	-2.84088	C13269	Aspoxicillin	C21H27N5O7S	0	0	0	CAS: 63358-49-6 PubChem: 586013 NIKKAJI: J23.682I
metabolite_03929	325.101	325.1	2.07885	C03410	N-Glycoloyl-neuraminate; N-Glycolylneuraminate; NeuNGc	C11H19NO10	R01803 R04215	ko00520 Amino sugar and nucleotide sugar metabolism	1.14.18.2 2.7.7.43	PubChem: 6239 ChEBI: 29025 3DMET: B04895 NIKKAJI: J2.742.226H
metabolite_06181	492.09	492.09	0.753374	C11254	Carmine; Carminic acid	C22H20O13	0	0	0	CAS: 1260-17-9 PubChem: 13431 NIKKAJI: J107.996D
metabolite_04531	366.158	366.158	1.19404	C09034	Apodine	C21H22N2O4	0	0	0	CAS: 57932-86-2 PubChem: 11226 KNApSAcK: C00001687 3DMET: B02629 NIKKAJI: J11.211I
metabolite_07207	584.227	584.227	0.132499	C03516	Magnesium protoporphyrin; Magnesium protoporphyrin IX; Mg-protoporphyrin IX	C34H32MgN4O4	R03877 R04237	ko00860 Porphyrin and chlorophyll metabolism ko01100 Metabolic pathways ko01110 Biosynthesis of secondary metabolites	2.1.1.11 6.6.1.1	PubChem: 6325 ChEBI: 15431 KNApSAcK: C00007369 PDB-CCD: HEG 3DMET: B01666
metabolite_00932	144.034	144.034	-0.884378	C07833	Ethchlorvynol	C7H9ClO	0	0	0	CAS: 113-18-8 PubChem: 10035 ChEBI: 4882 NIKKAJI: J5.130F
metabolite_00913	143.058	143.059	-1.93515	C17357	2-Hydroxymethylclavam	C6H9NO3	0	0	0	CAS: 66036-39-3 PubChem: 96023710 NIKKAJI: J86.728D
metabolite_06195	493.135	493.132	5.84276	C12140	Malvidin 3-O-glucoside; Enin; Malvidin-3-glucoside	C23H25O12	R06550	ko00942 Anthocyanin biosynthesis	0	CAS: 18470-06-9 PubChem: 14287 KNApSAcK: C00006735 3DMET: B04434 NIKKAJI: J220.342A
metabolite_06196	493.144	493.144	-0.203862	C07022	Glyburide; Glibenclamide	C23H28ClN3O5S	0	0	0	CAS: 10238-21-8 PubChem: 9234 ChEBI: 5441 NIKKAJI: J3.430D
metabolite_03941	325.153	325.155	-7.01986	C10350	Monocrotaline	C16H23NO6	0	0	0	CAS: 315-22-0 PubChem: 12536 ChEBI: 6980 KNApSAcK: C00002101 3DMET: B03765 NIKKAJI: J107.104A
metabolite_06184	492.127	492.129	-4.76253	C10303	Aurantio-obtusin beta-D-glucoside	C23H24O12	0	0	0	CAS: 129025-96-3 PubChem: 12489 ChEBI: 28268 KNApSAcK: C00002796 3DMET: B03723 NIKKAJI: J2.773.010H
metabolite_00510	118.042	118.042	-4.7033	C14512	Benzofuran	C8H6O	0	0	0	CAS: 271-89-6 PubChem: 17395512 ChEBI: 35260 PDB-CCD: BZF NIKKAJI: J5.447J
metabolite_07019	564.228	564.227	2.42325	C05554	Aerobactin	C22H36N4O13	R04357	ko00310 Lysine degradation	6.3.2.27	PubChem: 7887 ChEBI: 18157 3DMET: B01872 NIKKAJI: J93.384H
metabolite_08592	773.214	773.211	4.02654	C08629	Cyanidin 3,5,3'-tri-O-glucoside	C33H41O21	0	0	0	CAS: 88110-66-1 PubChem: 10822 ChEBI: 28215 KNApSAcK: C00002377 3DMET: B02282 NIKKAJI: J2.766.334F
metabolite_00177	97.064	97.0647	-7.44616	C02026	Deoxycytosine; 2'-Deoxycytosine	C4H7N3	0	0	0	CAS: 19408-86-7 PubChem: 5120 NIKKAJI: J2.735.380K
metabolite_08588	773.179	773.175	5.78892	C00876	Coenzyme F420	C29H36N5O18P	R03025 R04456 R04464	ko00680 Methane metabolism ko01100 Metabolic pathways	1.5.99.9 1.5.99.11 1.12.98.1 1.12.98.2	CAS: 64885-97-8 PubChem: 4132 ChEBI: 16848 3DMET: B04739
metabolite_00167	96.0575	96.057	5.15189	C02395	Cyclohex-2-enone; 2-Cyclohexen-1-one	C6H8O	R02234	0	1.3.99.14	CAS: 930-68-7 PubChem: 5429 ChEBI: 15977 3DMET: B00440 NIKKAJI: J55.441C
metabolite_00186	97.9769	97.9765	3.8282	C00009	Orthophosphate; Phosphate; Phosphoric acid; Orthophosphoric acid	H3O4P	R00002 R00004 R00077 R00085 R00086 R00118 R00122 R00126 R00128 R00129 R00138 R00149 R00155 R00159 R00164 R00173 R00177 R00183 R00188 R00199 R00206 R00207 R00208 R00229 R00230 R00251 R00253 R00283 R00303 R00304 R00317 R00318 R00320 R00328 R00329 R00335 R00344 R00345 R00346 R00352 R00394 R00405 R00432 R00437 R00438 R00439 R00440 R00482 R00497 R00508 R00511 R00514 R00530 R00539 R00548 R00569 R00571 …	ko00190 Oxidative phosphorylation ko00195 Photosynthesis ko00550 Peptidoglycan biosynthesis ko01100 Metabolic pathways ko02010 ABC transporters ko02020 Two-component system ko04111 Cell cycle - yeast ko05012 Parkinson's disease	1.2.1.11 1.2.1.12 1.2.1.13 1.2.1.38 1.2.1.41 1.2.1.59 1.2.1.- 1.2.3.3 1.2.3.- 1.3.99.15 1.18.6.1 1.18.-.- 1.19.6.1 1.20.1.1 1.21.4.2 1.21.4.3 1.21.4.4 2.1.1.14 (C) 2.1.2.- 2.1.3.2 2.1.3.3 2.1.3.5 2.1.3.6 2.1.3.7 2.1.3.8 2.1.3.9 2.1.3.11 2.3.1.8 2.3.1.19 2.3.1.32 2.3.3.8 2.3.3.15 2.4.1.1 2.4.1.7 2.4.1.8 2.4.1.20 2.4.1.30 2.4.1.31 2.4.1.49 2.4.1.64 2.4.1.97 2.4.1.139 2.4.1.211 2.4.1.216 2.4.1.230 2…	CAS: 7664-38-2 PubChem: 3311 ChEBI: 18367 KNApSAcK: C00007408 PDB-CCD: 2HP PI PO4 3DMET: B00002 NIKKAJI: J3.746J
metabolite_00198	99.1048	99.1046	1.81043	C00571	Cyclohexylamine; Cyclohexanamine	C6H13N	R02233 R02564 R06940	ko00930 Caprolactam degradation	1.4.3.12 3.5.1.- 3.10.1.2	CAS: 108-91-8 PubChem: 3850 ChEBI: 15773 PDB-CCD: HAI 3DMET: B00135 NIKKAJI: J2.870C
metabolite_04216	342.131	342.134	-7.75234	C00761	Coniferin	C16H22O8	R02594 R02595	ko00940 Phenylpropanoid biosynthesis	2.4.1.111 3.2.1.126	CAS: 531-29-3 PubChem: 4023 ChEBI: 16220 KNApSAcK: C00002727 3DMET: B01326 NIKKAJI: J6.979E
metabolite_04391	355.342	355.343	-3.02705	C10997	Guazatine; Iminoctadine	C18H41N7	0	0	0	CAS: 13516-27-3 PubChem: 13180 PDB-CCD: GZZ NIKKAJI: J1.861I
metabolite_06603	528.142	528.147	-8.68636	C10234	Mahuannin D; ent-Apigeniflavan-(2alpha->7,4alpha->8)-epiafzelechin	C30H24O9	0	0	0	CAS: 88010-42-8 PubChem: 12420 LIPIDMAPS: LMPK12030014 KNApSAcK: C00002930 3DMET: B03661 NIKKAJI: J2.772.067F
metabolite_00142	92.0626	92.0631	-5.64556	C01455	Toluene; Methylbenzene; Toluol	C7H8	R02550 R03559 R03560 R03562 R03569 R05598 R05666	ko00623 Toluene degradation ko01100 Metabolic pathways	1.14.12.11 1.14.13.7 1.14.15.- 4.1.99.11	CAS: 108-88-3 PubChem: 4632 ChEBI: 17578 PDB-CCD: MBN 3DMET: B00293 NIKKAJI: J2.868A
metabolite_04388	355.132	355.132	1.00472	C11568	(5,12,13-Triaza-indeno[1,2-b]anthracen-13-yl)-acetic acid ethyl ester	C22H17N3O2	0	0	0	PubChem: 13733 NIKKAJI: J1.679.149K
metabolite_06829	546.283	546.284	-1.16617	C08860	Decoside; Decogenin 3-O-alpha-L-oleandroside	C30H42O9	0	0	0	CAS: 111508-63-5 PubChem: 11053 KNApSAcK: C00003614 3DMET: B02469 NIKKAJI: J2.767.229I
metabolite_06604	528.215	528.213	3.37623	C09944	Karwinskione	C32H32O7	0	0	0	CAS: 59481-46-8 PubChem: 12130 KNApSAcK: C00002999 3DMET: B05401 NIKKAJI: J12.949F
metabolite_06883	548.226	548.23	-7.21966	C08749	Bruceantin	C28H36O11	0	0	0	CAS: 41451-75-6 PubChem: 10942 KNApSAcK: C00003699 3DMET: B02374 NIKKAJI: J37.063K
metabolite_04200	341.126	341.124	6.75036	C09380	Cassyfiline	C19H19NO5	0	0	0	CAS: 4030-51-7 PubChem: 11571 KNApSAcK: C00001833 3DMET: B02914 NIKKAJI: J884.418F
metabolite_00264	104.063	104.063	-0.18974	C07083	Styrene; Phenylethylene	C8H8	R05417 R05424 R05488	ko00642 Ethylbenzene degradation ko00643 Styrene degradation ko01100 Metabolic pathways	1.14.12.12 1.14.12.- 1.14.13.-	CAS: 100-42-5 PubChem: 9294 ChEBI: 27452 NIKKAJI: J4.006A
metabolite_06892	548.302	548.307	-9.1485	C16261	5beta-Scymnol sulfate	C27H48O9S	R07798	0	2.8.2.32	PubChem: 47205569 ChEBI: 50107 LIPIDMAPS: LMST05020017 NIKKAJI: J1.046.358K
metabolite_04191	340.142	340.142	1.72617	C03712	N2,N5-Dibenzoyl-L-ornithine; L-Ornithuric acid	C19H20N2O4	R00664	0	2.3.1.127	PubChem: 6480 ChEBI: 16305 NIKKAJI: J15.207B
metabolite_04201	341.132	341.135	-8.27842	C15658	6-(alpha-D-Glucosaminyl)-1D-myo-inositol	C12H23NO10	R07398	0	3.1.4.50	PubChem: 17396647 PDB-CCD: MYG NIKKAJI: J634.582D
metabolite_04202	341.141	341.139	5.00372	C12766	Cyclacillin; Ciclacillin	C15H23N3O4S	0	0	0	CAS: 3485-14-1 PubChem: 583155 ChEBI: 31444 NIKKAJI: J3.403G
metabolite_06870	548.189	548.186	6.12286	C15579	Flavanone 7-O-[alpha-L-rhamnosyl-(1->2)-beta-D-glucoside]	C27H32O12	R07337	0	2.4.1.236	PubChem: 17396571 NIKKAJI: J2.795.022A
metabolite_00214	100.064	100.063	3.42674	C08305	Gyromitrin; Acetaldehyde methylformylhydrazone	C4H8N2O	0	0	0	CAS: 16568-02-8 PubChem: 10503 ChEBI: 5583 KNApSAcK: C00001412 NIKKAJI: J3.140B
metabolite_06859	547.279	547.28	-0.275309	C09167	Ergosine	C30H37N5O5	0	0	0	CAS: 561-94-4 PubChem: 11359 ChEBI: 4823 KNApSAcK: C00001723 3DMET: B02735 NIKKAJI: J33.904K
metabolite_04346	352.146	352.142	9.8198	C03292	Mercaptoacetyl-Phe-Leu	C17H24N2O4S	0	0	3.4.24.31 (I)	PubChem: 6149 NIKKAJI: J2.741.522I
metabolite_04343	352.118	352.115	9.30849	C09360	Berberastine	C20H18NO5	0	0	0	CAS: 2435-73-6 PubChem: 11551 KNApSAcK: C00001818 3DMET: B05352 NIKKAJI: J791.479B
metabolite_04342	352.079	352.077	7.13507	C11584	4-Methylumbelliferone glucuronide; 4-Methylumbelliferyl glucuronide	C16H16O9	0	0	0	CAS: 6160-80-1 PubChem: 13749 NIKKAJI: J211.426G
metabolite_04341	352.043	352.043	1.49586	C18349	4-[2-(5-Carboxy-2-hydroxy-3-methoxyphenyl)-2-oxoethylidene]-2- hydroxy-2-pentenedioate	C15H12O10	R09276	0	0
metabolite_04348	352.261	352.263	-3.29404	C09137	Montanol	C21H36O4	0	0	0	CAS: 71117-50-5 PubChem: 11329 KNApSAcK: C00003457 3DMET: B02710 NIKKAJI: J19.537E
metabolite_06691	532.231	532.234	-5.02156	C08767	12alpha-Hydroxyamoorstatin	C28H36O10	0	0	0	CAS: 71590-47-1 PubChem: 10960 KNApSAcK: C00003715 3DMET: B02392 NIKKAJI: J2.766.920D
metabolite_06749	540.264	540.269	-9.15705	C17998	Saccharocin; KA-5685; 4''-Deamino-4''-hydroxyapramycin	C21H40N4O12	0	0	0	CAS: 86630-31-1 PubChem: 96024218 NIKKAJI: J139.294H
metabolite_04313	348.124	348.127	-9.335	C06489	Compound VII; 5-(5-(6-Chloro-4-(4,5-dihydro-2-oxazolyl)phenoxy)pentyl)-3- methylisoxazole	C18H21ClN2O3	0	0	0	PubChem: 8720 PDB-CCD: W33 NIKKAJI: J294.089B
metabolite_04321	349.09	349.09	0.0582358	C14492	Ulifloxacin; NM 394	C16H16FN3O3S	0	map07014 Quinolones	0	CAS: 112984-60-8 PubChem: 17395492 NIKKAJI: J462.718K
metabolite_04323	349.208	349.21	-5.64143	C13786	Cetiedil	C20H31NO2S	0	0	0	CAS: 14176-10-4 PubChem: 854031 NIKKAJI: J8.485I
metabolite_06710	534.225	534.223	4.02089	C09969	Sarothralin	C31H34O8	0	0	0	CAS: 96624-40-7 PubChem: 12155 KNApSAcK: C00003017 3DMET: B03421 NIKKAJI: J137.916J
metabolite_06706	534.101	534.097	7.92999	C10103	Luteolin 7-O-(6''-malonylglucoside)	C24H22O14	0	0	0	CAS: 98767-38-5 PubChem: 12289 ChEBI: 6579 KNApSAcK: C00001067 3DMET: B03542 NIKKAJI: J2.507.153K
metabolite_06707	534.194	534.195	-2.2394	C18004	5''-Phosphoribostamycin	C17H35N4O13P	R08898 R08899	ko00524 Butirosin and neomycin biosynthesis ko01110 Biosynthesis of secondary metabolites	2.4.2.- 3.1.3.-	PubChem: 96024224
metabolite_04314	348.178	348.179	-2.8782	C17638	Schizonepetoside E	C16H28O8	0	0	0	PubChem: 96023982
metabolite_00046	68.0626	68.0624	2.64837	C16521	Isoprene; 2-Methyl-1,3-butadiene	C5H8	R08199	ko00900 Terpenoid backbone biosynthesis map01062 Biosynthesis of terpenoids and steroids ko01110 Biosynthesis of secondary metabolites	4.2.3.27	CAS: 78-79-5 PubChem: 51090850 NIKKAJI: J1.958E
metabolite_00108	85.0891	85.0885	7.39646	C01746	Piperidine; Azacyclohexane; Hexahydropyridine	C5H11N	R03994 R09052	ko00960 Tropane, piperidine and pyridine alkaloid biosynthesis ko04974 Protein digestion and absorption	2.3.1.145	CAS: 110-89-4 PubChem: 4880 ChEBI: 18049 PDB-CCD: PIP 3DMET: B00341 NIKKAJI: J2.884C
metabolite_06639	530.226	530.228	-2.4316	C03470	3-alpha(S)-Strictosidine; Strictosidine	C27H34N2O9	R03738 R03820 R04226 R08487 R08495 R08496	ko00901 Indole alkaloid biosynthesis map01060 Biosynthesis of plant secondary metabolites map01063 Biosynthesis of alkaloids derived from shikimate pathway ko01100 Metabolic pathways ko01110 Biosynthesis of secondary metabolites	3.2.1.105 4.3.3.2	CAS: 20824-29-7 PubChem: 6287 ChEBI: 17559 KNApSAcK: C00029058 3DMET: B01662 NIKKAJI: J15.956E
metabolite_04384	354.277	354.276	2.51132	C12280	Methyl acetyl ricinoleate	C21H38O4	0	0	0	CAS: 140-03-4 PubChem: 14424 NIKKAJI: J3.268I
metabolite_04243	344.053	344.055	-4.36746	C10836	3,4,3'-Tri-O-methylellagic acid	C17H12O8	0	0	0	CAS: 5145-53-9 PubChem: 13019 KNApSAcK: C00002678 3DMET: B04170 NIKKAJI: J264.667F
metabolite_06826	546.237	546.235	3.62747	C12099	Asukamycin	C31H34N2O7	0	0	0	CAS: 61116-33-4 PubChem: 14246 KNApSAcK: C00018105 NIKKAJI: J73.665A
metabolite_00070	73.0164	73.0163	0.799104	C15809	Iminoglycine; Iminoacetic acid	C2H3NO2	R07463 R07465	ko00730 Thiamine metabolism	1.4.3.19	CAS: 4472-12-2 PubChem: 47205134 ChEBI: 53647 NIKKAJI: J478.944J
metabolite_06784	543.198	543.196	3.42567	C00563	Phosphoramidon	C23H34N3O10P	0	0	3.4.24.11 (I) 3.4.24.38 (I) 3.4.24.42 (I)	CAS: 36357-77-4 PubChem: 3843 KNApSAcK: C00017972 PDB-CCD: RDF NIKKAJI: J18.388A
metabolite_08497	765.292	765.285	8.7484	C02574	O-Phosphoviomycin	C25H44N13O13P	R03607	0	2.7.1.103	PubChem: 5569 ChEBI: 17800 NIKKAJI: J2.739.086B
metabolite_00053	71.0735	71.0735	-0.291325	C12244	3-Buten-1-amine	C4H9N	0	0	0	PubChem: 14389 NIKKAJI: J674.246G
metabolite_04270	345.079	345.077	4.10722	C01081	Thiamin monophosphate; Thiamine monophosphate; Thiamin phosphate; Thiamine phosphate; TMP	C12H18N4O4PS	R00615 R00617 R02134 R02135 R03223	ko00730 Thiamine metabolism ko01100 Metabolic pathways	2.5.1.3 2.7.1.89 2.7.4.16 3.1.3.- 3.6.1.15	PubChem: 4319 ChEBI: 9533 KNApSAcK: C00019628 PDB-CCD: TPS 3DMET: B00237 NIKKAJI: J221.489J
metabolite_00093	83.0735	83.0727	9.38078	C06181	Piperideine; 1-Piperideine	C5H9N	R03666 R05128 R05129 R05130 R06741 R08422 R08423 R09052	ko00310 Lysine degradation ko00960 Tropane, piperidine and pyridine alkaloid biosynthesis map01060 Biosynthesis of plant secondary metabolites map01064 Biosynthesis of alkaloids derived from ornithine, lysine and nicotinic acid ko01100 Metabolic pathways ko01110 Biosynthesis of secondary metabolites	0	PubChem: 8432 ChEBI: 47858 3DMET: B00915 NIKKAJI: J102.014E
metabolite_04374	354.102	354.101	1.87851	C11035	S-53482; Flumioxazin	C19H15FN2O4	0	0	0	CAS: 103361-09-7 PubChem: 13218 NIKKAJI: J664.809F
metabolite_00423	112.008	112.009	-8.41128	C06990	Chlorobenzene; Monochlorobenzene; Benzene chloride; Phenyl chloride	C6H5Cl	R05535 R06850 R06856	ko00361 Chlorocyclohexane and chlorobenzene degradation	1.14.12.-	CAS: 108-90-7 PubChem: 9203 ChEBI: 28097 PDB-CCD: 8CL NIKKAJI: J2.869J
metabolite_04120	336.117	336.119	-7.25863	C15501	3-Epihydroxymugineic acid	C12H20N2O9	R07186	0	1.14.11.25	PubChem: 17396493 NIKKAJI: J409.507C
metabolite_00421	111.993	111.992	8.26072	C06455	Hydroxymethylphosphonate	CH5O4P	R08864 R08865	ko00440 Phosphonate and phosphinate metabolism	0	PubChem: 8688 KNApSAcK: C00000791 3DMET: B00964 NIKKAJI: J21.059E
metabolite_04121	336.124	336.124	0.187642	C00757	Berberine; Umbellatine	C20H18NO4	R00044 R02880 R07169	ko00950 Isoquinoline alkaloid biosynthesis map01063 Biosynthesis of alkaloids derived from shikimate pathway ko01110 Biosynthesis of secondary metabolites	1.3.3.8 1.5.1.31 1.21.3.2	CAS: 2086-83-1 PubChem: 4019 ChEBI: 16118 KNApSAcK: C00001819 PDB-CCD: BER 3DMET: B00169 NIKKAJI: J7.320B
metabolite_00424	112.016	112.016	2.89239	C01546	2-Furoate; 2-Furoic acid; 2-Furancarboxylic acid; Pyromucic acid	C5H4O3	R02986	0	6.2.1.31	CAS: 88-14-2 PubChem: 4705 ChEBI: 30845 KNApSAcK: C00000151 PDB-CCD: FOA 3DMET: B00315 NIKKAJI: J4.288I
metabolite_06430	511.169	511.17	-1.65229	C17579	Hygromycin A	C23H29NO12	0	0	0	CAS: 6379-56-2 PubChem: 96023924 NIKKAJI: J152.079B
metabolite_04102	335.159	335.159	1.59386	C16427	Isopentenyl adenosine	C15H21N5O4	R08066 R08069 R08072	ko00908 Zeatin biosynthesis	0	CAS: 7724-76-7 PubChem: 47205724 KNApSAcK: C00007324 NIKKAJI: J8.966D
metabolite_08454	761.521	761.516	6.65004	C13880	1-Hexadecanoyl-2-(9Z-octadecenoyl)-sn-glycero-3-phosphoserine	C40H76NO10P	0	0	0	PubChem: 854125 ChEBI: 34086 3DMET: B05666 NIKKAJI: J778.707C
metabolite_04110	335.913	335.913	0.535853	C05704	Selenocystine	C6H12N2O4Se2	R04932	ko00450 Selenoamino acid metabolism	0	PubChem: 8011 ChEBI: 28553 3DMET: B05102 NIKKAJI: J14.789C
metabolite_00409	111.08	111.079	3.84687	C00388	1H-Imidazole-4-ethanamine; Histamine; 2-(4-Imidazolyl)ethylamine	C5H9N3	R01167 R02150 R02152 R02155 R07643	ko00340 Histidine metabolism map01065 Biosynthesis of alkaloids derived from histidine and purine ko01100 Metabolic pathways ko01110 Biosynthesis of secondary metabolites ko04080 Neuroactive ligand-receptor interaction ko04664 Fc epsilon RI signaling pathway ko04971 Gastric acid secretion ko04974 Protein digestion and absorption ko05310 Asthma map07227 Histamine H2/H3 receptor agonists/antagonists	1.4.3.22 2.1.1.8 2.3.1.- 4.1.1.22 4.1.1.28 6.3.2.18	CAS: 51-45-6 PubChem: 3678 ChEBI: 18295 KNApSAcK: C00001414 PDB-CCD: HSM 3DMET: B00101 NIKKAJI: J4.117C
metabolite_06970	558.319	558.319	0.982316	C08794	Cucurbitacin B	C32H46O8	0	0	0	CAS: 6199-67-3 PubChem: 10987 LIPIDMAPS: LMST01010104 LipidBank: SST0173 KNApSAcK: C00003683 3DMET: B02415 NIKKAJI: J8.359C
metabolite_06442	512.179	512.177	5.58497	C16723	Pumiloside	C26H28N2O9	R08488 R08489	map01063 Biosynthesis of alkaloids derived from shikimate pathway	0	PubChem: 96023247 NIKKAJI: J705.746F
metabolite_04100	335.109	335.106	9.16305	C14343	Trifluralin; 2,6-Dinitro-N,N-dipropyl-4-trifluoromethylaniline	C13H16F3N3O4	0	0	0	CAS: 1582-09-8 PubChem: 17395343 NIKKAJI: J3.672B
metabolite_08451	760.586	760.589	-4.32545	C13875	1-Hexadecanoyl-2-(9Z-octadecenoyl)-sn-glycero-3-phosphocholine	C42H83NO8P	0	0	0	PubChem: 854120 3DMET: B05662 NIKKAJI: J2.228.063E
metabolite_00460	113.084	113.084	-0.495378	C06593	epsilon-Caprolactam	C6H11NO	R05356	ko00930 Caprolactam degradation ko01100 Metabolic pathways	3.5.2.-	CAS: 105-60-2 PubChem: 8819 ChEBI: 28579 KNApSAcK: C00000318 PDB-CCD: ICC 3DMET: B00986 NIKKAJI: J3.605F
metabolite_06386	506.215	506.216	-2.21782	C01593	Limonoate	C26H34O10	R03624	0	3.1.1.36	PubChem: 4748 ChEBI: 16419 NIKKAJI: J697.598D
metabolite_07018	564.204	564.199	9.16053	C03281	Kanamycin A 3'-phosphate; Kanamycin 3'-phosphate	C18H37N4O14P	R01888	0	2.7.1.95	CAS: 17029-36-6 PubChem: 6140 ChEBI: 16823 NIKKAJI: J2.741.520B
metabolite_06390	507.145	507.143	3.28491	C06692	Polyoxin B	C17H25N5O13	0	0	0	CAS: 19396-06-6 PubChem: 8917 3DMET: B05225 NIKKAJI: J995D
metabolite_07008	563.224	563.218	9.57131	C14125	UR-12947	C26H37N5O5S2	0	map07111 2-Aminothiazole family	0	CAS: 718595-27-8 PubChem: 7846939 NIKKAJI: J2.788.043F
metabolite_06381	506.144	506.141	5.22324	C02081	Streptonigrin	C25H22N4O8	0	0	0	CAS: 3930-19-6 PubChem: 5167 ChEBI: 9287 KNApSAcK: C00026485 NIKKAJI: J2.203I
metabolite_00468	114.032	114.033	-9.87394	C07091	cis-Acetylacrylate	C5H6O3	R05510	ko00361 Chlorocyclohexane and chlorobenzene degradation	3.1.1.45	PubChem: 9302 3DMET: B01063 NIKKAJI: J1.481.171K
metabolite_04096	335.079	335.083	-9.99007	C09575	(+)-Luguine	C19H13NO5	0	0	0	CAS: 69735-28-0 PubChem: 11766 KNApSAcK: C00001882 3DMET: B03094 NIKKAJI: J18.958H
metabolite_00476	115.027	115.027	2.80833	C01596	Maleamate; Maleamic acid	C4H5NO3	R03204 R03540 R05781 R07949 R07983 R09126	ko00760 Nicotinate and nicotinamide metabolism	1.13.11.9 3.5.1.106 3.5.1.107 3.5.2.16	CAS: 557-24-4 PubChem: 4751 ChEBI: 29045 3DMET: B00329 NIKKAJI: J53.672E
metabolite_04092	334.287	334.289	-4.90459	C16534	13,16,19-Docosatrienoic acid; (13E,16E,19E)-Docosa-13,16,19-trienoic acid	C22H38O2	0	0	0	PubChem: 51090863 LIPIDMAPS: LMFA01030407 NIKKAJI: J367.012K
metabolite_04465	361.999	362.002	-8.70817	C07870	Bismuth subsalicylate	C7H5BiO4	0	0	0	CAS: 14882-18-9 PubChem: 10072 ChEBI: 261649 NIKKAJI: J792.026A
metabolite_04124	336.14	336.139	0.624695	C02590	Steroid O-sulfate; Phenolic steroid O-sulfate	C18H24O4S	R03946	0	2.8.2.15	PubChem: 5582 NIKKAJI: J2.739.160E
metabolite_06444	512.35	512.351	-2.2355	C17734	Acetoxolone; Acetylglycyrrhetinic acid	C32H48O5	0	0	0	CAS: 6277-14-1 PubChem: 96024064 NIKKAJI: J211.515H
metabolite_06918	550.19	550.195	-9.90491	C16965	Genipin 1-beta-gentiobioside	C23H34O15	0	0	0	CAS: 29307-60-6 PubChem: 96023451 NIKKAJI: J444.960F
metabolite_04166	339.107	339.104	7.75544	C08568	Vulgaxanthin-I	C14H17N3O7	0	0	0	CAS: 904-62-1 PubChem: 10761 KNApSAcK: C00001607 3DMET: B02229 NIKKAJI: J410.719E
metabolite_06510	518.142	518.145	-5.77776	C16224	Medicarpin 3-O-glucoside-6'-malonate	C25H26O12	R07741 R07742	ko00943 Isoflavonoid biosynthesis	2.3.1.115	PubChem: 47205532 KNApSAcK: C00010184 NIKKAJI: J2.799.129G
metabolite_06919	550.205	550.206	-1.26034	C10560	Eucommin A; Medioresinol 4'-O-beta-D-glucopyranoside	C27H34O12	0	0	0	CAS: 99633-12-2 PubChem: 12743 KNApSAcK: C00002601 3DMET: B03958 NIKKAJI: J988.046A
metabolite_06924	550.496	550.498	-2.56025	C13864	1-O-(1Z-Tetradecenyl)-2-(9Z-octadecenoyl)-sn-glycerol	C35H66O4	0	0	0	PubChem: 854109 3DMET: B04607 NIKKAJI: J2.787.049J
metabolite_06500	517.289	517.292	-7.19791	C17009	Mycalamide B	C25H43NO10	0	0	0	CAS: 124512-46-5 PubChem: 96023492 NIKKAJI: J276.644B
metabolite_04165	339.099	339.096	9.3406	C07502	Topiramate	C12H21NO8S	0	0	0	CAS: 97240-79-4 PubChem: 9705 PDB-CCD: TOR NIKKAJI: J345.989F
metabolite_06920	550.22	550.22	1.2044	C17685	Lappaol B	C31H34O9	0	0	0	PubChem: 96024026
metabolite_06512	518.159	518.16	-0.965258	C12116	Esmeraldic acid	C30H22N4O5	0	0	0	PubChem: 14263 NIKKAJI: J1.149.382C
metabolite_00286	106.063	106.063	3.52796	C14689	Diethylene glycol; 2,2'-Oxydiethanol; 1,5-Dihydroxy-3-oxapentane	C4H10O3	0	0	0	CAS: 111-46-6 PubChem: 17395688 ChEBI: 46807 NIKKAJI: J5.110A
metabolite_08619	776.275	776.276	-0.887069	C01001	Formylmethanofuran	C35H44N4O16	R03015 R03390 R08060	ko00680 Methane metabolism ko01100 Metabolic pathways	1.2.99.5 2.3.1.101	CAS: 94483-60-0 PubChem: 4247 ChEBI: 16314 3DMET: B04753 NIKKAJI: J634.979J
metabolite_06518	518.289	518.294	-9.09583	C10013	Sativanine B	C30H38N4O4	0	0	0	CAS: 72361-60-5 PubChem: 12199 KNApSAcK: C00002008 3DMET: B05412 NIKKAJI: J1.116.753E
metabolite_00348	109.064	109.063	5.29272	C10133	Brunfelsamidine	C5H7N3	0	0	0	CAS: 97744-98-4 PubChem: 12319 KNApSAcK: C00002024 3DMET: B03571 NIKKAJI: J2.359.776D
metabolite_06485	516.163	516.162	0.755296	C18235	S-(Hydroxymethyl)mycothiol	C18H32N2O13S	R09129	0	1.1.1.306
metabolite_06451	513.2	513.203	-5.72565	C12429	13-Deoxydaunorubicin; Feudomycin A	C27H31NO9	R06687 R06688	ko01057 Biosynthesis of type II polyketide products ko01110 Biosynthesis of secondary metabolites	0	CAS: 79466-09-4 PubChem: 582819 LIPIDMAPS: LMPK13050003 KNApSAcK: C00018343 3DMET: B04509 NIKKAJI: J128.352I
metabolite_04437	359.13	359.129	3.73761	C07864	Rabeprazole	C18H21N3O3S	0	0	0	CAS: 117976-89-3 PubChem: 10066 ChEBI: 8768 NIKKAJI: J395.966J
metabolite_00398	111.009	111.009	-7.12057	C11033	1-Aminomethylphosphonic acid; AMPA	CH6NO3P	0	0	0	CAS: 1066-51-9 PubChem: 13216 ChEBI: 28812 NIKKAJI: J138.614J
metabolite_06963	556.246	556.252	-9.73759	C09113	Ingenol 3,20-dibenzoate	C34H36O7	0	0	0	CAS: 59086-90-7 PubChem: 11305 KNApSAcK: C00003440 NIKKAJI: J768.462B
metabolite_04135	337.175	337.174	3.80888	C02993	Kyotorphin; L-Tyrosyl-L-arginine	C15H23N5O4	R00735	0	6.3.2.24	CAS: 70904-56-2 PubChem: 5902 ChEBI: 17537 NIKKAJI: J19.925G
metabolite_06460	514.147	514.15	-5.36852	C06718	S-Formylmycothiol	C18H30N2O13S	R05307 R09129	0	1.1.1.306 1.2.1.-	PubChem: 8941 ChEBI: 15735 NIKKAJI: J2.763.665I
metabolite_06944	554.2	554.197	6.17318	C17476	Osthenol-7-O-beta-D-gentiobioside	C26H34O13	0	0	0	PubChem: 96023824 NIKKAJI: J1.268.347B
metabolite_06937	552.274	552.268	9.84234	C10000	Canthiumine	C33H36N4O4	0	0	0	CAS: 26195-90-4 PubChem: 12186 KNApSAcK: C00001995 3DMET: B03446 NIKKAJI: J2.771.463C
metabolite_04433	358.156	358.155	3.97225	C01675	Cilastatin	C16H26N2O5S	0	0	3.4.13.19 (I)	CAS: 82009-34-5 PubChem: 4819 ChEBI: 3697 PDB-CCD: CIL NIKKAJI: J32.849I
metabolite_04136	337.185	337.183	7.05915	C17982	Istamycin AO	C13H27N3O7	0	0	0	PubChem: 96024202
metabolite_06044	480.069	480.072	-4.91313	C06773	11-O-Demethylpradinone II	C24H16O11	0	0	0	PubChem: 8993 KNApSAcK: C00016800 NIKKAJI: J534.401H
metabolite_07294	594.342	594.348	-9.90132	C05793	L-Urobilin; L-Stercobilin; Stercobilin	C33H46N4O6	R06255	ko00860 Porphyrin and chlorophyll metabolism	0	CAS: 34217-90-8 PubChem: 8088 ChEBI: 29023 3DMET: B05116 NIKKAJI: J37.198J
metabolite_07445	610.132	610.127	8.4171	C10227	Gallocatechin-(4alpha->8)-epigallocatechin	C30H26O14	0	0	0	CAS: 68964-95-4 PubChem: 12413 LIPIDMAPS: LMPK12030010 KNApSAcK: C00002923 3DMET: B03654 NIKKAJI: J868.136H
metabolite_01574	174.104	174.106	-7.20792	C17783	Capillanol	C12H14O	0	0	0	PubChem: 96024102 NIKKAJI: J11.754D
metabolite_10111	1025.31	1025.3	9.61053	C16163	(6Z,9Z,12Z,15Z)-Octadecatetraenoyl-CoA; Stearidonoyl-CoA	C39H62N7O17P3S	R07933	ko01040 Biosynthesis of unsaturated fatty acids	1.14.19.3	PubChem: 47205473 NIKKAJI: J2.798.473H
metabolite_01527	172.007	172.008	-6.86719	C06011	Benzenamine sulfate	C6H6NO3S	R01861	0	2.8.2.3	PubChem: 8283 NIKKAJI: J2.760.889B
metabolite_07428	608.299	608.295	5.28195	C09068	Candletoxin A	C35H44O9	0	0	0	CAS: 64854-99-5 PubChem: 11260 KNApSAcK: C00003409 3DMET: B05312 NIKKAJI: J39.981G
metabolite_07420	607.312	607.307	8.08826	C11308	Chymostatin	C31H41N7O6	0	0	0	CAS: 9076-44-2 PubChem: 13483 NIKKAJI: J2.773.680G
metabolite_01528	172.019	172.019	3.45805	C06677	Toluene-4-sulfonate; Tosylate	C7H8O3S	R05281 R05294 R07663	ko00623 Toluene degradation ko01100 Metabolic pathways	1.14.12.- 1.14.13.-	CAS: 104-15-4 PubChem: 8902 ChEBI: 27849 3DMET: B01025 NIKKAJI: J5.025C
metabolite_07436	609.284	609.289	-8.09803	C11236	Niguldipine; Dexniguldipine	C36H39N3O6	0	0	0	CAS: 102993-22-6 PubChem: 13415 NIKKAJI: J484.606K
metabolite_05852	466.148	466.146	2.77096	C09765	Agnuside	C22H26O11	0	0	0	CAS: 11027-63-7 PubChem: 11953 KNApSAcK: C00003068 3DMET: B03263 NIKKAJI: J924.701G
metabolite_05849	466.1	466.1	1.24033	C03293	N-Adenylylanthranilate	C17H19N6O8P	R00979	0	2.7.7.55	PubChem: 6150 ChEBI: 17469 NIKKAJI: J2.741.523G
metabolite_01586	175.084	175.083	7.07037	C10851	Calystegin B2; Calystegine B2	C7H13NO4	0	0	0	CAS: 127414-85-1 PubChem: 13034 KNApSAcK: C00002283 3DMET: B05497 NIKKAJI: J657.463G
metabolite_05823	465.226	465.231	-9.99272	C10582	Codonocarpine	C26H31N3O5	0	0	0	CAS: 33442-48-7 PubChem: 12765 KNApSAcK: C00002326 3DMET: B03975 NIKKAJI: J17.444K
metabolite_08864	804.258	804.264	-7.75802	C01274	5-Formyl-5,6,7,8-tetrahydromethanopterin; 5-Formyl-H4MPT	C31H45N6O17P	R03390 R03464	ko00680 Methane metabolism ko01100 Metabolic pathways	2.3.1.101 3.5.4.27	CAS: 99451-79-3 PubChem: 4493 ChEBI: 17114 PDB-CCD: H4Z 3DMET: B01431 NIKKAJI: J1.629.926J
metabolite_01645	178.041	178.041	3.3303	C01419	Cys-Gly; L-Cysteinylglycine	C5H10N2O3S	R00494 R00899 R01262	ko00480 Glutathione metabolism ko01100 Metabolic pathways	2.3.2.2 3.4.11.1 3.4.11.2 3.4.11.23 3.4.13.3	CAS: 19246-18-5 PubChem: 4606 ChEBI: 4047 3DMET: B01448 NIKKAJI: J36.789C
metabolite_01676	178.989	178.991	-9.36925	C11105	5-Methyl-3-isoxazolyl sulfate; HS	C4H5NO5S	0	0	0	PubChem: 13287 ChEBI: 2131 NIKKAJI: J2.788.914J
metabolite_03718	313.058	313.059	-5.47816	C00968	3',5'-Cyclic dAMP	C10H12N5O5P	0	0	0	PubChem: 4218 ChEBI: 28074 3DMET: B01363 NIKKAJI: J370.431I
metabolite_01686	179.069	179.071	-7.50237	C07585	N-Acetylisoniazid; (N)1-Acetylisoniazid	C8H9N3O2	R08248 R08249	ko00983 Drug metabolism - other enzymes	2.3.1.5 3.5.1.-	CAS: 1078-38-2 PubChem: 9787 ChEBI: 7207 NIKKAJI: J12.173H
metabolite_05781	463.085	463.081	9.52803	C13853	L 735821	C25H19Cl2N3O2	0	0	0	PubChem: 854098 NIKKAJI: J1.675.972D
metabolite_05805	464.132	464.129	6.12242	C16422	Hesperetin 7-O-glucoside	C22H24O11	R08021 R08022	ko00941 Flavonoid biosynthesis	2.4.1.185 2.4.1.236	CAS: 31712-49-9 PubChem: 47205720 ChEBI: 59015 KNApSAcK: C00008297 NIKKAJI: J667.152G
metabolite_01612	176.051	176.052	-4.57266	C17216	2-Oxo-6-methylthiohexanoic acid; 6-(Methylthio)-2-oxo-hexanoic acid	C7H12O3S	R08625 R08626 R08627	ko00966 Glucosinolate biosynthesis ko01110 Biosynthesis of secondary metabolites	1.1.1.- 2.3.3.- 2.6.1.-	PubChem: 96023624 KNApSAcK: C00007648 NIKKAJI: J2.805.986H
metabolite_05821	465.183	465.185	-3.99338	C06910	Cisapride	C23H29ClFN3O4	0	0	0	CAS: 81098-60-4 PubChem: 9127 ChEBI: 3720 NIKKAJI: J299.805J
metabolite_07464	610.439	610.439	-0.531229	C15884	2-Ketospirilloxanthin	C42H58O3	R07525 R07526	ko00906 Carotenoid biosynthesis	0	PubChem: 47205204 KNApSAcK: C00023013 NIKKAJI: J1.083.650F
metabolite_05816	465.103	465.1	7.48465	C12138	Delphinidin 3-O-glucoside; Mirtillin; Delphinidin 3-glucoside; Delphinidin 3-O-beta-D-glucoside	C21H21O12	R06536 R06549 R06550 R07879 R07903 R07911 R07926 R07929 R07938	ko00942 Anthocyanin biosynthesis	2.3.1.171 2.3.1.- 2.4.1.115 2.4.1.-	CAS: 6906-38-3 50986-17-9 PubChem: 14285 ChEBI: 31463 KNApSAcK: C00006698 3DMET: B04432 NIKKAJI: J363.282B
metabolite_02164	203.117	203.116	7.75637	C08435	Triacanthine	C10H13N5	0	0	0	CAS: 10091-84-6 PubChem: 10630 PDB-CCD: L21 NIKKAJI: J38.554I
metabolite_08328	744.591	744.589	2.9486	C13876	1-Hexadecanoyl-2-(9Z-octadecenoyl)-sn-glycero-3-phosphonocholine	C42H83NO7P	0	0	0	PubChem: 854121 3DMET: B05663 NIKKAJI: J2.787.069D
metabolite_10153	1043.32	1043.33	-9.85456	C16327	OPC8-CoA	C39H64N7O18P3S	R07887 R07888	ko00592 alpha-Linolenic acid metabolism ko01100 Metabolic pathways	1.3.3.6 6.2.1.-	PubChem: 47205635 NIKKAJI: J2.801.815K
metabolite_05894	468.324	468.323	2.43398	C02943	3-Oxoglycyrrhetinate	C30H44O4	R04099	0	1.1.1.230	PubChem: 5862 ChEBI: 16404 LIPIDMAPS: LMPR0106150012 NIKKAJI: J227.340C
metabolite_01451	168.076	168.077	-5.71812	C16250	MTIC	C5H8N6O	0	map07040 Antineoplastics - alkylating agents	0	CAS: 3413-72-7 PubChem: 47205558 NIKKAJI: J54.029C
metabolite_07399	605.114	605.117	-3.73524	C16288	Pelargonidin 3-O-3'',6''-O-dimalonylglucoside	C27H25O16	R07884	ko00942 Anthocyanin biosynthesis	2.3.1.-	PubChem: 47205596 NIKKAJI: J2.799.375C
metabolite_08840	802.086	802.087	-1.16304	C17521	Mallotinic acid	C34H26O23	0	0	0	CAS: 66369-82-2 PubChem: 96023866 NIKKAJI: J2.152.771H
metabolite_07385	601.997	601.991	9.57526	C10242	Terminalin	C28H10O16	0	0	0	CAS: 155144-63-1 PubChem: 12428 KNApSAcK: C00002939 3DMET: B03667 NIKKAJI: J553.471B
metabolite_04611	373.094	373.092	6.03256	C03112	Deacetylcephalosporin C	C14H19N3O7S	R03062 R03064 R05228 R05229 R05230	ko00311 Penicillin and cephalosporin biosynthesis ko01100 Metabolic pathways ko01110 Biosynthesis of secondary metabolites	1.14.11.26 2.1.3.7 2.3.1.175 3.1.1.41	CAS: 1476-46-6 PubChem: 6007 ChEBI: 18065 3DMET: B01632 NIKKAJI: J91.970E
metabolite_10197	1057.3	1057.3	-0.77267	C16330	3-Oxo-OPC8-CoA	C39H62N7O19P3S	R07890 R07891	ko00592 alpha-Linolenic acid metabolism ko01100 Metabolic pathways	1.1.1.35 1.1.1.211 2.3.1.16	PubChem: 47205638 NIKKAJI: J2.801.818E
metabolite_03783	315.111	315.111	-0.150229	C08528	Hippeastrine	C17H17NO5	0	0	0	CAS: 477-17-8 PubChem: 10721 KNApSAcK: C00001572 3DMET: B02198 NIKKAJI: J12.396J
metabolite_01430	167.04	167.042	-8.59285	C03719	Phenylacetothiohydroximate	C8H9NOS	R03213 R08654	ko00966 Glucosinolate biosynthesis ko01110 Biosynthesis of secondary metabolites	2.4.1.195 4.4.1.-	PubChem: 6485 ChEBI: 17520 KNApSAcK: C00007672 3DMET: B00626 NIKKAJI: J2.745.198E
metabolite_05904	469.071	469.07	1.83864	C05125	2-(alpha-Hydroxyethyl)thiamine diphosphate; 2-Hydroxyethyl-ThPP	C14H23N4O8P2S	R00014 R00755 R03050 R03270 R04672 R04673	ko00010 Glycolysis / Gluconeogenesis ko00020 Citrate cycle (TCA cycle) ko00290 Valine, leucine and isoleucine biosynthesis ko00620 Pyruvate metabolism ko00650 Butanoate metabolism ko01100 Metabolic pathways ko01110 Biosynthesis of secondary metabolites	1.2.4.1 2.2.1.6 4.1.1.1	PubChem: 7546 ChEBI: 978 3DMET: B04982 NIKKAJI: J683.157E
metabolite_05906	469.122	469.127	-9.58128	C08529	Kalbreclasine	C20H23NO12	0	0	0	CAS: 98900-01-7 PubChem: 10722 KNApSAcK: C00001573 3DMET: B02199 NIKKAJI: J2.766.275G
metabolite_01499	170.094	170.095	-1.32683	C14280	Furfural diethyl acetal	C9H14O3	0	0	0	CAS: 13529-27-6 PubChem: 17395280 NIKKAJI: J241.168G
metabolite_05875	468.069	468.073	-7.60282	C06928	Cromolyn; Cromoglicic acid	C23H16O11	0	0	0	CAS: 16110-51-3 PubChem: 9145 ChEBI: 59773 NIKKAJI: J9.027A
metabolite_07412	606.237	606.243	-9.76276	C09370	Cancentrine	C36H34N2O7	0	0	0	CAS: 29477-90-5 PubChem: 11561 KNApSAcK: C00001828 3DMET: B02904 NIKKAJI: J354.403F
metabolite_05872	467.388	467.383	9.50647	C09869	Lucidine B; Serratanine	C30H49N3O	0	0	0	CAS: 71384-23-1 PubChem: 12055 ChEBI: 6556 KNApSAcK: C00001941 3DMET: B05391 NIKKAJI: J19.490E
metabolite_07417	607.199	607.204	-8.48374	C03368	7''-O-Phosphohygromycin	C20H38N3O16P	R03770	0	2.7.1.119	PubChem: 6205 ChEBI: 16861 NIKKAJI: J2.741.610A
metabolite_10169	1048.51	1048.51	2.78382	C08910	Ruscoside	C50H80O23	0	0	0	CAS: 51024-64-7 PubChem: 11102 KNApSAcK: C00003588 3DMET: B02516 NIKKAJI: J1.465.421F
metabolite_10170	1048.52	1048.53	-2.69426	C08927	Avenacin B-2	C54H80O20	0	0	0	CAS: 90547-93-6 PubChem: 11119 KNApSAcK: C00003503 3DMET: B02532 NIKKAJI: J1.348.258F
metabolite_04624	374.111	374.113	-4.32773	C08565	Portulacaxanthin II	C18H18N2O7	R08825 R08826	ko00965 Betalain biosynthesis ko01110 Biosynthesis of secondary metabolites	1.14.18.-	CAS: 135545-98-1 PubChem: 10758 KNApSAcK: C00001604 3DMET: B02226 NIKKAJI: J410.417J
metabolite_01468	169.05	169.05	4.5807	C13482	Phosphodimethylethanolamine	C4H12NO4P	R06868 R06869	ko00564 Glycerophospholipid metabolism	2.1.1.103	PubChem: 586220 ChEBI: 31997 3DMET: B04573 NIKKAJI: J8.863C
metabolite_01470	169.074	169.075	-5.48148	C00314	Pyridoxine; Pyridoxol	C8H11NO3	R01708 R01711 R01909 R01910 R01911 R01912 R01913 R05840 R07154	ko00750 Vitamin B6 metabolism ko01100 Metabolic pathways	1.1.1.65 1.1.3.12 1.1.99.9 1.4.3.5 2.4.1.160 2.7.1.35 3.1.3.74	CAS: 65-23-6 PubChem: 3608 ChEBI: 16709 KNApSAcK: C00001551 3DMET: B00087 NIKKAJI: J2.356F
metabolite_01475	169.11	169.11	-0.244039	C17730	Piperidione; 3,3-Diethyl-2,4-dioxopiperidine	C9H15NO2	0	0	0	CAS: 77-03-2 PubChem: 96024060 NIKKAJI: J4.192K
metabolite_01719	180.115	180.116	-3.83225	C03929	3-tert-Butyl-5-methylcatechol	C11H16O2	0	0	0	PubChem: 6657 NIKKAJI: J217.127I
metabolite_03634	308.006	308.006	1.62221	C01143	(R)-5-Diphosphomevalonate	C6H14O10P2	R01121 R03245	ko00900 Terpenoid backbone biosynthesis map01062 Biosynthesis of terpenoids and steroids ko01100 Metabolic pathways ko01110 Biosynthesis of secondary metabolites	2.7.4.2 4.1.1.33	PubChem: 4374 ChEBI: 15899 KNApSAcK: C00007615 PDB-CCD: DP6 3DMET: B01392 NIKKAJI: J2.731.654I
metabolite_04693	380.053	380.055	-4.21688	C12368	Tetracenomycin D3	C20H12O8	R06700 R06701 R06709 R06710	ko01057 Biosynthesis of type II polyketide products ko01110 Biosynthesis of secondary metabolites	0	PubChem: 582758 ChEBI: 32202 KNApSAcK: C00017937 3DMET: B04455 NIKKAJI: J575.133K
metabolite_04692	380.037	380.039	-4.44915	C03312	Urate D-ribonucleotide	C10H13N4O10P	0	0	2.4.2.16	PubChem: 6165 ChEBI: 17145 NIKKAJI: J903.729B
metabolite_01910	190.074	190.074	-1.01235	C17204	Indole-3-acetaldoxime N-oxide; IAOx N-oxide	C10H10N2O2	R08607 R08608	0	1.14.-.-	PubChem: 96023613 NIKKAJI: J2.805.771G
metabolite_01911	190.095	190.095	1.77253	C00666	LL-2,6-Diaminoheptanedioate; LL-2,6-Diaminopimelate; LL-2,6-Diaminopimelic acid	C7H14N2O4	R02733 R02734 R02735 R07613	ko00300 Lysine biosynthesis ko01100 Metabolic pathways ko01110 Biosynthesis of secondary metabolites	2.6.1.83 3.5.1.18 3.5.1.47 5.1.1.7	PubChem: 3935 ChEBI: 16026 KNApSAcK: C00007596 3DMET: B01303 NIKKAJI: J81.742B
metabolite_05654	454.171	454.167	8.79816	C01937	Methotrexate	C20H22N8O5	0	0	1.5.1.3 (I)	CAS: 59-05-2 PubChem: 5042 ChEBI: 44185 PDB-CCD: MTX NIKKAJI: J2.334E
metabolite_03626	307.084	307.084	2.7286	C12392	Stealthin C	C18H13NO4	R06672 R06673	ko01057 Biosynthesis of type II polyketide products ko01110 Biosynthesis of secondary metabolites	0	PubChem: 582782 3DMET: B05634 NIKKAJI: J767.638G
metabolite_03642	308.083	308.081	4.72001	C06817	Alprazolam	C17H13ClN4	0	0	0	CAS: 28981-97-7 PubChem: 9035 ChEBI: 2611 NIKKAJI: J9.279G
metabolite_05675	455.057	455.061	-9.84625	C06885	Cefotaxime	C16H17N5O7S2	0	0	0	CAS: 63527-52-6 PubChem: 9102 ChEBI: 204928 PDB-CCD: CE3 NIKKAJI: J18.743G
metabolite_01880	188.084	188.084	0.582865	C16924	Butylidenephthalide	C12H12O2	0	0	0	CAS: 551-08-6 PubChem: 96023416 NIKKAJI: J167.327K
metabolite_03651	308.101	308.098	7.84243	C08549	Indicaxanthin	C14H16N2O6	0	0	0	CAS: 2181-75-1 PubChem: 10742 KNApSAcK: C00001591 3DMET: B02217 NIKKAJI: J412.456A
metabolite_01858	187.062	187.063	-1.85464	C06559	Deethylatrazine	C6H10ClN5	R05565 R05568	ko00791 Atrazine degradation	1.14.15.-	CAS: 6190-65-4 PubChem: 8788 ChEBI: 28212 NIKKAJI: J285.118K
metabolite_09928	977.724	977.719	5.03316	C16157	Undecaprenyl phosphate alpha-L-Ara4N	C60H100NO7P	R07662	0	3.5.1.-	PubChem: 47205467 ChEBI: 47039 LIPIDMAPS: LMPR03020005 NIKKAJI: J2.798.393F
metabolite_03578	304.091	304.092	-3.13885	C12270	N-Acetyl-aspartyl-glutamate; NAAG	C11H16N2O8	0	ko04080 Neuroactive ligand-receptor interaction	0	CAS: 3106-85-2 PubChem: 14415 NIKKAJI: J22.752H
metabolite_07632	621.109	621.105	7.49365	C16289	Cyanidin 3-O-3'',6''-O-dimalonylglucoside	C27H25O17	R07885	ko00942 Anthocyanin biosynthesis	2.3.1.-	PubChem: 47205597 NIKKAJI: J791.113K
metabolite_02018	194.167	194.167	2.29351	C03527	Oxidized Latia luciferin	C13H22O	R03907	0	1.14.99.21	PubChem: 6335 NIKKAJI: J45.860K
metabolite_03577	304.074	304.073	2.10104	C12397	Tetrangulol	C19H12O4	R06650 R06651 R06653	ko01057 Biosynthesis of type II polyketide products	0	CAS: 7414-92-8 PubChem: 582787 ChEBI: 32212 3DMET: B04480 NIKKAJI: J797.618F
metabolite_05593	450.278	450.281	-4.82565	C09250	Usambarine	C30H34N4	0	0	0	CAS: 35226-29-0 PubChem: 11441 KNApSAcK: C00001780 3DMET: B02800 NIKKAJI: J19.167A
metabolite_05590	450.153	450.152	1.50405	C09478	Auriculoside; 7,3',5'-Trihydroxy-4'-methoxyflavan 3'-glucoside	C22H26O10	0	0	0	CAS: 75871-96-4 PubChem: 11669 KNApSAcK: C00008764 3DMET: B03005 NIKKAJI: J2.770.055A
metabolite_04738	383.078	383.081	-7.10759	C11316	Tetraphenylarsonium	C24H20As	0	0	0	CAS: 15912-80-8 PubChem: 13491 ChEBI: 9501 PDB-CCD: TTA NIKKAJI: J227.549J
metabolite_07651	624.172	624.167	7.01993	C03184	Zinc protoporphyrin-9; Zinc protoporphyrin	C34H32N4O4Zn	0	0	1.14.99.3 (I)	CAS: 15442-64-5 137090-60-9 PubChem: 6063 ChEBI: 28783 PDB-CCD: ZNH
metabolite_07649	622.27	622.273	-5.57301	C05346	Allosamidine	C25H42N4O14	0	0	3.2.1.14 (I)	CAS: 103782-08-7 PubChem: 7724 KNApSAcK: C00000379 PDB-CCD: AO3 NIKKAJI: J398.999B
metabolite_02014	194.094	194.094	2.95894	C17497	Zingerone; Zingiberone; Vanillylacetone; [0]-Paradol	C11H14O3	0	0	0	CAS: 122-48-5 PubChem: 96023843 NIKKAJI: J5.356B
metabolite_05651	454.12	454.119	1.84352	C11752	Carfecillin; Carbenicillin phenyl	C23H22N2O6S	0	0	0	CAS: 27025-49-6 PubChem: 13917 ChEBI: 3414 NIKKAJI: J10.419A
metabolite_05649	454.101	454.097	9.49169	C12394	Kinamycin D	C22H18N2O9	R06674	ko01057 Biosynthesis of type II polyketide products ko01110 Biosynthesis of secondary metabolites	0	CAS: 35303-14-1 PubChem: 582784 ChEBI: 31751 KNApSAcK: C00018813 3DMET: B04478 NIKKAJI: J591.160E
metabolite_01934	191.069	191.068	7.62316	C10897	Carbendazim; Mecarzole	C9H9N3O2	0	0	0	CAS: 10605-21-7 PubChem: 13080 NIKKAJI: J3.120H
metabolite_01935	191.079	191.079	0.274931	C16850	2-Amino-3,7-dideoxy-D-threo-hept-6-ulosonic acid	C7H13NO5	R08568 R08569	ko00400 Phenylalanine, tyrosine and tryptophan biosynthesis	1.4.1.- 4.1.2.-	PubChem: 96023374 ChEBI: 51282 NIKKAJI: J2.805.603F
metabolite_09887	968.31	968.313	-2.54391	C16244	Cobalt-precorrin 7	C45H57CoN4O16	R07774 R07775	ko00860 Porphyrin and chlorophyll metabolism ko01100 Metabolic pathways	0	PubChem: 47205552 ChEBI: 52490
metabolite_03594	305.074	305.072	5.52315	C07246	Sertraline	C17H17Cl2N	0	0	0	CAS: 79617-96-2 PubChem: 9455 ChEBI: 9123 PDB-CCD: SRE NIKKAJI: J33.072H
metabolite_01949	192.047	192.048	-3.40013	C15348	6-(Allylthio)purine	C8H8N4S	0	0	0	PubChem: 17396345 NIKKAJI: J2.793.903A
metabolite_07548	614.396	614.395	2.5276	C11321	3-((3-Cholamidopropyl)dimethylammonium)-1-propanesulfonate; CHAPS	C32H58N2O7S	0	0	0	CAS: 75621-03-3 PubChem: 13496 PDB-CCD: CPS NIKKAJI: J247.112D
metabolite_05694	456.105	456.105	-0.449918	C00061	FMN; Riboflavin-5-phosphate; Flavin mononucleotide	C17H21N4O9P	R00025 R00160 R00161 R00548 R00549 R00550 R03536 R05218 R05705 R05706 R06633 R07210 R07664 R08574 R08908	ko00190 Oxidative phosphorylation ko00524 Butirosin and neomycin biosynthesis ko00740 Riboflavin metabolism ko00860 Porphyrin and chlorophyll metabolism ko01100 Metabolic pathways	1.1.2.3 (C) 1.1.3.15 (C) 1.1.99.31 1.3.1.14 (C) 1.3.3.1 (C) 1.3.3.7 (C) 1.4.1.13 (C) 1.4.1.14 (C) 1.4.3.5 (C) 1.5.1.29 1.5.8.1 (C) 1.5.99.1 (C) 1.5.99.4 (C) 1.6.2.4 (C) 1.6.99.1 (C) 1.7.1.1 (C) 1.7.1.2 (C) 1.7.3.5 (C) 1.8.1.2 (C) 1.12.1.2 (C) 1.13.11.32 (C) 1.13.12.4 (C) 1.13.12.16 1.14.12.7 (C) 1.14.12.8 (C) 1.14.14.3 1.14.14.5 1.14.14.- 1.14.21.6 (C) 1.14.99.24 (C) 1.16.8.1 2.7.1.26 2.7.1.42 2.…	CAS: 146-17-8 PubChem: 3361 ChEBI: 17621 KNApSAcK: C00019686 PDB-CCD: FMN 3DMET: B04626 NIKKAJI: J30.175B
metabolite_08310	742.268	742.263	7.53726	C10543	Acanthoside D; (-)-Syringaresinol di-beta-D-glucoside	C34H46O18	0	0	0	CAS: 66791-77-3 PubChem: 12726 ChEBI: 2375 3DMET: B03942 NIKKAJI: J405.567E
metabolite_07500	612.152	612.154	-3.36192	C00127	Glutathione disulfide; GSSG; Oxiglutatione; Oxidized glutathione	C20H32N6O12S2	R00094 R00115 R00120 R00274 R01108 R01109 R01110 R01111 R01113 R01292 R01875 R02824 R03167 R03915 R03984 R04039 R05267 R05269 R05402 R05403 R05717 R05748 R07034 R07035	ko00480 Glutathione metabolism	1.5.4.1 1.8.1.7 1.8.3.3 1.8.4.1 1.8.4.2 1.8.4.3 1.8.4.4 1.8.4.7 1.8.4.9 1.8.5.1 1.8.99.- 1.11.1.9 1.11.1.12 1.20.4.2 1.97.1.- 2.8.1.3	CAS: 27025-41-8 PubChem: 3427 ChEBI: 17858 PDB-CCD: GDS 3DMET: B01166 NIKKAJI: J415.688I
metabolite_03700	311.127	311.124	9.22913	C05076	Imazaquin	C17H17N3O3	0	0	2.2.1.6 (I)	CAS: 81335-37-7 PubChem: 7524 NIKKAJI: J364.773K
metabolite_03694	310.287	310.288	-3.99483	C02064	Prostanoic acid	C20H38O2	0	0	0	PubChem: 5152 ChEBI: 8504 3DMET: B01528 NIKKAJI: J227.995I
metabolite_05753	460.173	460.171	4.37334	C09055	6-Acetylpicropolin	C24H28O9	0	0	0	CAS: 116187-56-5 PubChem: 11247 3DMET: B02647 NIKKAJI: J38.485B
metabolite_05751	460.104	460.106	-4.54517	C18297	Anhydrochlortetracycline; Anhydro-7-chlorotetracycline	C22H21ClN2O7	R09193 R09200	ko00253 Tetracycline biosynthesis ko01110 Biosynthesis of secondary metabolites	1.14.13.38 2.1.1.-
metabolite_03689	310.138	310.136	4.17781	C16692	Mannopine	C11H22N2O8	0	ko02010 ABC transporters	0	CAS: 87084-52-4 PubChem: 51091014 NIKKAJI: J690.468H
metabolite_08308	742.196	742.201	-7.24383	C10175	Quercetin 3-(2G-xylosylrutinoside)	C32H38O20	R06811	0	2.4.2.35	CAS: 129235-39-8 PubChem: 12361 KNApSAcK: C00005452 3DMET: B03608 NIKKAJI: J452.037H
metabolite_07509	612.366	612.371	-7.18747	C09127	Mancinellin	C36H52O8	0	0	0	CAS: 57672-76-1 PubChem: 11319 KNApSAcK: C00003451 3DMET: B02702 NIKKAJI: J12.725F
metabolite_01741	181.971	181.97	4.56195	C07598	Succimer; meso-2,3-Dimercaptosuccinic acid	C4H6O4S2	0	0	0	CAS: 304-55-2 PubChem: 9800 NIKKAJI: J193.712J
metabolite_01737	181.183	181.183	2.92379	C14686	Dicyclohexylamine; N-Cyclohexylcyclohexanamine	C12H23N	0	0	0	CAS: 101-83-7 PubChem: 17395685 NIKKAJI: J4.018E
metabolite_05765	461.847	461.849	-5.52487	C13621	Tribromobisphenol A; 3,3',5-Tribromobisphenol A	C15H13Br3O2	R06876 R06877	ko00363 Bisphenol degradation	1.97.1.-	CAS: 6386-73-8 PubChem: 586239 ChEBI: 33218 NIKKAJI: J207.000F
metabolite_10048	1003.26	1003.26	-3.25653	C16337	3-Hydroxy-OPC4-CoA	C35H56N7O19P3S	R07897 R07898	0	1.1.1.35 1.1.1.211 4.2.1.17 4.2.1.74	PubChem: 47205645 NIKKAJI: J2.802.274C
metabolite_01720	180.151	180.151	2.74913	C08375	(Z,Z,Z)-3,6,9-Dodecatrien-1-ol	C12H20O	0	0	0	CAS: 81345-02-0 PubChem: 10571 ChEBI: 28627 LIPIDMAPS: LMFA05000097 KNApSAcK: C00001249 NIKKAJI: J905.322K
metabolite_01782	183.064	183.065	-3.43499	C16403	4-Amino-2-hydroxylamino-6-nitrotoluene	C7H9N3O3	R08016 R08047 R08049	ko00633 Nitrotoluene degradation	1.7.1.-	PubChem: 47205701 NIKKAJI: J934.744E
metabolite_07547	614.382	614.386	-6.10581	C09192	Synaptolepis factor K1	C36H54O8	0	0	0	CAS: 66268-94-8 PubChem: 11384 KNApSAcK: C00003487 3DMET: B05331 NIKKAJI: J2.410.618G
metabolite_07540	614.238	614.239	-2.37352	C02139	Chlorophyllide; Chlorophyllide a	C35H34MgN4O5	R03845 R04795 R05618 R06272 R06282 R06284 R08203 R09033 R09053 R09059 R09061 R09066	ko00860 Porphyrin and chlorophyll metabolism ko01100 Metabolic pathways ko01110 Biosynthesis of secondary metabolites	1.3.1.33 1.3.1.75 1.13.12.14 1.18.-.- 2.5.1.62 3.1.1.14 4.2.1.-	CAS: 14897-06-4 724691-52-5 PubChem: 5218 ChEBI: 16900 KNApSAcK: C00007316 3DMET: B01537
metabolite_09991	993.193	993.199	-6.45716	C01894	Biotinyl-CoA	C31H50N9O18P3S2	R01075 R03762	ko00780 Biotin metabolism	6.2.1.11	PubChem: 5007 ChEBI: 15516 3DMET: B04820 NIKKAJI: J2.734.787H
metabolite_09992	993.308	993.312	-3.85738	C05260	(S)-3-Hydroxytetradecanoyl-CoA	C35H62N7O18P3S	R04739 R04740	ko00062 Fatty acid elongation in mitochondria ko00071 Fatty acid metabolism ko01100 Metabolic pathways	1.1.1.35 1.1.1.211 4.2.1.17 4.2.1.74	PubChem: 7647 ChEBI: 27466 3DMET: B04989 NIKKAJI: J2.755.089D
metabolite_05714	457.188	457.191	-5.80175	C13777	Azimilide	C23H28ClN5O3	0	map07037 Antiarrhythmic drugs	0	CAS: 149908-53-2 PubChem: 854022 NIKKAJI: J566.960J
metabolite_03677	310.074	310.074	-1.1104	C07630	Sulfadoxine	C12H14N4O4S	0	0	0	CAS: 2447-57-6 PubChem: 9832 ChEBI: 9329 NIKKAJI: J21.373J
metabolite_03675	310.032	310.033	-2.12347	C14427	Diflubenzuron; N-(4-Chlorophenylcarbamoyl)-2,6-difluorobenzamide	C14H9ClF2N2O2	0	0	0	CAS: 35367-38-5 PubChem: 17395427 ChEBI: 34703 NIKKAJI: J1.888K
metabolite_05716	457.207	457.204	6.88314	C02864	O-Demethylpuromycin	C21H27N7O5	R03633	0	2.1.1.38	PubChem: 5801 ChEBI: 17161 NIKKAJI: J2.118.871I
metabolite_04674	378.081	378.081	1.99441	C03998	7-Methylguanosine 5'-phosphate	C11H17N5O8P	R04368	0	3.6.1.30	PubChem: 6711 ChEBI: 17825 PDB-CCD: G7M NIKKAJI: J1.069.311J
metabolite_05916	470.142	470.145	-5.51685	C09797	Plumieride	C21H26O12	0	0	0	CAS: 511-89-7 PubChem: 11985 KNApSAcK: C00003096 3DMET: B03294 NIKKAJI: J13.997A
metabolite_07336	598.222	598.219	4.81427	C18149	Tributyltin oxide; TBTO	C24H54OSn2	0	0	0	CAS: 56-35-9 PubChem: 96024366 NIKKAJI: J4.568C
metabolite_01301	161.105	161.105	4.17958	C15025	(S)-Carnitine; D-Carnitine	C7H15NO3	R01921	0	1.1.1.254	CAS: 541-14-0 PubChem: 17396022 ChEBI: 11060 NIKKAJI: J94.155G
metabolite_06018	478.072	478.07	4.32236	C08424	Neoglucobrassicin; 1-Methoxy-3-indolylmethyl glucosinolate	C17H22N2O10S2	0	0	0	CAS: 5187-84-8 PubChem: 10619 ChEBI: 27506 KNApSAcK: C00000126 NIKKAJI: J390.324I
metabolite_01314	162.032	162.031	2.30855	C09315	Umbelliferone; 7-Hydroxycoumarin	C9H6O3	0	map01061 Biosynthesis of phenylpropanoids ko01110 Biosynthesis of secondary metabolites	2.5.1.-	CAS: 93-35-6 PubChem: 11506 ChEBI: 27510 KNApSAcK: C00002503 3DMET: B02855 NIKKAJI: J4.673F
metabolite_04601	372.142	372.142	-0.772914	C01533	Syringin; Eleutheroside B	C17H24O9	R03604 R03605	ko00940 Phenylpropanoid biosynthesis	2.4.1.111 3.2.1.126	CAS: 118-34-3 PubChem: 4695 ChEBI: 9380 KNApSAcK: C00000010 C00007328 C00030167 3DMET: B04802 NIKKAJI: J246.058K
metabolite_01294	161.051	161.053	-9.13168	C16759	S-Allyl-L-cysteine	C6H11NO2S	0	0	0	CAS: 21593-77-1 PubChem: 96023283 NIKKAJI: J490.173H
metabolite_03808	317.062	317.061	3.53379	C08164	Nilutamide	C12H10F3N3O4	0	0	0	CAS: 63612-50-0 PubChem: 10364 ChEBI: 7573 NIKKAJI: J33.120A
metabolite_07309	596.138	596.135	4.05083	C12637	Quercetin 3-O-[beta-D-xylosyl-(1->2)-beta-D-glucoside]	C26H28O16	R06814	0	2.4.2.35	PubChem: 583027 NIKKAJI: J460.249H
metabolite_01330	162.079	162.08	-1.89441	C13840	1-Ethyl-2-benzimidazolinone; 1-EBIO	C9H10N2O	0	0	0	CAS: 10045-45-1 PubChem: 854085 NIKKAJI: J241.245D
metabolite_01179	155.982	155.983	-2.85684	C00988	2-Phosphoglycolate; Phosphoglycolic acid	C2H5O6P	R01334 R03140	ko00630 Glyoxylate and dicarboxylate metabolism ko01100 Metabolic pathways	3.1.3.18 4.1.1.39 5.3.1.1 (I)	PubChem: 4234 ChEBI: 17150 KNApSAcK: C00007561 PDB-CCD: PGA 3DMET: B00215 NIKKAJI: J631.157A
metabolite_04592	371.225	371.227	-4.5941	C07108	Tamoxifen	C26H29NO	R08266 R08267 R08268 R08271	ko00982 Drug metabolism - cytochrome P450	1.14.13.8 1.14.14.1	CAS: 10540-29-1 PubChem: 9319 ChEBI: 41774 PDB-CCD: CTX NIKKAJI: J10.452C
metabolite_07341	598.402	598.403	-1.68747	C15928	4-Ketomyxol	C40H54O4	R07549 R07551	0	0	PubChem: 47205246 KNApSAcK: C00023026 NIKKAJI: J2.796.960G
metabolite_03819	318.11	318.107	9.8026	C17456	Paeonilactone C	C17H18O6	0	0	0	PubChem: 96023805 NIKKAJI: J181.250E
metabolite_04597	372.1	372.103	-9.26197	C09956	Ohioensin-A	C23H16O5	0	0	0	CAS: 121353-47-7 PubChem: 12142 KNApSAcK: C00003009 3DMET: B03410 NIKKAJI: J2.771.395E
metabolite_05995	476.099	476.099	-0.160948	C18298	5a,11a-Dehydrochlortetracycline; Dehydrochlortetracycline; 5a,11a-Dehydro-7-chlorotetracycline	C22H21ClN2O8	R09193 R09194	ko00253 Tetracycline biosynthesis ko01110 Biosynthesis of secondary metabolites	1.14.13.38
metabolite_07333	598.19	598.196	-9.61163	C11639	Geniposide pentaacetate; Pentaacetyl geniposide	C27H34O15	0	0	0	CAS: 49776-64-9 PubChem: 13804 NIKKAJI: J2.121.727A
metabolite_06005	476.241	476.245	-7.98309	C11061	all-trans-Retinoyl-beta-glucuronide; Retinoyl glucuronide	C26H36O8	R02902	ko00830 Retinol metabolism	2.4.1.17	CAS: 401-10-5 PubChem: 13243 ChEBI: 28870 LIPIDMAPS: LMPR01090051 3DMET: B04204 NIKKAJI: J431.685A
metabolite_05976	474.08	474.08	-0.830995	C10437	Chicoric acid	C22H18O12	0	0	0	CAS: 70831-56-0 PubChem: 12622 KNApSAcK: C00002723 3DMET: B03845 NIKKAJI: J749.364I
metabolite_06014	477.316	477.321	-9.99596	C07656	Gentamicin C1	C21H43N5O7	0	0	0	CAS: 25876-10-2 PubChem: 9858 ChEBI: 27412 NIKKAJI: J37.113K
metabolite_03810	317.293	317.294	-1.6574	C12144	Phytosphingosine; 4-D-Hydroxysphinganine	C18H39NO3	R06525 R06527 R06528	ko00600 Sphingolipid metabolism ko01100 Metabolic pathways	3.5.1.23	CAS: 554-62-1 PubChem: 14291 ChEBI: 46961 LIPIDMAPS: LMSP01030001 LipidBank: DLB0039 3DMET: B04437 NIKKAJI: J13.584D
metabolite_08349	748.28	748.277	4.13851	C00862	Methanofuran	C34H44N4O15	R03015 R03390 R08060	ko00680 Methane metabolism ko01100 Metabolic pathways	1.2.99.5 2.3.1.101	CAS: 89873-36-9 PubChem: 4119 ChEBI: 17448 3DMET: B04737 NIKKAJI: J884.451H
metabolite_01264	159.985	159.986	-5.40295	C18300	2,4-Dichlorotoluene	C7H6Cl2	R09201	ko00623 Toluene degradation	1.14.12.-	CAS: 95-73-8
metabolite_01248	158.084	158.084	4.29096	C10161	Nicotyrine; beta-Nicotyrine	C10H10N2	0	0	0	CAS: 487-19-4 PubChem: 12347 KNApSAcK: C00002058 3DMET: B03595 NIKKAJI: J6.018F
metabolite_07320	596.459	596.454	9.23979	C15881	Spirilloxanthin	C42H60O2	R07524 R07525	ko00906 Carotenoid biosynthesis	2.1.1.-	CAS: 34255-08-8 PubChem: 47205201 KNApSAcK: C00022893 NIKKAJI: J82.098I
metabolite_07319	596.387	596.388	-2.6155	C08580	Astaxanthin	C40H52O4	R07572 R07573 R08102	ko00906 Carotenoid biosynthesis	0	CAS: 472-61-7 PubChem: 10773 LIPIDMAPS: LMPR01070263 LipidBank: VCA0002 KNApSAcK: C00000918 PDB-CCD: AXT 3DMET: B02238 NIKKAJI: J11.883D
metabolite_04585	370.308	370.308	1.59281	C14240	Di(2-ethylhexyl) adipate; Dioctyl adipate; Diethylhexyl adipate	C22H42O4	0	0	0	CAS: 103-23-1 PubChem: 7847050 NIKKAJI: J3.602A
metabolite_03817	318.064	318.066	-6.17227	C12393	Prekinamycin	C18H10N2O4	R06673 R06674	ko01057 Biosynthesis of type II polyketide products ko01110 Biosynthesis of secondary metabolites	0	CAS: 120796-24-9 PubChem: 582783 KNApSAcK: C00017655 3DMET: B04477 NIKKAJI: J818.255H
metabolite_08822	800.107	800.107	0.378179	C10220	3,5-Di-O-galloyl-4-O-digalloylquinic acid	C35H28O22	0	0	0	CAS: 123134-19-0 PubChem: 12406 KNApSAcK: C00002916 3DMET: B03647 NIKKAJI: J2.771.888D
metabolite_10322	1103.36	1103.37	-4.34672	C16374	(2E,6Z,9Z,12Z,15Z,18Z,21Z)-Tetracosahepta-2,6,9,12,15,18,21-enoyl- CoA	C45H68N7O17P3S	R07934 R07935	0	1.3.3.6 4.2.1.-	PubChem: 47205682 NIKKAJI: J2.802.527K
metabolite_01167	154.063	154.062	6.3233	C10787	2,6-Dimethoxyphenol; Pyrogallol 1,3-dimethyl ether	C8H10O3	0	0	0	CAS: 91-10-1 PubChem: 12970 ChEBI: 955 KNApSAcK: C00002646 PDB-CCD: 3DM 3DMET: B04123 NIKKAJI: J27.321J
metabolite_03786	315.205	315.202	7.46513	C12946	Butoctamide hydrogen succinate; Butoctamide semisuccinate	C16H29NO5	0	0	0	CAS: 32838-28-1 PubChem: 583335 NIKKAJI: J22.674B
metabolite_03849	320.105	320.105	-0.815359	C14223	Phenolphthalin	C20H16O4	0	0	0	CAS: 81-90-3 PubChem: 7847033 NIKKAJI: J8.609F
metabolite_03825	318.28	318.277	7.75977	C07861	Tridihexethyl	C21H36NO	0	0	0	CAS: 60-49-1 PubChem: 10063 ChEBI: 9701 NIKKAJI: J4.804F
metabolite_03846	320.092	320.093	-3.23987	C16938	Coptisine	C19H14NO4	0	0	0	PubChem: 96023427 NIKKAJI: J8.657F

## Sheet: Supp.Table 2_KNApSACK_Mapping
Supplementary Table 2: KEGG database, and KNApSaACK database mapping of the identified mass features in Cornus officinalis.
Cornus officinalis metabolite features		KNApSAcK database search based annotation of Cornus officinalis metabolite features
Metabolite_ID	Metabolite feature mass	Molecular mass in the KNApSAcK database	Delta Mass (ppm)	KNApSAcK_ID	Assigned Metabolite Name	Assigned Chemical Formula	Organism	Reference	Genus	Family	Kingdom
metabolite_01248	158.084	158.084	4.29096	C00002058	Nicotyrine	C10H10N2	Nicotiana tabacum	Harborne,Phytochemical Dictionary Second Edition,Taylor and Francis,(1999),Chapter25	Nicotiana	Solanaceae	Plantae
metabolite_01571	174.079	174.08	-5.78497	C00000108	Indole-3-acetamide;1H-Indole-3-acetamide;IAM	C10H10N2O	Phaseolus mungo	Isogai,Chem. Pharm. Bull.,15,(1967),151;Okamoto,Chem. Pharm. Bull.,15,(1967),163	Phaseolus	Fabaceae	Plantae
metabolite_01910	190.074	190.074	-1.01235	C00007419	1-aci-Nitro-2-indolylethane	C10H10N2O2	Arabidopsis thaliana	Cohen,Trends Plant Sci.,8,(2003),197	Arabidopsis	Cruciferae	Plantae
metabolite_02208	206.051	206.053	-5.51471	C00007397	3-Indolylmethylthiohydroximate	C10H10N2OS	Arabidopsis thaliana	Brader,Plant Physiol.,126,(2001),849	Arabidopsis	Cruciferae	Plantae
metabolite_01323	162.068	162.067	5.30372	C00002753	Isosafrole	C10H10O2	Cananga odorata	Harborne,Phytochemical Dictionary Second Edition,Taylor and Francis,(1999),Chapter42	Cananga	Annonaceae	Plantae
metabolite_01655	178.063	178.063	2.66302	C00000171	3-Acethyl-6-methoxybenzaldehyde	C10H10O3	Encelia farinosa	Chang,Agric. Biol. Chem.,33,(1969),398	Encelia	Asteraceae	Plantae
metabolite_02003	194.058	194.056	9.21791	C00000119	4-Hydroxymellein	C10H10O4	Aspergillus ochraceus Wilhelm	Moore,Appl.Microbiol.,23,(1972),1067	Aspergillus	Trichocomaceae	Fungi
metabolite_02305	210.053	210.052	2.39669	C00007336	5-Hydroxyferulic acid	C10H10O5	Arabidopsis thaliana	Chapple,Plant Cell.,4,(1992),1413	Arabidopsis	Cruciferae	Plantae
metabolite_04324	349.88	349.878	4.29888	C00010383	2-(Bromochloromethyl)-1,5,6-trichloro-6-methyl-1,3,7-octatriene	C10H11BrCl4	Plocamium cartilagineum	Crews,J.Org.Chem.,49,(1984),1371	0	0	0
metabolite_00716	132.094	132.094	2.1226	C00010905	alpha,4-Dimethylstyrene;p-Isopropenyltoluene	C10H12	Chamaecyparis sp.	Attaway,Phytochem.,5,(1966),1273	Chamaecyparis	Cupressaceae	Plantae
metabolite_01289	160.1	160.099	4.54964	C00001434	Tryptamine;beta-(3-Indolyl)ethylamine	C10H12N2	Nicotiana tabacum	Harborne,Phytochemical Dictionary Second Edition,Taylor and Francis,(1999),Chapter11	Nicotiana	Solanaceae	Plantae
metabolite_01620	176.095	176.097	-9.40958	C00001429	Serotonin;5-Hydroxytryptamine;DS substance;Enteramin;Enteramine;Thrombocytin;Thrombotonin	C10H12N2O	Albizia julibrissin	Applewhite,Phytochem.,12,(1973),191	Albizia	Fabaceae	Plantae
metabolite_01968	192.09	192.09	-0.22051	C00001960	Acanthicifoline	C10H12N2O2	Acanthus ilicifolius	Harborne,Phytochemical Dictionary Second Edition,Taylor and Francis,(1999),Chapter23	Acanthus	Acanthaceae	Plantae
metabolite_02275	208.085	208.084	2.75015	C00007604	L-Kynurenine	C10H12N2O3	Arabidopsis thaliana	Katoh,Frontiers.Biosci.,9,(2004),1577	Arabidopsis	Cruciferae	Plantae
metabolite_02515	224.08	224.081	-3.62868	C00007443	3-Hydroxy-L-kynurenine	C10H12N2O4	Blumeria graminis	Biochem.J.,371,(2003),783	Blumeria	Erysiphaceae	Fungi
metabolite_01037	148.089	148.088	2.66735	C00000157	4-Phenylbutan-2-one	C10H12O	Artemisia rutifolia	Shavarda,Chem. Nat. Comp.12,(1977),42	Artemisia	Asteraceae	Plantae
metabolite_01378	164.084	164.083	4.32479	C00000619	Eugenol	C10H12O2	Cistus creticus	Paolini,Phytochem.,70,(2009),1146	Cistus	Cistaceae	Plantae
metabolite_01709	180.079	180.078	2.35591	C00000614	Coniferyl alcohol	C10H12O3	Stemona collinsae	Pacher,J.Nat.Prod.,65,(2002),820	Stemona	Stemonaceae	Plantae
metabolite_02045	196.074	196.073	1.72829	C00002686	Acetosyringone	C10H12O4	Bulbine narcissifolia	Qhotsokoane-Lusunzi,J.Nat.Prod.,64,(2001),1368	Bulbine	Asphodelaceae	Plantae
metabolite_02369	212.068	212.07	-7.76403	C00002692	Danielone	C10H12O5	Carica papaya	Harborne,Phytochemical Dictionary Second Edition,Taylor and Francis,(1999),Chapter41	Carica	Caricaceae	Plantae
metabolite_02600	228.063	228.064	-3.6476	C00046213	Nortetillapyrone;(+)-Nortetillapyrone	C10H12O6	Tetilla japonica	Watandilok,J.Nat.Prod.,64,(2001),1056	Tetilla	Melianthaceae	Plantae
metabolite_02736	238.008	238.009	-3.09424	C00010450	4-Chloro-5-(2-chloroethyenyl)-1-chloromethyl-5-methylcyclohexane	C10H13Cl3	Plocamium cartilagineum	Stierle,Tetrahedron,35,(1979),1261	0	0	0
metabolite_02677	232.05	232.052	-7.2544	C00040485	threo-3-Chloro-1-(4-hydroxy-3-methoxyphenyl)propane-1,2-diol;(-)-threo-3-Chloro-1-(4-hydroxy-3-methoxyphenyl)propane-1,2-diol	C10H13ClO4	Pimenta dioica	Kikuzaki,Phytochem.,52,(1999),1307	Pimenta	Myrtaceae	Plantae
metabolite_04491	364.042	364.041	4.10539	C00007396	Xanthosine 5'-monophosphate;XMP	C10H13N4O9P	Escherichia coli K12	Lambden,J. Bacteriol.,115,(1973),992	Escherichia	Enterobacteriaceae	--
metabolite_03058	267.097	267.097	0.875866	C00007444	Adenosine	C10H13N5O4	Allium tuberosum Rottl.ex Spreng.	Zou,Phytochem.,57,(2001),1219	Allium	Alliaceae	Plantae
metabolite_00734	134.11	134.109	5.44664	C00003040	p-Cymene	C10H14	Cinnamomum illicioides	Giang,J.Nat.Med.,60,(2006),248	Cinnamomum	Lauraceae	Plantae
metabolite_02332	210.1	210.1	2.01013	C00028045	Chinese bittersweet alkaloid I	C10H14N2O3	Celastrus angulatus	Win,Phytochem.,52,(1999),1731	Celastrus	Celastraceae	Plantae
metabolite_02783	242.09	242.089	4.34372	C00019698	Thymidine;Deoxythymidine	C10H14N2O5	Phakellia mauritiana	Pettit,J.Nat.Prod.,60,(1997),180	Phakellia	Axinellidae	Animalia
metabolite_04300	347.063	347.065	-5.00102	C00019347	AMP;Adenosine 5'-phosphate	C10H14N5O7P	Escherichia coli	Furth,J. Biol. Chem.,236,(1961),3317	Escherichia	Enterobacteriaceae	--
metabolite_01424	166.099	166.099	3.97167	C00000841	6-Oxocamphor	C10H14O2	Salvia officinalis	Funk,Arch. Biochem. Biophys.,294,(1992),306	Salvia	Labiatae	Plantae
metabolite_01770	182.094	182.096	-9.47688	C00002736	Dihydroconiferyl alcohol	C10H14O3	Lactuca sativa	Harborne,Phytochemical Dictionary Second Edition,Taylor and Francis,(1999),Chapter42	Lactuca	Asteraceae	Plantae
metabolite_02093	198.089	198.09	-4.59926	C00003041	1,2-Dihydroxymint lactone	C10H14O4	Cheimonophyllum candidissimum	Harborne,Phytochemical Dictionary Second Edition,Taylor and Francis,(1999),Chapter48	Cheimonophyllum	Cyphellaceae	Fungi
metabolite_02410	214.084	214.083	3.28636	C00030365	GEIR-2	C10H14O5	Gelsemium elegans	Kogure,Chem.Pharm.Bull.,56,(2008),870	Gelsemium	Gelsemiaceae	Plantae
metabolite_04238	343.918	343.919	-2.03941	C00010375	Aplysiapyranoid A	C10H15Br2ClO	Aplysia kurodai	Kusumi,J.Org.Chem.,52,(1987),4597	Aplysia	Aplysiidae	Animalia
metabolite_02743	239.114	239.115	-1.69218	C00017907	Pyridazomycin	C10H15N4O3	Streptomyces violaceusniger sp. griseofuscus (strain T.2557)	Grote,J.Antibiotics,41,(1988),595	Streptomyces	Streptomycetaceae	Bacteria
metabolite_05259	427.029	427.031	-3.99336	C00019352	Adenosine 3',5'-bisphosphate	C10H15N5O10P2	Escherichia coli	Sugiura,FEBS Lett.,123,(1981),285	Escherichia	Enterobacteriaceae	--
metabolite_00784	136.125	136.125	2.06068	C00000184	alpha-Thujene	C10H16	Citrus aurantifolia	Jabalpurwala,Phytochem.,70,(2009),1428	Citrus	Rutaceae	Plantae
metabolite_02807	244.088	244.088	-1.0524	C00000756	Biotin	C10H16N2O3S	Arabidopsis thaliana	Tissort,Eur.J.Biochem.,258,(1998),586	Arabidopsis	Cruciferae	Plantae
metabolite_01137	152.12	152.12	1.28275	C00000135	(-)-Camphor	C10H16O	Artemisia californica	Mueller,Science,143,(1964),471-473;Rice,Alleropathy,Academic Press,New York,(1984)	Artemisia	Asteraceae	Plantae
metabolite_01461	168.115	168.115	0.0580257	C00000146	(+)-Bottrospicatol	C10H16O2	Mentha spicata	Koshimizu,kagaku to kougyou,43,(1990),1682	Mentha	Labiatae	Plantae
metabolite_01802	184.11	184.11	-2.58336	C00000396	10-Oxo-8E-decenoic acid	C10H16O3	Psalliota bispora	Wurzenberger,Biochem.Biophys.Acta,795,(1984),163	0	0	0
metabolite_02121	200.105	200.104	2.19385	C00000837	2-Hydroxycampholonic acid	C10H16O4	Salvia officinalis	Funk,Arch. Biochem. Biophys.,294,(1992),306	Salvia	Labiatae	Plantae
metabolite_02683	232.095	232.095	0.294036	C00010671	Jioglutin C	C10H16O6	Rehmannia glutinosa	Morota,Phytochem.,28,(1989),2385	Rehmannia	Scrophulariaceae	Plantae
metabolite_03024	264.085	264.084	2.26249	C00030621	Kinsenoside;(+)-Kinsenoside	C10H16O8	Anoectochilus formosanus	Du,J.Nat.Med.,62,(2008),132	Anoectochilus	Orchidaceae	Plantae
metabolite_03626	307.084	307.084	0.60579	C00001518	L-Glutathione	C10H17N3O6S	Arabidopsis thaliana	Nikiforova,Plant Physiol.,138,(2005),304	Arabidopsis	Cruciferae	Plantae
metabolite_04436	359.034	359.036	-5.42396	C00001488	Sinigrin;2-Phenylethyl glucosinolate;Allyl glucosinolate	C10H17NO9S2	Thelypodium laciniatum	Al-Shehbaz,Contribution,Gray Herbarium Harvard Univ.,204,(1973),3	Thelypodium	Cruciferae	Plantae
metabolite_02416	214.132	214.131	1.97288	C00000757	Dethiobiotin	C10H18N2O3	Bacillus subtilis	Perkins,Bacillus subtilis and Other Gram-positive Bacteria.Biochenistry,Physiology,and Morecular Genetics,American Society for Microbiology,Washington DC,(1993),p319	Bacillus	Bacillaceae	Bacteria
metabolite_03348	290.123	290.123	0.0494191	C00019688	L-Argininosuccinic acid;L-Arginosuccinic acid	C10H18N4O6	Escherichia coli K12	Legrain,J. Bacteriol.,128,(1976),39	Escherichia	Enterobacteriaceae	--
metabolite_01501	170.131	170.131	-3.76288	C00000838	3,4-Menthone lactone	C10H18O2	Mentha piperita	Croteau,Plant Physiol.,76,(1984),647	Mentha	Labiatae	Plantae
metabolite_01847	186.126	186.126	-0.674592	C00010298	2,6-Dimethyl-3,6-octadiene-1,2,8-triol	C10H18O3	Jasonia montana	Ahmed.,Phytochem.,29,(1990),3658	Jasonia	Asteraceae	Plantae
metabolite_02448	218.098	218.098	-2.08544	C00007654	2-Oxo-9-methylthiononanoic acid;9-Methylthio-2-nonanoic acid	C10H18O3S	Arabidopsis thaliana	Textor,Planta,218,(2004),1026	Arabidopsis	Cruciferae	Plantae
metabolite_03220	282.077	282.075	8.16677	C00044126	Clinacoside B;(-)-Clinacoside B	C10H18O7S	Clinacanthus nutans	Teshima,Phytochem.,48,(1998),831	Clinacanthus	Acanthaceae	Plantae
metabolite_03485	298.072	298.071	3.75172	C00044140	Cycloclinacoside A1	C10H18O8S	Clinacanthus nutans	Teshima,Phytochem.,48,(1998),831	Clinacanthus	Acanthaceae	Plantae
metabolite_03498	299.08	299.081	-4.20184	C00044125	Clinacoside A;(-)-Clinacoside A	C10H19O8S	Clinacanthus nutans	Teshima,Phytochem.,48,(1998),831	Clinacanthus	Acanthaceae	Plantae
metabolite_02177	204.136	204.137	-3.23741	C00036344	(3E)-3,7-Dimethyl-3-octene-1,2,6,7-tetrol;(-)-(3E)-3,7-Dimethyl-3-octene-1,2,6,7-tetrol	C10H20O4	Passiflora quadrangularis	Osorio,Phytochem.,53,(2000),97	Passiflora	Passifloraceae	Plantae
metabolite_03749	314.068	314.066	7.02386	C00000817	(+)-Bornyl diphosphate;(+)-Bornyl pyrophosphate	C10H20O7P2	Salvia officinalis	Croteau,J. Biol. Chem.,260,(1985),5956	Salvia	Labiatae	Plantae
metabolite_02157	202.216	202.217	-3.82335	C00001432	Spermine	C10H26N4	Psophocarpus tetragonolobus	Matsuzaki,Phytochem.,29,(1990),1313	Psophocarpus	Fabaceae	Plantae
metabolite_01560	174.032	174.031	1.57476	C00000144	5-Hydroxy-1,4-naphthoquinone;juglone	C10H6O3	Juglans nigra	Davis,Am. J. Bot.,15,(1928),620;Bode,Planta,5,(1958),440	Juglans	Juglandaceae	Plantae
metabolite_01892	189.043	189.042	1.97362	C00026453	Kynurenic acid	C10H7NO3	Ephedra pachyclada ssp.sinaica	Michael,Nat.Prod.Rep.,15,(1998),595	Ephedra	Ephedraceae	Plantae
metabolite_02191	205.038	205.036	5.30498	C00001540	6-Hydroxykynurenic acid	C10H7NO4	Nicotiana tabacum	Harborne,Phytochemical Dictionary Second Edition,Taylor and Francis,(1999),Chapter16	Nicotiana	Solanaceae	Plantae
metabolite_01270	160.052	160.052	4.43292	C00000552	1,8-Dihydroxynaphthalene	C10H8O2	Daldinia concentrica	Allport,J.chem.Soc,(1960),654	Daldinia	Xylariaceae	Fungi
metabolite_01596	176.047	176.046	9.79351	C00000553	5-Hydroxy-2-methylchromone	C10H8O3	Daldinia concentrica	Allport,J.chem.Soc,(1960),654	Daldinia	Xylariaceae	Fungi
metabolite_01942	192.042	192.041	4.3675	C00000548	1,3,6,8-Tetrahydroxynaphthalene;T4HN	C10H8O4	Colletotrichum lagenarium	Sankawa,Chem.Pharm.Bull,29,(1981),3586	Colletotrichum	Phyllachoraceae	Fungi
metabolite_02422	215.081	215.081	-1.90651	C00001504	Kinetin	C10H9N5O	0	Harborne,Phytochemical Dictionary Second Edition,Taylor and Francis,(1999),Chapter14	0	0	0
metabolite_01258	159.068	159.07	-8.21083	C00000109	Indole-3-acetaldehyde	C10H9NO	Cucumis sativus	Purves,Plant Physiol.,61,(1978),104	Cucumis	Cucurbitaceae	Plantae
metabolite_01932	191.058	191.057	5.35523	C00000104	5-Hydroxyindole-3-acetic acid	C10H9NO3	Cryptocarya pyriformis	Weekley,Biodeterior.Res.1.ed.by Llewellyn GC. O'rear CE. Plenum New York,(1986),236-249	Cryptocarya	Lauraceae	Plantae
metabolite_02141	202.074	202.074	-0.952232	C00002202	Vasicinone	C11H10N2O2	Biebersteinia multifida	Harborne,Phytochemical Dictionary Second Edition,Taylor and Francis,(1999),Chapter27	Biebersteinia	Biebersteiniaceae	Plantae
metabolite_02889	250.023	250.024	-3.86197	C00026995	S-(-)-Spirobrassinin;Spirobrassinin	C11H10N2OS2	Brassica carinata	Pedras,Phytochem.,53,(2000),161	Brassica	Cruciferae	Plantae
metabolite_01567	174.068	174.068	1.49116	C00000159	(Z,Z)-Marticaria ester	C11H10O2	Grindelia paludosa	Bohlmann,Phytochem.,21,(1982),167	Grindelia	Asteraceae	Plantae
metabolite_01909	190.063	190.064	-6.97566	C00038203	2,5-Dimethyl-7-hydroxychromone	C11H10O3	Alternaria sp.	Aly,J.Nat.Prod.,71,(2008),972	Alternaria	Dothideomycetes	Fungi
metabolite_02215	206.058	206.059	-6.84852	C00002433	Lathodoratin	C11H10O4	Lathyrus hirsutus	Robeson,Phytochem.,19,(1980),2171	Lathyrus	Fabaceae	Plantae
metabolite_02493	222.053	222.054	-6.7397	C00000743	o-Succinylbenzoic acid;OSB	C11H10O5	Catalpa ovata	Inouye,The Chemistry of Quinonoid Compounds,vol II,(1988),1293;Inoue,Tetrahedron Lett,21,(1976),1975	Catalpa	Bignoniaceae	Plantae
metabolite_02195	205.074	205.073	4.74573	C00001976	Gentianamine	C11H11NO3	Gentiana kaufmanniana Rgl.et Schamlh.	Rakhmatullaev,Khim.Prir.Soedin.,(1969),32	Gentiana	Gentianaceae	Plantae
metabolite_02173	204.09	204.089	6.65218	C00001396	L-Tryptophan	C11H12N2O2	Pleurocybella porrigens	Amakura,Chem.Pharm.Bull.,54,(2006),1213	Pleurocybella	Marasmiaceae	Fungi
metabolite_02470	220.085	220.085	1.23709	C00001371	5-Hydroxy-L-tryptophan	C11H12N2O3	Griffonia simplicifolia	Harborne,Phytochemical Dictionary Second Edition,Taylor and Francis,(1999),Chapter10	Griffonia	Fabaceae	Plantae
metabolite_03022	264.068	264.069	-4.6337	C00028791	Pallidin	C11H12N4O2S	Rhaphisia pallida	Su,J.Nat.Prod.,59,(1996),504	0	0	0
metabolite_01614	176.084	176.083	2.89423	C00001287	Lachnophyllum ester	C11H12O2	Heterotheca grandiflora	Harborne,Phytochemical Dictionary Second Edition,Taylor and Francis,(1999),Chapter8	Heterotheca	Asteraceae	Plantae
metabolite_01959	192.079	192.078	1.16749	C00002721	Carpacin	C11H12O3	Cinnamomum sp.	Harborne,Phytochemical Dictionary Second Edition,Taylor and Francis,(1999),Chapter42	Cinnamomum	Lauraceae	Plantae
metabolite_02264	208.074	208.073	0.667418	C00000541	Pyrenocine A	C11H12O4	Pyrenochaeta terrestris	Sato,Agric.Biol.Chem,45,(1981),795;Sato,Agric.Biol.Chem,45,(1981),1675	Pyrenochaeta	Incertae sedis	Fungi
metabolite_02512	224.068	224.068	0.238741	C00002776	Sinapic acid	C11H12O5	Calligonum leucocladum	Vorovskii,Rastit.Resur.,12,(1976),76;Dubinin,Khim.Prir.Soedin.,(1975),427	Calligonum	Polygonaceae	Plantae
metabolite_02273	208.077	208.077	-1.41227	C00028244	Epibatidine;CMI 488	C11H13ClN2	Epipedobates tricolr	Daly,J.Am.Chem.Soc.,102,(1980),830	Epipedobates	Dendrobatidae	Animalia
metabolite_03232	283.08	283.078	9.59152	C00001533	Cucumopine	C11H13N3O6	Daucus carota	Harborne,Phytochemical Dictionary Second Edition,Taylor and Francis,(1999),Chapter16	Daucus	Apiaceae	Plantae
metabolite_02248	207.09	207.088	7.3557	C00001965	Cantleyine	C11H13NO3	Cantleya corniculata	Harborne,Phytochemical Dictionary Second Edition,Taylor and Francis,(1999),Chapter23	Cantleya	Stemonuraceae	Plantae
metabolite_01331	162.104	162.104	1.5118	C00000247	Caudoxirene	C11H14O	Perithalia caudata	Mueller,Biol. Chem. Hoppe-Seyler ,369,(1988),655	Perithalia	Sporochnaceae	Chromalveolata
metabolite_01670	178.099	178.101	-6.40265	C00002741	Methyleugenol;4-Allylveratrole;Eugenol methyl ether	C11H14O2	Magnolia salicifolia	Li,J.Nat.Med.,61,(2007),222	Magnolia	Magnoliaceae	Plantae
metabolite_02014	194.094	194.094	2.95894	C00010346	Nectriapyrone	C11H14O3	Gymnostroma missouriensis	Nair,Tetrahedron Lett.,(1975),1655	0	0	0
metabolite_02312	210.089	210.088	5.18321	C00002703	Multifidol	C11H14O4	Jatropha multifida	Harborne,Phytochemical Dictionary Second Edition,Taylor and Francis,(1999),Chapter41	Jatropha	Euphorbiaceae	Plantae
metabolite_02778	242.061	242.061	3.13832	C00030954	Penicillone	C11H14O4S	Penicillium paxilli PSU-A71	Rukachaisirikul,Chem.Pharm.Bull.,55,(2007),1383	Penicillium	Trichocomaceae	Fungi
metabolite_02537	226.084	226.084	0.458051	C00000321	Genipin	C11H14O5	Rothmannia globosa	Jensen,Phytochem.,22,(1983),1761	Rothmannia	Rubiaceae	Plantae
metabolite_02781	242.079	242.079	0.0751011	C00010563	Genipinic acid	C11H14O6	Genipa americana	Tallent,Tetrahedron,20,(1964),1781	Genipa	Rubiaceae	Plantae
metabolite_02957	258.074	258.075	-3.36027	C00010660	Posoquenin	C11H14O7	Posoqueria latifolia	Chao,J.Nat.Prod.,43,(1980),571	Posoqueria	Rubiaceae	Plantae
metabolite_01038	148.125	148.124	9.99499	C00000243	Finavarrene	C11H16	Ascophyllum nodosum	Mueller,Science,218,(1982),1119	Ascophyllum	Fucaceae	Chromalveolata
metabolite_01714	180.115	180.114	3.38536	C00000319	Dihydroactinidiolide	C11H16O2	Actinidia polygama	Yoshihara,Chem.Lett.,(1978),433;Murai,Planta Med.,37,(1979),234	Actinidia	Actinidiaceae	Plantae
metabolite_02373	212.105	212.104	6.31291	C00015406	F 11334A1	C11H16O4	Acremonium murorum (Corda)W.Gams SANK 20793	Tanaka,J.Antibiotics 52,(1999),827	Acremonium	Hypocreaceae	Fungi
metabolite_02606	228.1	228.1	0.235081	C00010643	Octahydro-6-hydroxy-7-methyl-1-oxocyclopenta[c]pyran-4-carboxylic acid	C11H16O5	Jasminum spp.	Hart,Aust.J.Chem.,22,(1969),1283	Jasminum	Oleaceae	Plantae
metabolite_02809	244.095	244.094	4.78603	C00032299	Tensyuic acid A;(+)-Tensyuic acid A	C11H16O6	Aspergillus niger EKI-2342	Hasegawa,Chem.Pharm.Bull.,55,(2007),1338	Aspergillus	Trichocomaceae	Fungi
metabolite_03164	276.085	276.084	2.16415	C00001322	Ranunculin	C11H16O8	Caltha palustris L.	Rastogi,Phytochem.,23,(1984),1699	Caltha	Ranunculaceae	Plantae
metabolite_03367	291.095	291.094	3.7669	C00001456	Sarmentosin epoxide	C11H17NO8	Sedum cepaea	Harborne,Phytochemical Dictionary Second Edition,Taylor and Francis,(1999),Chapter12	Sedum	Crassulaceae	Plantae
metabolite_01080	150.141	150.14	4.19988	C00000242	Cystophorene	C11H18	Cystophora siliquosa	Mueller,Naturwissenschaften,72,(1985),97	Cystophora	Sargassaceae	Chromalveolata
metabolite_03775	315.069	315.067	8.1034	C00042679	Laughine	C11H18BrN5O	Eurypon laughlini	Williams,J.Nat.Prod.,68,(2005),327	0	0	0
metabolite_02723	236.073	236.074	-1.90357	C00010397	(Z)-(-)-8-Chloro-6-chloromethyl-3-methoxy-2-methyl-1,6--octadiene	C11H18Cl2O	Chondrococcus hornemannii	Coll,Aust.J.Chem.,42,(1989),1983	Chondrococcus	Rubiaceae	Plantae
metabolite_02411	214.121	214.119	9.28946	C00010284	Citeodiol	C11H18O4	Penicillium citreo-viride B	Shizuri,Tetrahedron Lett.,25,(1984),4771	Penicillium	Trichocomaceae	Fungi
metabolite_02841	246.11	246.108	7.7945	C00010552	Eccremocarpol A	C11H18O6	Eccremocarpus scaber	Morota,Phytochem.,29,(1990),523	Eccremocarpus	Bignoniaceae	Plantae
metabolite_03415	294.095	294.095	0.891463	C00001328	Tuliposide B	C11H18O9	Tulipa hybrida	Harborne,Phytochemical Dictionary Second Edition,Taylor and Francis,(1999),Chapter9	Tulipa	Liliaceae	Plantae
metabolite_01988	193.158	193.157	6.09671	C00047318	Nitensidine E;(+)-Nitensidine E	C11H19N3	Pterogyne nitens	Regasini,J.Nat.Prod.,72,(2009),473	Pterogyne	Fabaceae	Plantae
metabolite_04808	389.045	389.044	3.12893	C00001486	Progoitrin;2(R)-2-Hydroxy 3-butenyl glucosinolate	C11H19NO10S2	Brassica rapa	Padilla,Phytochem.,68,(2007),536	Brassica	Cruciferae	Plantae
metabolite_03434	295.103	295.104	-3.432	C00038312	6-Tuliposide B	C11H19O9	Tulipa turkestanica	Christensen,Phytochem.,51,(1999),969	Tulipa	Liliaceae	Plantae
metabolite_02685	232.113	232.113	0.410295	C00007651	2-Oxo-10-methylthiodecaonoic acid;10Methylthio-2-decanoic acid	C11H20O3S	Arabidopsis thaliana	Textor,Planta,218,(2004),1026	Arabidopsis	Cruciferae	Plantae
metabolite_03027	264.103	264.105	-7.48011	C00007653	2-(6'-Methylthio)hexylmalic acid	C11H20O5S	Arabidopsis thaliana	Textor,Planta,218,(2004),1026	Arabidopsis	Cruciferae	Plantae
metabolite_03437	295.127	295.129	-8.14343	C00045174	2-O-beta-D-glucopyranosyl 1,4-Dideoxy-1,4-imino-D-arabinitol;1,4-Dideoxy-1,4-imino-(2-O-beta-D-glucopyranosyl)-D-arabinitol	C11H21NO8	Angylocalyx pynaertii	Yasuda,J.Nat.Prod.,65,(2002),198	Angylocalyx	Fabaceae	Plantae
metabolite_04225	343.085	343.082	8.85868	C00000760	N-(7-Mercaptoheptanoyl)threonine phosphate	C11H22NO7PS	Methanobacterium formicicum	Taylor,J.Biol.Chem,249,(1974),4879	Methanobacterium	Methanobacteriaceae	Euryarchaeota
metabolite_04417	358.096	358.093	9.60167	C00007448	4'-Phosphopantetheine;D-Panthteine 4'-phosphate	C11H23N2O7PS	Arabidopsis thaliana	Kupke,J.Biol.Chem.,278,(2003),38229	Arabidopsis	Cruciferae	Plantae
metabolite_01531	172.052	172.052	3.54252	C00000158	2Z-Dehydromatricaria ester	C11H8O2	Solidago altissima	Ichihara,Agric. Biol. Chem.,40,(1976),353	Solidago	Asteraceae	Plantae
metabolite_02719	236.032	236.032	-1.40664	C00018861	Methylspinazaline;Methylspinazarin	C11H8O6	Streptomyces filipinensis MD 157-A9	Chimura,J. Antibiotics,26,(1973),112	Streptomyces	Streptomycetaceae	Bacteria
metabolite_04755	384.917	384.918	-1.38797	C00041894	Stevensine	C11H9Br2N5O	Stylissa carteri	Eder,J.Nat.Prod.,62,(1999),184	0	0	0
metabolite_01858	187.063	187.063	2.71854	C00000111	Indole-3-acrylic acid	C11H9NO2	Lens culinaris	Hofinger,Phytochem.,19,(1970),1757;Hofinger,Phytochem.,14,(1975),475	Lens	Fabaceae	Plantae
metabolite_02085	198.079	198.08	-3.5695	C00016243	3-(2-Methyl-5-oxazolyl)-indole;APHE 3;Pimprinine	C12H10N2O	Streptoverticillium griseocarneum NCIMB 40447	Cruz,J.Antibiotics,49,(1996),700	Streptoverticillium	Streptomycetaceae	Bacteria
metabolite_02839	246.046	246.046	2.3504	C00007582	2-(Indole-3-yl)-4,5-dihydro-1,3-thiazole-4-carboxylic acid	C12H10N2O2S	Arabidopsis thaliana	Bednarek,PlantPhysiol,(2005)	Arabidopsis	Cruciferae	Plantae
metabolite_02552	226.085	226.086	-2.03033	C00026501	Meridianin A	C12H10N4O	Aplidium meridianum	Hernandez Franco,J.Nat.Prod.,61,(1998),1130;Fresneda,Tetrahedron,57,(2001),2355	0	0	0
metabolite_01494	170.073	170.073	0.264247	C00049126	Capillaridin B	C12H10O	Artemisia capillaris	Wu,Phytochem.,48,(1998),1645	Artemisia	Asteraceae	Plantae
metabolite_02140	202.063	202.065	-9.53076	C00001282	Eutypine	C12H10O3	Eutypa lata	Harborne,Phytochemical Dictionary Second Edition,Taylor and Francis,(1999),Chapter8	Eutypa	Diatrypaceae	Fungi
metabolite_02700	234.053	234.052	3.00543	C00025292	Ancistroquinone	C12H10O5	Ancistrocladus heyneanus	Govindachari,Indian J.Chem.,9,(1971),1042	Ancistrocladus	Ancistrocladaceae	Plantae
metabolite_03046	266.043	266.041	6.88865	C00015071	Kynapcin 13	C12H10O7	Polyozellus multiplex	Kim,J.Antibiotics 55,(2002),623	Polyozellus	Thelephoraceae	Fungi
metabolite_02693	233.069	233.07	-6.91707	C00002146	Casimiroin	C12H11NO4	Casimiroa edulis	Harborne,Phytochemical Dictionary Second Edition,Taylor and Francis,(1999),Chapter27	Casimiroa	Rutaceae	Plantae
metabolite_02428	216.09	216.09	1.19229	C00018512	34N	C12H12N2O2	Streptomyces ramulosus	Chen,J. Antibiotics,36,(1983),913	Streptomyces	Streptomycetaceae	Bacteria
metabolite_01881	188.084	188.085	-6.86063	C00022615	(E,E)-2,8-Decadiene-4,6-diyn-1-ol acetate	C12H12O2	Grindelia stricta	Bohlmann,Phytochem.,21,(1982),167	Grindelia	Asteraceae	Plantae
metabolite_02170	204.079	204.078	4.03888	C00002983	3-Butylidene-7-hydroxyphthalide	C12H12O3	Ligusticum wallichii	Harborne,Phytochemical Dictionary Second Edition,Taylor and Francis,(1999),Chapter47	Ligusticum	Apiaceae	Plantae
metabolite_02722	236.068	236.069	-0.620607	C00002501	5,6,7-Trimethoxycoumarin	C12H12O5	Aleurites fordii	Harborne,Phytochemical Dictionary Second Edition,Taylor and Francis,(1999),Chapter35	Aleurites	Euphorbiaceae	Plantae
metabolite_02909	252.063	252.065	-5.28392	C00024186	Cladobotrin III	C12H12O6	Cladobotryum varium NEES et Duby(=Didymocladium ternatum BON.)	Tezuka Y.,Chem.Pharm.Bull.,42,(1994),2612-2616	Cladobotryum	Hypocreaceae	Fungi
metabolite_01572	174.104	174.106	-8.93102	C00021948	Dihydropalutropone	C12H14O	Grindelia paludosa	Bohlmann,Phytochem.,21,(1982),167	Grindelia	Asteraceae	Plantae
metabolite_01914	190.099	190.1	-0.738081	C00002439	Precocene 1	C12H14O2	Ageratina aromatica	Harborne,Phytochemical Dictionary Second Edition,Taylor and Francis,(1999),Chapter34	Ageratina	Asteraceae	Plantae
metabolite_02220	206.094	206.094	-0.124635	C00002758	p-Methoxycinnamic acid ethyl ester	C12H14O3	Hedychium spicatum	Harborne,Phytochemical Dictionary Second Edition,Taylor and Francis,(1999),Chapter42	Hedychium	Zingiberaceae	Plantae
metabolite_02496	222.089	222.088	7.60476	C00002714	Apiol;Parsley apiole;Apiole	C12H14O4	Cinnamomum camphora	Harborne,Phytochemical Dictionary Second Edition,Taylor and Francis,(1999),Chapter42	Cinnamomum	Lauraceae	Plantae
metabolite_03251	285.085	285.085	0.462466	C00002025	Buchananine	C12H15NO7	Cryptolepis buchanani	Harborne,Phytochemical Dictionary Second Edition,Taylor and Francis,(1999),Chapter25	Cryptolepis	Apocynaceae	Plantae
metabolite_01290	160.125	160.125	0.502797	C00021250	Trinoranastreptene	C12H16	Calypogeia granulata	Takeda,Bull. Chem. Soc. Jpn.,56,(1983),1265	Calypogeia	Calypogeia	Plantae
metabolite_02278	208.11	208.111	-7.09059	C00000227	(+)-4,5-Didehydrojasmonic acid	C12H16O3	Equisetum sylvaticum	Dathe,Biochem. Physiol. Pflanz.,185,(1989),83	Equisetum	Equisetaceae	Plantae
metabolite_02518	224.105	224.105	-1.61085	C00002691	Aspidinol	C12H16O4	Athyrium filix-femina	Harborne,Phytochemical Dictionary Second Edition,Taylor and Francis,(1999),Chapter41	Athyrium	Woodsiaceae/Dryopteridaceae	Plantae
metabolite_02752	240.1	240.1	1.05632	C00014924	(-)-EI 1941-1;EI 1941-1	C12H16O5	Farrowia sp. E-1941	Koizumi,J.Antibiotics 56,(2003),464	Farrowia	Chaetomiaceae	Fungi
metabolite_02939	256.095	256.094	1.43792	C00030084	Dactylose A	C12H16O6	Gymnadenia conopsea R.BR.	Morikawa,Chem.Pharm.Bull.,54,(2006),506	Gymnadenia	Orchidaceae	Plantae
metabolite_03103	272.09	272.088	5.81745	C00002638	Arbutin	C12H16O7	Cotoneaster simonsii	Palme,Phytochem.,42,(1996),903	Cotoneaster	Rosaceae	Plantae
metabolite_03309	288.085	288.084	2.42113	C00030712	Dianthoside;(-)-Dianthoside;Maltol beta-D-glucopyranoside;Maltol glucoside	C12H16O8	Aeschynanthus bracteatus	Li,Phytochem.,69,(2008),2200	Aeschynanthus	Gesneriaceae	Plantae
metabolite_01337	162.141	162.14	5.7393	C00012025	Geijeren;Geijerene	C12H18	Geijera parviflora	Sutherland,Aust.J.Chem.,17,(1964),75	Geijera	Rutaceae	Plantae
metabolite_03148	275.092	275.095	-7.93995	C00047183	Antiprotealide;(-)-Antiprotealide	C12H18ClNO4	Salinispora tropica	Manam,J.Nat.Prod.,72,(2009),295	0	0	0
metabolite_03085	270.122	270.122	-3.14044	C00001360	L-gamma-Glutamyl-L-hypoglycin	C12H18N2O5	Blighia sapida	Harborne,Phytochemical Dictionary Second Edition,Taylor and Francis,(1999),Chapter10	Blighia	Sapindaceae	Plantae
metabolite_04273	345.079	345.08	-3.13751	C00019628	Thiamin monophosphate;Thiamine monophosphate;Thiamin phosphate;Thiamine phosphate;TMP	C12H18N4O4PS	Escherichia coli	Nakayama,J. Bacteriol.,109,(1972),936	Escherichia	Enterobacteriaceae	--
metabolite_01671	178.136	178.134	8.11289	C00011892	[R-(E)]-4-(4-Methyl-3-cyclohexen-1-yl)-3-penten-2-one	C12H18O	Cedrus atlantica	Adams,J.Chem.Soc.Perkin Trans.,1,(1975),1502	Cedrus	Pinaceae	Plantae
metabolite_02334	210.126	210.126	-2.97707	C00000218	Jasmonic acid;trans-Jasmonic acid;3-Oxo-2-(2Z-pentenyl)cyclotentylacetic acid	C12H18O3	Helianthus tuberosus	Yoshihara,Progress Plant Growth Regulation,Academic Publishers,Dordrecht,(1992),286	Helianthus	Asteraceae	Plantae
metabolite_02555	226.121	226.119	8.35423	C00000220	11-Hydroxyjasmonic acid	C12H18O4	Solanum demissum	Helder,Abstracts 14th International Conference on Plnat Growth Substances.Amsterdam,(1991),82	Solanum	Solanaceae	Plantae
metabolite_02788	242.115	242.116	-0.397803	C00010288	1-Acetoxy-7-hydroperoxy-3,7-dimethyl-2E,5E-octadien-4-one	C12H18O5	Artemisia aucheri	Rustaiyan,Phytochem.,26,(1987),2307	Artemisia	Asteraceae	Plantae
metabolite_03346	290.1	290.1	-0.870208	C00029438	2-[(beta-D-glucopyranosyloxy)methyl]-5-hydroxymethylfuran	C12H18O8	Anoectochilus formosanus	Du,J.Nat.Med.,62,(2008),132	Anoectochilus	Orchidaceae	Plantae
metabolite_03117	273.086	273.086	-1.09739	C00002281	Brugine	C12H19NO2S2	Bruguiera exaristata	Harborne,Phytochemical Dictionary Second Edition,Taylor and Francis,(1999),Chapter30	Bruguiera	Rhizophoraceae	Plantae
metabolite_03322	289.081	289.081	-1.33201	C00033618	Aglatenin	C12H19NO3S2	Aglaia tenuicaulis	Greger,Phytochem.,69,(2008),928	Aglaia	Meliaceae	Plantae
metabolite_01382	164.157	164.156	1.1004	C00010861	1-Ethenyl-1-methyl-4-(1-methylethylidene)-cyclohexane;1-Vinylmenth-4(8)-ene	C12H20	Mentha citrata	Singh,Phytochem.,19,(1980),2466	Mentha	Labiatae	Plantae
metabolite_03406	294.039	294.04	-4.80933	C00011510	Kumepaloxane	C12H20BrClO	Haminoea cymbalum	Poiner,Tetrahedron,45,(1989),617	Haminoea	Haminoeidae	Animalia
metabolite_01720	180.151	180.151	2.74913	C00001249	(Z,Z,Z)-3,6,9-Dodecatrien-1-ol	C12H20O	Embreea rodigasiana	Harborne,Phytochemical Dictionary Second Edition,Taylor and Francis,(1999),Chapter7	Embreea	Orchidaceae	Plantae
metabolite_02619	228.136	228.136	1.48651	C00022662	(E)-7-Hydroperoxy-3,7-dimethyl-, 3-acetate 1,5-octadien-3-ol	C12H20O4	Eriocephalus kingesii	Zdero,Phytochem.,26,(1987),2763	Eriocephalus	Asteraceae	Plantae
metabolite_02817	244.131	244.131	1.44901	C00034533	Herbarumin II;(+)-Herbarumin II	C12H20O5	Phoma herbarum	Martinez-Luis,Phytochem.,68,(2007),1882	Phoma	Incertae sedis	Fungi
metabolite_03382	292.116	292.116	-1.03515	C00039471	Itoside L;(-)-Itoside L	C12H20O8	Itoa orientalis	Chai,J.Nat.Prod.,71,(2008),814	Itoa	Flacourtiaceae	Plantae
metabolite_03560	303.143	303.143	1.04052	C00016287	Nicotianamine	C12H21N3O6	Nicotiana tabacum L.	Kisaki,Phytochem.,7,(1968),323;Enzell,Tetrahedron Lett.,(1971),1983;Demole,Helv.Chim.Acta,56,(1973),265	Nicotiana	Solanaceae	Plantae
metabolite_02358	211.157	211.159	-6.58788	C00002337	Elaeokanine C	C12H21NO2	Elaeocarpus kaniensis	Harborne,Phytochemical Dictionary Second Edition,Taylor and Francis,(1999),Chapter31	Elaeocarpus	Elaeocarpaceae	Plantae
metabolite_02567	226.168	226.169	-5.71274	C00011259	Isoleucylisoleucyl anhydride	C12H22N2O2	Cordyceps bassiana	Cole,Handbook of Secondary Fungal Metabolites,Volume I,(2003);Grove,Phytochem.,20,(1981),815	Cordyceps	Clavicipitaceae	Fungi
metabolite_04213	342.116	342.116	-0.317006	C00001134	Cellobiose	C12H22O11	Haemodorum corymbosum	Harborne,Phytochemical Dictionary Second Edition,Taylor and Francis,(1999),Chapter2	Haemodorum	Haemodoraceae	Plantae
metabolite_02098	198.162	198.161	3.83498	C00000850	Menthyl acetate	C12H22O2	Mentha piperita	Croteau,Plant Physiol,64,(1979),169	Mentha	Labiatae	Plantae
metabolite_03009	262.142	262.142	0.0703269	C00029346	(Z)-3-Hexenyl beta-D-glucopyranoside;(Z)-3-Hexen-1-ol-beta-D-glucopyranoside;(-)-(Z)-3-Hexenyl-beta-glucopyranoside	C12H22O6	Bellis perennis	Yoshikawa,Chem.Pharm.Bull.,56,(2008),559	Bellis	Asteraceae	Plantae
metabolite_04201	341.132	341.135	-8.27842	C00018292	3-Trehalosamine	C12H23NO10	Nocardiopsis trehalosei sp. nov. (NRRL 12026)	Dolak,J. Antibiotics,33,(1980),690	0	0	0
metabolite_03669	309.142	309.142	-0.172349	C00049954	4-O-beta-D-Glucopyranosylfagomine	C12H23NO8	Xanthocercis zambesiaca	Kato,J.Nat.Prod.,60,(1997),312	Xanthocercis	Fabaceae	Plantae
metabolite_03598	305.995	305.997	-8.05024	C00038518	Ascidiathiazone B	C12H6N2O6S	Aplidium sp.	Pearce,J.Nat.Prod.,70,(2007),936	0	0	0
metabolite_02363	212.059	212.058	4.04376	C00018678	1,6-Dihydroxyphenazine;Gutolactone	C12H8N2O2	Streptomyces thioluteus M 6-62 n	Akabori,J. Antibiotics Series A,12,(1959),17	Streptomyces	Streptomycetaceae	Bacteria
metabolite_02311	210.079	210.08	-5.26965	C00029415	1-Acetyl beta-Carboline	C13H10N2O	Sedum sarmentosum	Morikawa,Chem.Pharm.Bull.,55,(2007),435	Sedum	Crassulaceae	Plantae
metabolite_01763	182.073	182.073	1.34529	C00001276	Carlina oxide	C13H10O	Carlina vulgaris	Harborne,Phytochemical Dictionary Second Edition,Taylor and Francis,(1999),Chapter8	Carlina	Asteraceae	Plantae
metabolite_03177	278.043	278.041	7.67032	C00034077	Nepenthone A	C13H10O7	Ancistrocladus abbreviatus	Bringmann,Phytochem.,69,(2008),2501	Ancistrocladus	Ancistrocladaceae	Plantae
metabolite_02371	212.095	212.095	1.61729	C00001737	Harmine	C13H12N2O	Carex brevicollis DC.	Terent'eva,Khim.Prir.Soedin.,(1969),397	Carex	Cyperaceae	Plantae
metabolite_02602	228.09	228.09	-1.9394	C00027266	Aaptamine	C13H12N2O2	Aaptos aaptos	Shen,Taiwan Shuichan Xuehuikan,24,(1997),117	Aaptos	Suberitidae	Animalia
metabolite_02426	216.079	216.08	-4.05292	C00003007	Nepodin	C13H12O3	Rumex alpinus	Bauch,J.Chem.Soc.,Perkin 1,(1975),689	Rumex	Polygonaceae	Plantae
metabolite_02680	232.074	232.073	1.89109	C00002992	(+)-Altholactone;Altholactone;Goniothalenol	C13H12O4	Goniothalamus arvensis	Peris,Phytochem.,54,(2000),311	Goniothalamus	Annonaceae	Plantae
metabolite_02870	248.068	248.068	1.02187	C00016872	Misakimycin;P 23924CR	C13H12O5	Streptomyces misakiensis BP-3621	Imai,J.Antibiotics 46,(1993),1323	Streptomyces	Streptomycetaceae	Bacteria
metabolite_03023	264.063	264.063	1.01535	C00019766	7-Acetoxy-5,6-dimethoxycoumarin	C13H12O6	Pelargonium sidoides	Kayser,Phytochem.,39,(1995),1181	Pelargonium	Geraniaceae	Plantae
metabolite_03207	280.058	280.06	-5.06059	C00049443	Diaportinic acid	C13H12O7	Penicillium nalgiovense	Larsen,J.Nat.Prod.,62,(1999),1182	Penicillium	Trichocomaceae	Fungi
metabolite_03448	296.053	296.054	-1.36002	C00002765	Phaseolic acid	C13H12O8	Phaseolus vulgaris	Harborne,Phytochemical Dictionary Second Edition,Taylor and Francis,(1999),Chapter42	Phaseolus	Fabaceae	Plantae
metabolite_04114	336.022	336.023	-0.986277	C00048878	Trachycladindole A;(+)-Trachycladindole A	C13H13BrN4O2	Trachycladus laevispirulifer	Blunt,Nat.Prod.Rep.,27,(2010),165	Trachycladus	Trachycladidae	Animalia
metabolite_03364	291.068	291.066	5.98498	C00015367	Pyrisulfoxin A	C13H13N3O3S	Streptomyces californicus BS-75	Tsuge,J.Antibiotics 52,(1999),505	Streptomyces	Streptomycetaceae	Bacteria
metabolite_03408	294.05	294.05	-0.853033	C00026890	Wasalexin A	C13H14N2O2S2	Thellungiella halophila ecotype Shandong	Pedras,Phytochem.,69,(2008),889	Thellungiella	Cruciferae	Plantae
metabolite_03958	326.075	326.072	9.79971	C00001596	Miraxanthin-II	C13H14N2O8	Mirabilis jalapa	Harborne,Phytochemical Dictionary Second Edition,Taylor and Francis,(1999),Chapter18	Mirabilis	Nyctaginaceae	Plantae
metabolite_02446	218.094	218.094	-0.576294	C00002399	6-Hydroxytremetone	C13H14O3	Abrotanella spp.	Harborne,Phytochemical Dictionary Second Edition,Taylor and Francis,(1999),Chapter33	Abrotanella	Asteraceae	Plantae
metabolite_02703	234.089	234.09	-3.03758	C00000543	Pyrenochaetic acid A	C13H14O4	Pyrenochaeta terrestris	Sato,Agric.Biol.Chem,45,(1981),795;Sato,Agric.Biol.Chem,45,(1981),1675	Pyrenochaeta	Incertae sedis	Fungi
metabolite_02892	250.084	250.083	5.21248	C00010734	Allamcin;(+)-Allamcin	C13H14O5	Allamanda cathartica	Abe,Chem.Pharm.Bull.,32,(1984),2947	Allamanda	Apocynaceae	Plantae
metabolite_03048	266.079	266.079	1.57164	C00030132	Dihydrocitrinone	C13H14O6	Penicillium citrinum	Wakana,J.Nat.Med.,60,(2006),279	Penicillium	Trichocomaceae	Fungi
metabolite_03735	314.064	314.065	-2.34969	C00033253	Norbergenin	C13H14O9	Woodfordia fruticosa	Tanayama,Phytochem.,22,(1983),1053	Woodfordia	Lythraceae	Plantae
metabolite_02884	249.1	249.099	3.16329	C00026481	Semecarpifoline	C13H15NO4	Melicope semecarpifolia	Michael,Nat.Prod.Rep.,20,(2003),476	Melicope	Rutaceae	Plantae
metabolite_03706	312.06	312.06	1.00574	C00015076	Fusaperazine A	C13H16N2O3S2	Fusarium chlamydosporum OUPS-N124	Usami,J.Antibiotics 55,(2002),655	0	0	0
metabolite_03458	296.083	296.083	0.195028	C00018304	Antibiotic PS 7;PS 7	C13H16N2O4S	Streptomyces cremeus subsp. aurantilis A 271	Shibamoto,J. Antibiotics,33,(1980),1128	Streptomyces	Streptomycetaceae	Bacteria
metabolite_03707	312.078	312.081	-8.4198	C00018246	Antibiotic 17927A2;Antibiotic 890A2;Antibiotic MM 22382;Epithienamycin B;MM 22382	C13H16N2O5S	Streptomyces olivaceus	Brown,J. Antibiotics,32,(1979),961	Streptomyces	Streptomycetaceae	Bacteria
metabolite_04038	332.074	332.073	3.09188	C00002652	beta-Glucogallin	C13H16O10	Eskemukerjea megacarpum HARA	Miyaichi,Chem.Pharm.Bull.,54,(2006),136	Eskemukerjea	Polygonaceae	Plantae
metabolite_02175	204.115	204.116	-3.87157	C00002699	4'-Hydroxy-3'-phenylacetophenone	C13H16O2	Polymnia sonchifolia	Harborne,Phytochemical Dictionary Second Edition,Taylor and Francis,(1999),Chapter41	Polymnia	Asteraceae	Plantae
metabolite_02476	220.11	220.11	1.92802	C00002440	Precocene 2	C13H16O3	Ageratina aromatica	Harborne,Phytochemical Dictionary Second Edition,Taylor and Francis,(1999),Chapter34	Ageratina	Asteraceae	Plantae
metabolite_03065	268.095	268.095	-0.11845	C00016654	Citrinin hydrate	C13H16O6	Penicillium sp. AB 2089ZZD-62(NRRL 22560)	Kadam,J.Antibiotics 47,(1994),836	Penicillium	Trichocomaceae	Fungi
metabolite_03510	300.085	300.084	1.32459	C00035152	Pseudolaroside A	C13H16O8	Pseudolarix kaempferi Gord.	Liu,Phytochem.,67,(2006),1395	Pseudolarix	Pinaceae	Plantae
metabolite_02859	247.132	247.13	9.53664	C00007728	12-Cytisineacetamide	C13H17N3O2	Sophora exigua	Ohmiya,The Alkaloids,47,(1995),1,Lupine alkaloids;Takamatsu,Phytochem.,30,(1991),3793	Sophora	Fabaceae	Plantae
metabolite_02166	203.131	203.131	1.94048	C00026590	Paniculidine C	C13H17NO	Murraya paniculata	Kinoshita,Phytochem.,28,(1989),147	Murraya	Rutaceae	Plantae
metabolite_02902	251.116	251.115	2.14259	C00016867	3097C2	C13H17NO4	Streptomyces SA3097	Hosoya,J.Antibiotics 46,(1993),1300	Streptomyces	Streptomycetaceae	Bacteria
metabolite_03060	267.111	267.112	-4.66975	C00028600	Mortivinacin B	C13H17NO5	Mortierella vinacea	Soman,J.Nat.Prod.,62,(1999),386	Mortierella	Mortierellaceae	Fungi
metabolite_01581	174.141	174.14	4.19531	C00021911	5,7a-Dihydro-1,4,4,7a-tetramethyl-4H-indene	C13H18	Cydonia oblonga	Ishihara,J. Org. Chem.,51,(1986),491	Cydonia	Rosaceae	Plantae
metabolite_04113	336.013	336.013	0.491205	C00011928	[1S-[1a(Z),3a,4b]]-3-(3-Bromo-4-chloro-4-methylcyclohexyl)-4-oxo-2-pentenoic acid methyl ester	C13H18BrClO3	Laurencia caespitosa	Estrada,Tetrahedron Lett.,28,(1987),687	0	0	0
metabolite_03753	314.094	314.097	-9.47988	C00018244	Antibiotic 17927A1;Antibiotic 890A1;Antibiotic MM 22380;Antibiotic PS 3A;Epithienamycin A;MM 22380	C13H18N2O5S	Streptomyces olivaceus	Brown,J. Antibiotics,32,(1979),961	Streptomyces	Streptomycetaceae	Bacteria
metabolite_04879	394.05	394.051	-1.68246	C00018220	Antibiotic MM 17880;BRL 17880;MM 17880	C13H18N2O8S2	Streptomyces olivaceus ATCC 21379	Butterworth,J. Antibiotics,32,(1979),287	Streptomyces	Streptomycetaceae	Bacteria
metabolite_03682	310.128	310.125	8.06028	C00017647	Antibiotic DO 248B;Resorcinomycin B	C13H18N4O5	Streptomyces roseoverticillatus DO-248	Kondo,J.Antibiotics,42,(1989),1	Streptomyces	Streptomycetaceae	Bacteria
metabolite_01923	190.136	190.137	-5.02169	C00021958	2,2,6,7-Tetramethylbicyclo[4.3.0]nona-1(9),4-dien	C13H18O	Cydonia oblonga	Ishihara,J. Org. Chem.,51,(1986),491	Cydonia	Rosaceae	Plantae
metabolite_02226	206.131	206.131	-2.13545	C00011500	trans-(+-)-2-Methyl-5-(2-methyl-5-isopropenyltetrahydro-2-furyl)furan	C13H18O2	Nicotiana tabacum	Almqvist,Acta Chem.Scand.Ser.B.,28,(1974),528	Nicotiana	Solanaceae	Plantae
metabolite_03084	270.11	270.11	-0.302439	C00029539	4-Methylphenyl beta-D-glucopyranoside	C13H18O6	Gymnadenia conopsea R.BR.	Morikawa,Chem.Pharm.Bull.,54,(2006),506	Gymnadenia	Orchidaceae	Plantae
metabolite_03273	286.105	286.105	0.46462	C00002672	Salicin;Saligenin beta-D-glucopyranoside	C13H18O7	Populus spp.	Harborne,Phytochemical Dictionary Second Edition,Taylor and Francis,(1999),Chapter40	Populus	Salicaceae	Plantae
metabolite_01622	176.157	176.155	6.13453	C00044038	(3E,5Z,7Z,9E)-Trideca-3,5,7,9-tetraene	C13H20	Wahlenbergia marginata	Tan,Phytochem.,48,(1998),1245	Wahlenbergia	Campanulaceae/Lobeliaceae	Plantae
metabolite_04855	392.118	392.119	-2.49188	C00044626	Chiriquitoxin;(-)-Chiriquitoxin	C13H20N4O10	Atelopus chiriquiensis	Daly,J.Nat.Prod.,67,(2004),1211	Atelopus	Bufonidae	Animalia
metabolite_01974	192.151	192.15	5.69999	C00021957	2,2,6,7-Tetramethylbicyclo[4.3.0]nona-1(9),4-dien-8-ol	C13H20O	Cydonia oblonga	Ishihara,J. Org. Chem.,51,(1986),491	Cydonia	Rosaceae	Plantae
metabolite_02281	208.146	208.146	1.48877	C00011501	trans-(+-)-2-Methyl-5-(2-methyl-5-isopropyltetrahydro-2-furyl)furan	C13H20O2	Nicotiana tabacum	Almqvist,Acta Chem.Scand.Ser.B.,28,(1974),528	Nicotiana	Solanaceae	Plantae
metabolite_02522	224.141	224.14	5.46309	C00000219	Methyl jasmonate	C13H20O3	Arabidopsis thaliana	Sandorf,Planta,216,(2002),173	Arabidopsis	Cruciferae	Plantae
metabolite_02756	240.136	240.138	-6.91638	C00030026	Cucumegastigmane I	C13H20O4	Cucumis sativus L.	Kai,Chem.Pharm.Bull.,55,(2007),133	Cucumis	Cucurbitaceae	Plantae
metabolite_02251	207.162	207.162	1.90334	C00001942	Lucidiuline	C13H21NO	Lycopodium lucidulum	Harborne,Phytochemical Dictionary Second Edition,Taylor and Francis,(1999),Chapter22	Lycopodium	Lycopodiaceae	Plantae
metabolite_04528	366.127	366.128	-2.39004	C00017185	(+)-Trehazolin;A 70615;Trehalostatin;Trehazolin;Trehazoline	C13H22N2O10	Micromonospora SANK 62390 (FERM P-11631)	Ando,J. Antibiotics,44,(1991),1165	Micromonospora	Micromonosporaceae	Bacteria
metabolite_02020	194.167	194.167	-0.281592	C00011949	(+-)-5-(1-Methylethyl)-2-(2-methylpropyl)-2-cyclohexen-1-one	C13H22O	Anthemis nobilis	Thomas,Helv.Chim.Acta,64,(1981),1488	Anthemis	Asteraceae	Plantae
metabolite_02338	210.162	210.16	9.32588	C00029668	alpha-Cyclogeraniol acetate	C13H22O2	Houttuynia cordata	Lu,Chem.Pharm.Bull.,54,(2006),936	Houttuynia	Saururaceae	Plantae
metabolite_02566	226.157	226.157	0.329721	C00000226	(+)-9,10-Dihydro-7-iso-jasmonic acid	C13H22O3	Botryodiplodia theobromae	Aldridge,J. Chem. Soc.,(1971),1623	Botryodiplodia	Incertae sedis	Fungi
metabolite_02792	242.152	242.15	5.73686	C00000373	A factor	C13H22O4	Streptomyces griseus	Kleiner,Bioorg. Khim,2,(1976),1142	Streptomyces	Streptomycetaceae	Bacteria
metabolite_02531	225.173	225.173	-0.626249	C00027808	Adalinine;(-)-Adalinine	C13H23NO2	Adalia bipunctata	Lognay,J.Nat.Prod.,59,(1996),510	0	0	0
metabolite_02523	224.189	224.189	1.0857	C00002016	(-)-Anaferine	C13H24N2O	Withania somnifera	Harborne,Phytochemical Dictionary Second Edition,Taylor and Francis,(1999),Chapter25	Withania	Solanaceae	Plantae
metabolite_02585	227.189	227.188	1.80048	C00047003	Andrachcinidine;(-)-Andrachcinidine	C13H25NO2	Andrachne aspera	Mill,J.Nat.Prod.,63,(2000),762	Andrachne	Phyllanthaceae	Plantae
metabolite_04387	355.112	355.111	4.24936	C00007624	5-Methylthiopentyldesulfoglucosinolate	C13H25NO6S2	Arabidopsis thaliana	Piotrowski,J.Biol.Chem.,279,(2004),50717;Field,Plant Physiol.,135,(2004),828	Arabidopsis	Cruciferae	Plantae
metabolite_02983	260.032	260.032	-0.89224	C00002946	Demethylbellidifolin;1,3,5,8-Tetrahdroxyyxanthone	C13H8O6	Gentiana lactea	Harborne,Phytochemical Dictionary Second Edition,Taylor and Francis,(1999),Chapter46	Gentiana	Gentianaceae	Plantae
metabolite_02982	260.035	260.035	0.90471	C00028834	Phorbazole D	C13H9ClN2O2	Phorbas aff. clathrata	Rudi,Tetrahedron Lett.,35,(1994),2589	0	0	0
metabolite_04925	399.895	399.897	-4.83975	C00034166	Polysiphenol	C14H10Br2O4	Polysyphonia ferulacea	Kovacs,Phytochem.,69,(2008),1084	0	0	0
metabolite_03083	270.064	270.067	-9.86128	C00014944	Chandrananimycin A	C14H10N2O4	Actinomadura sp. M048	Maskey,J.Antibiotics 56,(2003),622	Actinomadura	Thermomonosporaceae	Bacteria
metabolite_03125	274.048	274.048	-1.02883	C00000556	Parasperone A;Hydroxymethylnaphthopyrone	C14H10O6	Aspergillus parasiticus	Brown,Tetrahedron Lett,34,(1993),419	Aspergillus	Trichocomaceae	Fungi
metabolite_03336	290.043	290.044	-4.36944	C00038453	Anhydrofulvic acid	C14H10O7	Penicillium striatisporum	Capon,J.Nat.Prod.,70,(2007),1746	Penicillium	Trichocomaceae	Fungi
metabolite_02529	225.079	225.078	6.03612	C00001753	Murrayanine	C14H11NO2	Clausena excavata	Wu,Phytochem.,52,(1999),523	Clausena	Rutaceae	Plantae
metabolite_02986	260.068	260.071	-9.79167	C00015277	3,3',4,4',5-Pentahydroxystilbene	C14H12O5	Vouacapoua americana	King,J.Chem.Soc.,(1956),4477	Vouacapoua	Fabaceae	Plantae
metabolite_03375	292.058	292.057	5.41926	C00038040	(-)-2,3-Dihydrocitromycetin	C14H12O7	Penicillium bilaii	Capon,J.Nat.Prod.,70,(2007),1746	Penicillium	Trichocomaceae	Fungi
metabolite_03637	308.053	308.053	0.965292	C00039231	Fulvic acid	C14H12O8	Penicillium striatisporum	Capon,J.Nat.Prod.,70,(2007),1746	Penicillium	Trichocomaceae	Fungi
metabolite_02655	230.094	230.095	-0.980844	C00002402	6-O-Methyleuparin	C14H14O3	Encelia californica	Harborne,Phytochemical Dictionary Second Edition,Taylor and Francis,(1999),Chapter33	Encelia	Asteraceae	Plantae
metabolite_03410	294.074	294.076	-6.00936	C00039851	Nigrospoxydon C;(+)-Nigrospoxydon C	C14H14O7	Nigrospora sp. PSU-F5	Trisuwan,J.Nat.Prod.,71,(2008),1323	0	0	0
metabolite_04523	366.033	366.034	-4.28029	C00048881	Trachycladindole D;(+)-Trachycladindole D	C14H15BrN4O3	Trachycladus laevispirulifer	Blunt,Nat.Prod.Rep.,27,(2010),165	Trachycladus	Trachycladidae	Animalia
metabolite_03856	321.096	321.096	-0.731138	C00017861	Antibiotic FR 900482;FR 900482;	C14H15N3O6	Streptomyces sandaensis sp. nov. No.6897 (FERM-P 7654)	Iwami,J.Antibiotics,40,(1987),589	Streptomyces	Streptomycetaceae	Bacteria
metabolite_03663	309.085	309.082	9.16202	C00001542	Isotan B	C14H15NO7	Isatis tinctoria	Harborne,Phytochemical Dictionary Second Edition,Taylor and Francis,(1999),Chapter16	Isatis	Cruciferae	Plantae
metabolite_03924	325.08	325.079	2.60387	C00001579	Pancratistatin;(+)-Pancratistatin	C14H15NO8	Hymenocallis litroralis	Pettit,J.Nat.Prod.,58,(1995),756	Hymenocallis	Amaryllidaceae	Plantae
metabolite_03651	308.101	308.098	7.84243	C00001591	Indicaxanthin	C14H16N2O6	Mirabilis jalapa	Harborne,Phytochemical Dictionary Second Edition,Taylor and Francis,(1999),Chapter18	Mirabilis	Nyctaginaceae	Plantae
metabolite_03906	324.096	324.096	0.712386	C00001603	Portulacaxanthin I	C14H16N2O7	Portulaca grandiflora	Harborne,Phytochemical Dictionary Second Edition,Taylor and Francis,(1999),Chapter18	Portulaca	Portulacaceae/Montiaceae	Plantae
metabolite_02940	256.132	256.131	5.041	C00042029	1',8-Dihydroaplysinopsin	C14H16N4O	Thorectandra sp. NCI coll.no.0CDN5714	Segraves,J.Nat.Prod.,68,(2005),1484	0	0	0
metabolite_02123	200.12	200.12	-1.52342	C00013216	Dehydrochamecynenal;(4aalpha,7alpha,8aalpha)-7-Ethynyl-4a,5,6,7,8,8a-Hexahydro-4a-methyl-1-naphthalenecarboxaldehyde	C14H16O	Chamaecyparis formosensis	Asao,Tetrahedron Lett.,(1968),3639	Chamaecyparis	Cupressaceae	Plantae
metabolite_04248	344.074	344.075	-1.66611	C00002676	3-O-Galloylquinic acid;Theogallin	C14H16O10	Camellia sinensis	Harborne,Phytochemical Dictionary Second Edition,Taylor and Francis,(1999),Chapter40	Camellia	Theaceae	Plantae
metabolite_02684	232.11	232.11	1.82835	C00002426	Encecalin	C14H16O3	Ageratina scorodonoides	Harborne,Phytochemical Dictionary Second Edition,Taylor and Francis,(1999),Chapter34	Ageratina	Asteraceae	Plantae
metabolite_02871	248.105	248.105	0.963301	C00002768	Prenyl cafeate	C14H16O4	Populus spp.	Harborne,Phytochemical Dictionary Second Edition,Taylor and Francis,(1999),Chapter42	Populus	Salicaceae	Plantae
metabolite_03026	264.1	264.099	1.33897	C00002712	1'-Acetoxyeugenol acetate	C14H16O5	Alpinia galanga	Harborne,Phytochemical Dictionary Second Edition,Taylor and Francis,(1999),Chapter42	Alpinia	Zingiberaceae	Plantae
metabolite_03459	296.09	296.088	4.3327	C00030983	Phellodenol F	C14H16O7	Phellodendron amurense	Leu,Chem.Pharm.Bull.,54,(2006),1308	Phellodendron	Rutaceae	Plantae
metabolite_03808	317.059	317.061	-8.42483	C00048626	Ayamycin	C14H17Cl2NO3	Nocardia sp.	Blunt,Nat.Prod.Rep.,27,(2010),165	Nocardia	Nocardiaceae	Bacteria
metabolite_03896	323.112	323.111	2.21378	C00017651	Antibiotic FR 66979;FR 66979	C14H17N3O6	Streptomyces sandaensis No.6897	Terano,J.Antibiotics,42,(1989),145	Streptomyces	Streptomycetaceae	Bacteria
metabolite_04166	339.107	339.104	7.75544	C00001607	Vulgaxanthin I	C14H17N3O7	Beta vulgaris	Harborne,Phytochemical Dictionary Second Edition,Taylor and Francis,(1999),Chapter18	Beta	Chenopodiaceae	Plantae
metabolite_03436	295.106	295.106	-2.82176	C00001454	Prunasin;(-)-Prunasin;(2R)-Prunasin;(-)-(2R)-Prunasin	C14H17NO6	Acacia deanei	Secor,Phytochem.,15,(1976),1703	Acacia	Fabaceae	Plantae
metabolite_03979	327.095	327.094	4.88092	C00036821	Blepharin;(+)-Blepharin	C14H17NO8	Lamium galeobdolon L. ssp. galeobdolon	Alipieva,Phytochem.,64,(2003),1413	Lamium	Labiatae	Plantae
metabolite_01849	186.141	186.141	-2.52188	C00021037	3,6-Dihydrochamazulene	C14H18	Artemisia absinthium	Bertelli,Tetrahedron,24,(1968),2079	Artemisia	Asteraceae	Plantae
metabolite_03420	294.122	294.122	-1.1842	C00018571	BBM 2040A;Chicamycin A	C14H18N2O5	Streptomyces albus No. J576-99	Konishi,J. Antibiotics,37,(1984),191	Streptomyces	Streptomycetaceae	Bacteria
metabolite_03966	326.111	326.112	-0.978362	C00001590	Humilixanthin	C14H18N2O7	Beta vulgaris	Harborne,Phytochemical Dictionary Second Edition,Taylor and Francis,(1999),Chapter18	Beta	Chenopodiaceae	Plantae
metabolite_02146	202.136	202.136	-1.26056	C00013215	Dehydrochamecynenol;(-)-Dehydrochamecynenol;[4aS-(4aalpha,7alpha,8aalpha)]-7-Ethynyl-4a,5,6,7,8,8a-hexahydro-4a-methyl-1-naphthalenemethanol	C14H18O	Chamaecyparis formosensis	Asao,Tetrahedron Lett.,(1968),3639	Chamaecyparis	Cupressaceae	Plantae
metabolite_04295	346.09	346.09	-1.22281	C00046138	Methyl gallate 3-O-beta-D-glucopyranoside	C14H18O10	Carpinus cordata	Lee,J.Nat.Prod.,65,(2002),1367	Carpinus	Betulaceae	Plantae
metabolite_02451	218.131	218.13	4.4002	C00011955	(R)-(-)-Noroxopenlanfuran;Noroxopenlanfuran	C14H18O2	Dysidea fragilis	Guella,Helv.Chim.Acta,68,(1985),39	0	0	0
metabolite_03049	266.115	266.116	-3.74392	C00016224	Papyracon D	C14H18O5	Lachnum papyraceum A 48-88	Shan,J.Antibiotics 49,(1996),447	Lachnum	Hyaloscyphaceae	Fungi
metabolite_03755	314.1	314.101	-3.35067	C00024139	Bungeiside A	C14H18O8	Cynanchum bungei DECNE	Li J.,Chem.Pharm.Bull.,40,(1992),3133-3137	Cynanchum	Apocynaceae	Plantae
metabolite_04010	330.095	330.094	3.82367	C00035153	Pseudolaroside B;(-)-Pseudolaroside B	C14H18O9	Pseudolarix kaempferi Gord.	Liu,Phytochem.,67,(2006),1395	Pseudolarix	Pinaceae	Plantae
metabolite_02999	261.148	261.145	9.21652	C00026276	(-)-N-(N-Acetylaminomethyl)cytisine	C14H19N3O2	Malus hupehensis	Wang,Chem.Pharm.Bull.,47,(1999),1308	Malus	Rosaceae	Plantae
metabolite_01886	188.157	188.156	5.21182	C00011894	(R)-1-Methyl-4-(1-methyl-5-hexenyl)-benzene	C14H20	Senecio digitalifolius	Bohlmann,Phytochem.,17,(1978),759	Senecio	Asteraceae	Plantae
metabolite_04728	382.07	382.07	-0.46639	C00018251	(-)-Bactobolin;Antibiotic BN 183B;Bactobolin;NSC 325014;Y 12278	C14H20Cl2N2O6	Pseudomonas BMG13-A7	Kondo,J. Antibiotics,32,(1979),1069	Pseudomonas	Pseudomonadaceae	Bacteria
metabolite_03708	312.114	312.114	1.14661	C00018303	Antibiotic PS 6;PS 6	C14H20N2O4S	Streptomyces cremeus subsp. aurantilis A 271	Shibamoto,J. Antibiotics,33,(1980),1128	Streptomyces	Streptomycetaceae	Bacteria
metabolite_04749	384.122	384.122	0.178391	C00007230	S-Adenosyl-L-homocysteine	C14H20N6O5S	Arabidopsis thaliana	Nikiforova,Plant Physiol.,138,(2005),304	Arabidopsis	Cruciferae	Plantae
metabolite_02182	204.151	204.151	1.44628	C00013214	(+)-Chamecynenol;(1alpha,4aalpha,7alpha,8aalpha)-(+)-7-ethynyl-1,2,4a,5,6,7,8,8a-Octahydro-4a-methyl-1-naphthalenemethanol	C14H20O	Chamaecyparis formosensis	Takase,Chem.Ind.,(1968),1638;Shimanouchi,Bull.Chem.Soc.Jpn.,42,81969),334	Chamaecyparis	Cupressaceae	Plantae
metabolite_02478	220.146	220.144	9.12976	C00003135	Glutinosone	C14H20O2	Nicotiana tabacum L.	Kisaki,Phytochem.,7,(1968),323;Enzell,Tetrahedron Lett.,(1971),1983;Demole,Helv.Chim.Acta,56,(1973),265	Nicotiana	Solanaceae	Plantae
metabolite_02724	236.141	236.142	-2.86056	C00013231	(+)-Oxyglutinosone;Oxyglutinosone;[3R-(3alpha,4beta,4abeta,6alpha)]-4,4a,5,6,7,8-Hexahydro-3,4a-dihydroxy-4-methyl-6-(1-methylethenyl)-2(3H)-naphthalenone	C14H20O3	Nicotiana glutinosa	Murai,Bull.Chem.Soc.Jpn.,53,(1980),1045	Nicotiana	Solanaceae	Plantae
metabolite_03243	284.108	284.111	-8.06081	C00017571	Resorthiomycin	C14H20O4S	Streptomyces collinus 45H-6	Suzuki,J.Antibiotics,43,(1990),129	Streptomyces	Streptomycetaceae	Bacteria
metabolite_04030	331.127	331.127	-0.312099	C00032550	Zinolol	C14H21NO8	Anagallis monelli	Ammar,Chem.Pharm.Bull.,55,(2007),385	Anagallis	Myrsinaceae	Plantae
metabolite_01929	190.172	190.172	2.2648	C00011917	Senedigitalene	C14H22	Senecio digitalifolius	Bohlmann,Phytochem.,17,(1978),759	Senecio	Asteraceae	Plantae
metabolite_02708	234.173	234.173	-0.0284452	C00002208	Angustifoline	C14H22N2O	Diplotropis martiusii	Kinghorn,Phytochem.,21,(1982),2269	Diplotropis	Fabaceae	Plantae
metabolite_04291	346.067	346.067	-2.13359	C00025535	Cassipourine;(-)-Cassipourine;Cassipourine	C14H22N2S4	Cassipourea gerrardii	Wright,J.Chem.Soc.,(1967),283; Cooks,J.Chem.Soc.,(1967),286	Cassipourea	Rhizophoraceae	Plantae
metabolite_02237	206.167	206.166	7.01045	C00003153	cis-alpha-Irone	C14H22O	Iris florentina	Harborne,Phytochemical Dictionary Second Edition,Taylor and Francis,(1999),Chapter50	Iris	Iridaceae	Plantae
metabolite_02498	222.162	222.161	3.87081	C00003178	Rishitin	C14H22O2	Solanum demissum	Kuhn,Ber.Dtsch.Chem.Ges.,80,(1947),406	Solanum	Solanaceae	Plantae
metabolite_01977	192.188	192.187	2.50154	C00036992	Cyprotene	C14H24	Cyperus alopecuroides	Sonwa,Phytochem.,56,(2001),321	Cyperus	Cyperaceae	Plantae
metabolite_02569	226.193	226.195	-6.80801	C00001229	Myristoleic acid	C14H26O2	Arabidopsis thaliana	Schmelz,Plant J.,2004,39,790	Arabidopsis	Cruciferae	Plantae
metabolite_06058	481.075	481.077	-3.94345	C00007809	3-Hydroxy-6-(methylsulfinyl)hexyl glucosinolate	C14H27NO11S3	Erysimum rhaeticum	Kjaer,Phytochem,12,(1973),929	Erysimum	Cruciferae	Plantae
metabolite_02591	227.225	227.226	-3.5447	C00045988	Halaminol A;(+)-Halaminol A	C14H29NO	Haliclona sp. 1031	Clark,J.Nat.Prod.,64,(2001),1568	0	0	0
metabolite_03530	302.006	302.007	-0.837169	C00011153	Ellagic acid;Gallogen;Alizarin yellow;Elagostasine	C14H6O8	Taxodium lanceolata	Ahmad,J.Indian Chem.Soc.,53,(1976),1165	Taxodium	Taxodiaceae	Plantae
metabolite_02255	208.052	208.054	-6.20276	C00043271	Anthraquinone	C14H8O2	Streptomyces sp. MST77755	Clark,J.Nat.Prod.,67,(2004),1729	Streptomyces	Streptomycetaceae	Bacteria
metabolite_03096	272.032	272.032	-0.852881	C00044412	1,7-Dihydroxy-2,3-methylenedioxyxanthone	C14H8O6	Polygala fallax	Ma,J.Nat.Prod.,66,(2003),441	Polygala	Polygalaceae	Plantae
metabolite_03483	298.059	298.056	8.89571	C00016588	SB 212021	C15H10N2O5	Streptomyces sp.	Gilpin,J.Antibiotics 48,(1995),1081	Streptomyces	Streptomycetaceae	Bacteria
metabolite_05529	445.961	445.958	6.60875	C00004331	Luteolin 7,3'-disulfate	C15H10O12S2	Zostera marina	Harborne, The Handbook of Natural Flavonoids, 1, (1999), 3.Flavone O-glycosides, John Wiley & Son;Harborne,Biochem.Syst.Ecol.,4,(1976),37	Zostera	Zosteraceae	Plantae
metabolite_03081	270.053	270.054	-3.69028	C00000555	Emodin	C15H10O5	Muehlenbeckia tamnifolia	Martinod,Politecnica,3,(1973),111	Muehlenbeckia	Polygonaceae	Plantae
metabolite_03265	286.048	286.048	-1.33526	C00000674	Luteolin	C15H10O6	Prosopis affinis	Gianinetto,Lloydia,38,(1975),265	Prosopis	Fabaceae	Plantae
metabolite_03534	302.043	302.043	-2.20937	C00001092	Robinetin	C15H10O7	Albizia splendens	Lowry,Biochem. Syst. Ecol.,4,(1976),179	Albizia	Fabaceae	Plantae
metabolite_03816	318.038	318.037	0.463145	C00001071	Myricetin	C15H10O8	Melilotus italica	Jurzysta,Can. J. Bot.,66,(1988),363	Melilotus	Fabaceae	Plantae
metabolite_04519	366.005	366.003	4.46074	C00004328	Luteolin 7-sulfate	C15H10O9S	Bixa orellana	Harborne, The Handbook of Natural Flavonoids, 1, (1999), 3.Flavone O-glycosides, John Wiley & Son;Harborne,Phytochem.,14,(1975),1331	Bixa	Bixaceae	Plantae
metabolite_03173	277.096	277.095	5.19678	C00041696	N-Hydroxyannomontine	C15H11N5O	Annona foetida	Costa,J.Nat.Prod.,69,(2006),292	Annona	Annonaceae	Plantae
metabolite_03998	329.016	329.017	-1.65667	C00034504	Eudistomidin A	C15H12BrN3O	Eudistoma glaucus	Martinez-Luis,Phytochem.,68,(2007),1882	Eudistoma	Clavelinidae	Animalia
metabolite_03098	272.068	272.069	-1.64115	C00000945	Butin;7,3',4'-Trihydroxyflavanone	C15H12O5	Acacia oshanesii	Tindale,Phytochem.,8,(1969),1713	Acacia	Fabaceae	Plantae
metabolite_03302	288.063	288.063	2.31934	C00000960	Eriodictyol	C15H12O6	Chrysothamnus viscidiflorus	Stevens,Phytochem.,51,(1999),771	Chrysothamnus	Asteraceae	Plantae
metabolite_03575	304.058	304.061	-8.93664	C00000677	Dihydroquercetin;(2R,3R)-Taxifolin;Distylin	C15H12O7	Equsetum arvense	Syrchina,Khim.Prir.Soedin.,(1975),416	0	0	0
metabolite_03842	320.053	320.052	4.36603	C00000938	Ampelopsin;Dihydromyricetin;(2R,3R)-3,5,7,3',4',5'-Hexahydroxyflavanone	C15H12O8	Brassica carinata Y line	Marles,Phytochem.,62,(2003),663	Brassica	Cruciferae	Plantae
metabolite_03292	287.079	287.078	6.45304	C00024250	Citrusinine II	C15H13NO5	Severinia buxifolia	Michael,Nat.Prod.Rep.,18,(2001),543	Severinia	Rutaceae	Plantae
metabolite_02786	242.094	242.094	1.54615	C00000950	7,4'-Dihydroxyflavan;Cassiaflavan	C15H14O3	Broussonetia papyrifera	Harborne,Phytochemical Dictionary Second Edition,Taylor and Francis,(1999),Chapter36	Broussonetia	Moraceae	Plantae
metabolite_03128	274.084	274.083	5.1209	C00000937	Afzelechin	C15H14O5	Desmoncus polyacanthos	Marletti,Phytochem.,15,(1976),443	Desmoncus	Palmae	Plantae
metabolite_03344	290.079	290.079	-0.626793	C00000559	Fonsecin	C15H14O6	Aspergillus fonsecaeus	Galmarini,J.Org.Chem,30,(1965),112	Aspergillus	Trichocomaceae	Fungi
metabolite_03610	306.074	306.073	1.74076	C00007235	Leucocyanidin;(+)-2,3-trans-3,4-cis-3,4,5,7,3',4'-hexahydroxyflavan	C15H14O7	Arabidopsis thaliana	Abrahams,Plant J.,35,(2003),624	Arabidopsis	Cruciferae	Plantae
metabolite_03871	322.069	322.07	-2.64718	C00008992	Gallocatechin-4beta-ol;3,4-cis-Leucodelphinidin	C15H14O8	Eucalyptus pilularis	Harborne, The Handbook of Natural Flavonoids, 2, (1999), 355,Flavans and proanthocyanidins;Ganguly,Tetrahedron,3,81958),225;Heller,Planta,165,(1985),284	Eucalyptus	Myrtaceae	Plantae
metabolite_02946	257.105	257.103	9.62	C00015416	TMC 120C	C15H15NO3	Aspergillus ustus TC 1118	Kohno,J.Antibiotics 52,(1999),913	Aspergillus	Trichocomaceae	Fungi
metabolite_04207	342.002	342.005	-7.89362	C00036323	(12E)-Lembyne A	C15H16BrClO2	Laurencia mariannensis	Varirappan,Phytochem.,58,(2001),517	0	0	0
metabolite_04509	365.02	365.016	9.11125	C00034505	Eudistomidin C	C15H16BrN3OS	Eudistoma glaucus	Martinez-Luis,Phytochem.,68,(2007),1882	Eudistoma	Clavelinidae	Animalia
metabolite_02378	212.12	212.12	2.80564	C00015526	3-Methoxybibenzyl	C15H16O	Frullania dilatata	Asakawa,Phytochem.,20,(1981),2187	Frullania	Jubulaceae	Plantae
metabolite_02616	228.115	228.116	-2.14911	C00002840	Mansonone C	C15H16O2	Mansonia altissima	Harborne,Phytochemical Dictionary Second Edition,Taylor and Francis,(1999),Chapter43	Mansonia	Malvaceae	Plantae
metabolite_02813	244.11	244.109	2.96742	C00000577	Gerberacoumarin	C15H16O3	Gerbera jamesonii	Inoue,Phytochem.,28,(1989),2329	Gerbera	Asteraceae	Plantae
metabolite_03377	292.095	292.094	3.99954	C00003251	Dihydromikanolide	C15H16O6	Mikania monogasensis	Herz,Tetrahedron Lett.,(1967),3111	Mikania	Asteraceae	Plantae
metabolite_03645	308.09	308.09	-0.380193	C00003069	Allamandin	C15H16O7	Allamanda cathartica	Harborne,Phytochemical Dictionary Second Edition,Taylor and Francis,(1999),Chapter49	Allamanda	Apocynaceae	Plantae
metabolite_03903	324.085	324.083	3.69499	C00032165	Skimmin;(-)-Skimmin	C15H16O8	Stellera chamaejasme L.	Jiang,Chem.Pharm.Bull.,50,(2002),137	Stellera	Thymelaeaceae	Plantae
metabolite_04175	340.079	340.078	3.85825	C00002458	Cichoriin	C15H16O9	Launaea spp.	Harborne,Phytochemical Dictionary Second Edition,Taylor and Francis,(1999),Chapter35	Launaea	Asteraceae	Plantae
metabolite_03894	323.101	323.101	-1.29401	C00007576	Indole-3-carboxylic acid beta-D-glucopyranosyl ester	C15H17NO7	Arabidopsis thaliana	Bednarek,PlantPhysiol,(2005)	Arabidopsis	Cruciferae	Plantae
metabolite_04165	339.095	339.096	-0.600043	C00007573	6-hydroxyindole-3-carboxylic acd 6-O-beta-D-glucopyranoside	C15H17NO8	Arabidopsis thaliana	Bednarek,PlantPhysiol,(2005)	Arabidopsis	Cruciferae	Plantae
metabolite_03349	290.127	290.128	-3.31897	C00047494	Limazepine B1	C15H18N2O4	Micrococcus sp. ICBB8177	Fotso,J.Nat.Prod.,72,(2009),690	Micrococcus	Micrococcaceae	Bacteria
metabolite_04371	354.071	354.071	-0.907903	C00039020	Didehydrobisdethiobis(methylthio)gliotoxin	C15H18N2O4S2	Aspergillus sydowi PFW1-13	Zhang,J.Nat.Prod.,71,(2008),985	Aspergillus	Trichocomaceae	Fungi
metabolite_03878	322.116	322.116	0.82679	C00045696	Brachystemidine C;(-)-Brachystemidine C	C15H18N2O6	Brachystemma calycinum	Cheng,J.Nat.Prod.,65,(2002),750	Brachystemma	Caryophyllaceae	Plantae
metabolite_02660	230.131	230.132	-4.08542	C00000739	Catalponol	C15H18O2	Catalpa ovata	Inouye,The Chemistry of Quinonoid Compounds,vol II,(1988),1293;Inoue,Tetrahedron Lett,21,(1976),1975	Catalpa	Bignoniaceae	Plantae
metabolite_02847	246.126	246.126	-0.103845	C00000497	2Z-8-Epixanthatin	C15H18O3	Xanthium pungens	Ahmed,Phytochem.,29,(1990),2211	Xanthium	Asteraceae	Plantae
metabolite_03008	262.121	262.123	-9.19782	C00003164	Marasmic acid	C15H18O4	Marismius conigenus	Harborne,Phytochemical Dictionary Second Edition,Taylor and Francis,(1999),Chapter50	0	0	0
metabolite_03961	326.1	326.1	-0.774141	C00010730	Allamancin;(+)-Allamancin	C15H18O8	Allamanda neriifolia	Abe,Chem.Pharm.Bull.,32,(1984),2947	Allamanda	Apocynaceae	Plantae
metabolite_04210	342.095	342.095	-0.110569	C00002716	Caffeic acid 3-glucoside	C15H18O9	Populus nigra	Harborne,Phytochemical Dictionary Second Edition,Taylor and Francis,(1999),Chapter42	Populus	Salicaceae	Plantae
metabolite_06015	477.998	478.002	-7.94123	C00040082	Psammaplin E	C15H19BrN4O5S2	Pseudoceratina purpurea	Nakao,J.Nat.Prod.,70,(2007),689	0	0	0
metabolite_02644	229.147	229.149	-9.40779	C00037546	Neopellitorine A	C15H19NO	Artemisia dracunculus	Saadali,Phytochem.,58,(2001),1083	Artemisia	Asteraceae	Plantae
metabolite_03667	309.121	309.121	-0.590877	C00049307	Sporovexin C;(-)-Sporovexin C	C15H19NO6	Sporormiella vexans JS306	Soman,J.Nat.Prod.,62,(1999),659	Sporormiella	Sporormiaceae	Fungi
metabolite_02124	200.157	200.156	0.902484	C00000455	(3E)-Laurencenyne;trans-Laurencenyne	C15H20	Laurencia nipponica	Kigoshi,Tetrahedron Lett,22,(1981),4729;Kigoshi,Tetrahedron Lett,22,(1981),1475	0	0	0
metabolite_04005	330.039	330.038	1.16917	C00000465	(3E)-Obtusenyne	C15H20BrClO	Laurencia nipponica	Howard,Tetrahedron,36,(1980),1747;Gopichand,J.Org.Chem,46,(1981),5192;Norte,Tetrahedron,47,(1991),9411	0	0	0
metabolite_04282	346.034	346.033	1.73536	C00000468	(3E)-Dactomelyne	C15H20BrClO2	Aplysia dactylomela	Gopichand,J.Org.Chem,46,(1981),5192	Aplysia	Aplysiidae	Animalia
metabolite_03311	288.159	288.156	9.73739	C00027206	Crispine C;Carcrisine B	C15H20N4O2	Carduus crispus	Zhang,Tetrahedron,58,(2002),6795	Carduus	Asteraceae	Plantae
metabolite_02687	232.146	232.147	-0.818955	C00003155	Isovelleral	C15H20O2	Lactarius spp.	Harborne,Phytochemical Dictionary Second Edition,Taylor and Francis,(1999),Chapter50	Lactarius	Russulaceae	Fungi
metabolite_02874	248.141	248.143	-7.96117	C00000173	Artabsin	C15H20O3	Artemisia absinthium	Vokac,Tetrahedron Lett.,(1968),3855;Beauhaire,Tetrahedron Lett.,21,(1980),3191	Artemisia	Asteraceae	Plantae
metabolite_03028	264.136	264.136	2.0411	C00000134	(s)-(+)-Abscisic acid;2,4-Pentadienoic acid	C15H20O4	Malus pumila	Rosher,Planta,165,(1985),91	Malus	Rosaceae	Plantae
metabolite_04252	344.111	344.113	-6.93893	C00010577	Hygrophiloside	C15H20O9	Hygrophila difformis	Jensen,Phytochem.,24,(1985),602;Tantisewie,Phytochem.,14,(1975),1462;De Luca,Phytochem.,22,(1983),1185	Hygrophila	Acanthaceae	Plantae
metabolite_03457	296.078	296.075	9.65352	C00012505	(1alpha,3beta,5beta)-(-)-2-(3-Bromo-2,2,5-trimethylcyclopentyl)-5-methylphenol	C15H21BrO	Laurencia imbricata	Coll,Aust.J.Chem.,42,(1989),1685	0	0	0
metabolite_04102	335.159	335.159	1.59386	C00007324	Isopentenyladenosine;Isopentenyladenine riboside	C15H21N5O4	Arabidopsis thaliana	Kasahara,J.Biol.Chem.,279,(2004),14049	Arabidopsis	Cruciferae	Plantae
metabolite_05200	423.066	423.063	7.45212	C00007350	2-Phenylethylglucosinolate;Gluconasturtiin	C15H21NO9S2	Hirschfeldia incana	Cole,Phytochem.,15,(1976),759	Hirschfeldia	Brassicaceae	Plantae
metabolite_02152	202.172	202.173	-1.82665	C00003122	(S)-(+)-Curcumene;(S)-alpha-Curcumene	C15H22	Zingiber officinale	Harborne,Phytochemical Dictionary Second Edition,Taylor and Francis,(1999),Chapter50	Zingiber	Zingiberaceae	Plantae
metabolite_05156	420.005	420.006	-1.70531	C00029226	Volutamide A	C15H22Br2N2O2	Amathia convoluta	Montanari,Tetrahedron,52,(1996),5371	Amathia	Vesiculariidae	Animalia
metabolite_06866	548.044	548.044	0.794923	C00007454	UDP-4-keto-6-deoxyglucose	C15H22N2O16P2	Arabidopsis thaliana	Watt,Plant Physiol.,134,(2004),1337	Arabidopsis	Cruciferae	Plantae
metabolite_04218	342.143	342.145	-5.60856	C00015129	Pyloricidin D	C15H22N2O7	Bacillus sp. HC-72	Nakao,J.Antibiotics 54,(2001),926	Bacillus	Bacillaceae	Bacteria
metabolite_02453	218.167	218.168	-3.91753	C00000213	(+)-Vitrenal	C15H22O	Lepidozia vitrea	Matsuo,J. Chem. Soc. Perkin Trans. I,(1984),215	Lepidozia	Lepidoziaceae	Plantae
metabolite_02704	234.162	234.163	-2.73338	C00000474	(3E)-Laurediol	C15H22O2	Laurencia nipponica	Kazlauskas,Aust.J.Chem,30,(1977),2679	0	0	0
metabolite_03050	266.152	266.152	-0.792063	C00002684	Zinniol	C15H22O4	Alternaria zinnae	White,Can.J.Bot.,45,(1967),2087	Alternaria	Dothideomycetes	Fungi
metabolite_03487	298.093	298.09	9.42073	C00011564	Palisol	C15H23BrO	Laurencia cf. palisada	Paul,Tetrahedron Lett.,(1980),2787	0	0	0
metabolite_03752	314.088	314.085	8.98754	C00011549	Palisadin A	C15H23BrO2	Laurencia cf. palisada	Paul,Tetrahedron Lett.,(1980),2787	0	0	0
metabolite_04292	346.078	346.079	-2.16101	C00034928	Artochamin B;(-)-Artochamin B	C15H23BrO4	Artocarpus chama	Wang,J.Nat.Prod.,67,(2004),757	Artocarpus	Moraceae	Plantae
metabolite_02183	204.188	204.187	2.35453	C00003106	beta-Cadinene	C15H24	Zingiber officinale	Ukeh,Phytochem.,70,(2009),751	Zingiber	Zingiberaceae	Plantae
metabolite_04326	350.065	350.066	-1.99786	C00021995	Rhodolauradiol	C15H24BrClO2	Laurencia sp.	Gonzalez,J. Chem. Soc. Chem. Commun.,(1985),260	0	0	0
metabolite_02480	220.183	220.181	9.06242	C00000149	Spathulenol	C15H24O	Cistus creticus	Paolini,Phytochem.,70,(2009),1146	Cistus	Cistaceae	Plantae
metabolite_02727	236.178	236.179	-7.579	C00000478	(3E)-12,13-Dihydrolaurediol	C15H24O2	Laurencia nipponica	Fukuzawa,Phytochem.,32,(1993),1435	0	0	0
metabolite_03066	268.167	268.166	5.7399	C00011379	2-Hydroperoxy-10-hydroxy-2,6,10-trimethyl-3,6,11-dodecatrien-5-one	C15H24O4	Artemisia douglasiana	Bohmann,Phytochem.,21,(1982),2693	Artemisia	Asteraceae	Plantae
metabolite_03244	284.162	284.16	9.3393	C00012823	Odontin;(3alpha,4aalpha,5alpha,6beta,8abeta)-Octahydro-3-hydroperoxy-5,6-dihydroxy-5,8a-dimethyl-3-(1-methylethenyl)-2(1H)-naphthalenone	C15H24O5	Pluchea arguta	Ahmad,J.Nat.Prod.,52,(1989),561	Pluchea	Asteraceae	Plantae
metabolite_04052	332.147	332.146	2.70285	C00010540	Strictoside	C15H24O8	Mentzelia decapetala	Esposito,Gazz.Chim.Ital.,106,(1976),57;El-Naggar,J.Nat.Prod.,45,(1982),539	Mentzelia	Loasaceae	Plantae
metabolite_04893	396.03	396.033	-6.72708	C00011401	Obtusenol	C15H26Br2O2	Laurencia obtusa	Imre,Phytochem.,20,(1981),833	0	0	0
metabolite_04116	336.086	336.085	0.702386	C00012685	Heterocladol;[1R-(1a,4alpha,4aalpha,7alpha,8beta,8abeta)]-4-Bromo-8-chlorodecahydro-1,4a-dimethyl-7-(1-methylethyl)-1-naphthalenol	C15H26BrClO	Laurencia filiformis	Kazlauskas,Aust.J.Chem.,30,(1977),2679	0	0	0
metabolite_03545	302.173	302.173	0.392369	C00031187	Rosiridoside A;(-)-Rosiridoside A	C15H26O6	Rhodiola sachalinensis	Yoshikawa,Chem.Pharm.Bull.,56,(2008),695	Rhodiola	Crassulaceae	Plantae
metabolite_05523	445.108	445.108	-1.75789	C00007850	5-Oxooctyl glucosinolate;Glucocappasalin	C15H27NO10S2	Capparis salicifolia	Brown,Phytochem.,7,(1968),1409	Capparis	Capparaceae	Plantae
metabolite_03806	316.2	316.201	-5.0537	C00040458	Tenacibactin A	C15H28N2O5	Tenacibaculum sp. A4K-17	Jang,J.Nat.Prod.,70,(2007),563	Tenacibaculum	Flavobacteriaceae	Bacteria
metabolite_02595	227.261	227.262	-1.40781	C00016569	(S)-12-Methyl-1-tetradecanamine;Medelamine B;NK 148198B	C15H33N	Streptomyces sp. NK14819	Morino,J.Antibiotics 48,(1995),904	Streptomyces	Streptomycetaceae	Bacteria
metabolite_03504	300.027	300.027	0.60865	C00002856	Pseudopurpurin	C15H8O7	Galium spp.	Harborne,Phytochemical Dictionary Second Edition,Taylor and Francis,(1999),Chapter43	Galium	Rubiaceae	Plantae
metabolite_03795	316.022	316.022	0.940547	C00011154	3-O-Methylellagic acid	C15H8O8	Eugenia jambolana	Mahmoud,Phytochem.,58,(2001),1239	Eugenia	Myrtaceae	Plantae
metabolite_03484	298.048	298.047	3.08022	C00000649	2-Hydroxypseudobaptigenin;2',7-Dihydroxy-4',5'-methylenedioxyisoflavone	C16H10O6	Pisum sativum	Haworth,Annu.Rept.Prog.Chem,33,(1937),266	Pisum	Fabaceae	Plantae
metabolite_04004	330.038	330.037	1.65829	C00029474	3,3'-di-O-Methylellagic acid;3,3'-Dimethoxyellagic acid	C16H10O8	Platycarya strobilacea	Tanaka,Phytochem.,47,(1998),851	Platycarya	Juglandaceae	Plantae
metabolite_03378	292.096	292.096	1.38878	C00026528	Didemnimide C	C16H12N4O2	Didemnum conchyliatum	Hughes,Tetrahedron Lett.,39,(1998),9629	Didemnum	Didemnidae	Animalia
metabolite_02910	252.079	252.077	8.03023	C00003789	6-Methoxyflavone	C16H12O3	Pimelea decora	Harborne, The Handbook of Natural Flavonoids, 1, (1999), 2.Flavones, John Wiley & Son;Freemann, Aust.J.Chem., 34(1179)1981	Pimelea	Thymelaeaceae	Plantae
metabolite_03508	300.063	300.064	-1.10604	C00000650	(3R)-Sophorol;(-)-Sophorol	C16H12O6	Pisum sativum	Haworth,Annu.Rept.Prog.Chem,33,(1937),266	Pisum	Fabaceae	Plantae
metabolite_03800	316.058	316.059	-1.00381	C00001100	Sexangularetin	C16H12O7	Dorycnium pentaphyllum	Jay,Biochem. Syst. Ecol.,8,(1980),127;Jay,Phytochem.,17,(1978),1196	Dorycnium	Fabaceae	Plantae
metabolite_03497	299.079	299.078	3.8536	C00001527	Avenanthramide A	C16H13NO5	Avena sativa	Harborne,Phytochemical Dictionary Second Edition,Taylor and Francis,(1999),Chapter16	Avena	Poaceae	Plantae
metabolite_03225	282.1	282.103	-9.13743	C00018789	Deoxynybomycin	C16H14N2O3	Streptomyces hyalinum n. sp.	Naganawa,J. Antibiotics 23,(1970),365	Streptomyces	Streptomycetaceae	Bacteria
metabolite_03413	294.094	294.094	-0.689555	C00026952	Didemnoline B	C16H14N4S	Didemnum sp.	Schumacher,Tetrahedron,51,(1995),10125	Didemnum	Didemnidae	Animalia
metabolite_03082	270.071	270.074	-9.51444	C00015246	Micrandrol C;2,6-Dihydroxy-7-methyl-1-methylthiophenanthrene	C16H14O2S	Micrandropsis scleroxylon	De Alvarenga,Phytochem.,13,(1974),1283;De Alvarenga,Phytochem.,20,(1981),1159	Micrandropsis	Euphorbiaceae	Plantae
metabolite_04073	334.033	334.034	-0.507746	C00049955	5-(3,4-Diacetoxybut-1-ynyl)-2,2'-bithiophene;(+)-5-(3,4-Diacetoxybut-1-ynyl)-2,2'-bithiophene	C16H14O4S2	Echinops grijissi	Jin,Phytomedicine,15,(2008),768	Echinops	Asteraceae	Plantae
metabolite_03811	318.026	318.026	-1.8155	C00044722	Diplyne D;(-)-Diplyne D	C16H15BrO2	Diplastrella sp.	Lerch,J.Nat.Prod.,66,(2003),667	0	0	0
metabolite_03542	302.082	302.082	1.60701	C00011243	8-Chlororugulovasine A	C16H15ClN2O2	Penicillium islandicum	Cole,Handbook of Secondary Fungal Metabolites,Volume I,(2003);Cole,Handbook of Toxic Fungal Metabolites,(1981),537	Penicillium	Trichocomaceae	Fungi
metabolite_03809	317.09	317.087	8.25387	C00024245	Buxifoliadine-H	C16H15NO6	Severinia buxifolia	Michael,Nat.Prod.Rep.,18,(2001),543	Severinia	Rutaceae	Plantae
metabolite_03581	304.095	304.095	-0.104427	C00002394	beta-Cotonefuran	C16H16O6	Cotoneaster acutifolius	Harborne,Phytochemical Dictionary Second Edition,Taylor and Francis,(1999),Chapter33	Cotoneaster	Rosaceae	Plantae
metabolite_03845	320.09	320.089	1.19612	C00007952	Gliricidol	C16H16O7	Gliricidia sepium	Harborne, The Handbook of Natural Flavonoids, 2, (1999), 115,Chalcones,dihydrochalcones and aurones;Manners,Phytochem.,18,(1979),1037	Gliricidia	Fabaceae	Plantae
metabolite_03799	316.058	316.057	2.50416	C00026681	(-)-Arborescidine B	C16H17BrN2	Pseudodistoma arborescens	Chbani,J.Nat.Prod.,56,(1993),99	0	0	0
metabolite_04484	363.107	363.106	0.908605	C00017667	7,8-Didemethyl-8-hydroxy-5-deazariboflavin;Coenzyme F0;Coenzyme FO;Factor F0	C16H17N3O7	Streptomyces lincolnensis NTG-5	Kuo,J.Antibiotics,42,(1989),475	Streptomyces	Streptomycetaceae	Bacteria
metabolite_03829	319.106	319.105	1.77773	C00026386	4,5,6,7,8-Pentamethoxyfuroquinoline	C16H17NO6	Vepris punctata	Michael,Nat.Prod.Rep.,21,(2004),650	Vepris	Rutaceae	Plantae
metabolite_04097	335.101	335.099	5.91436	C00016510	RD 01A7;Salfredin A7	C16H17NO7	Crucibulum sp. RF-3817	Matsumoto,J.Antibiotics 48,(1995),439	Crucibulum	Nidulariaceae	Fungi
metabolite_03277	286.132	286.132	-2.01846	C00002356	Pilosine	C16H18N2O3	Pilocarpus microphyllus	Harborne,Phytochemical Dictionary Second Edition,Taylor and Francis,(1999),Chapter31	Pilocarpus	Rutaceae	Plantae
metabolite_03757	314.12	314.122	-5.69223	C00018051	TM 64	C16H18N4OS	Thermoactinomyces strain No.TM-64	Omura,J. Antibiotics,28,(1975),609	Thermoactinomyces	Thermoactinomycetaceae	Bacteria
metabolite_04565	370.09	370.093	-8.70924	C00002474	Fraxin	C16H18O10	Aesculus hippocastanum	Harborne,Phytochemical Dictionary Second Edition,Taylor and Francis,(1999),Chapter35	Aesculus	Sapindaceae	Plantae
metabolite_02790	242.131	242.131	0.660052	C00015321	3,4'-Dimethoxybibenzyl;Lunularine dimethyl ether	C16H18O2	Radula buccinifera	Asakawa,Phytochem.,21,(1982),2481	0	0	0
metabolite_02962	258.126	258.127	-4.36051	C00002891	3'-O-Methylbatatasin III	C16H18O3	Bletilla striata	Harborne,Phytochemical Dictionary Second Edition,Taylor and Francis,(1999),Chapter44	Bletilla	Orchidaceae	Plantae
metabolite_03347	290.115	290.115	0.357395	C00002438	5-O-Methylvisamminol	C16H18O5	Ledebouriella seseloides	Harborne,Phytochemical Dictionary Second Edition,Taylor and Francis,(1999),Chapter34	Ledebouriella	Apiaceae	Plantae
metabolite_03874	322.105	322.106	-2.38143	C00019805	Buntansin C	C16H18O7	Citrus grandis buntan	Wu,Phytochem.,30,(1994),217	Citrus	Rutaceae	Plantae
metabolite_04152	338.1	338.099	2.21104	C00002717	1-Caffeoyl-4-deoxyquinic acid	C16H18O8	Arachis paraguariensis	Harborne,Phytochemical Dictionary Second Edition,Taylor and Francis,(1999),Chapter42	Arachis	Fabaceae	Plantae
metabolite_04372	354.095	354.094	2.15246	C00002500	Scopolin	C16H18O9	Baptisia bracteata	Markham,Phytochem.,9,(1970),2359	Baptisia	Fabaceae	Plantae
metabolite_04074	334.068	334.066	6.75354	C00026682	(-)-Arborescidine C	C16H19BrN2O	Pseudodistoma arborescens	Chbani,J.Nat.Prod.,56,(1993),99	0	0	0
metabolite_04322	349.127	349.125	7.0615	C00018664	Mitomycin B	C16H19N3O6	Streptomyces caespitosus	Hata,J. Antibiotics Series A,9,(1956),141	Streptomyces	Streptomycetaceae	Bacteria
metabolite_04462	361.139	361.136	7.74981	C00047490	Leptoclinidamine B;(+)-Leptoclinidamine B	C16H19N5O5	Leptoclinides durus	Carroll,J.Nat.Prod.,72,(2009),696	Leptoclinides	Didemnidae	Animalia
metabolite_04133	337.116	337.116	-0.498435	C00000122	1-DL-(Indole-3-acetyl)-myo-inositol;2-Q-(Indole-3-acetyl)-myo-inositol	C16H19NO7	Zea mays	Labarca,Biochem. Biophys. Res. Commun.,20,(1965),641;Nicholls,Planta,72,(1967),258;Nicholls,Phytochem.,10,(1971),2207;Ueda,Plant Physiol.,33,(1969),1175;Bandurski,Ann. N.Y. Acad. Aci.,165,(1969),655;Ueda,Plant Physiol.,46,(1970),715;Ueda,Phytochem.,13,(1974),243;Bandurski,Plant Growth Substances.ed.Mandava NB.American Chemical Society.Washington DC,(1979),1;Cohen,PhD thesis.Mich.State Univ.East L…	Zea	Poaceae	Plantae
metabolite_03106	272.152	272.153	-1.99191	C00039832	Nematophin;(+)-Nematophin	C16H20N2O2	Annona atemoya	Chang,Phytochem.,51,(1999),883	Annona	Annonaceae	Plantae
metabolite_03586	304.142	304.14	6.53359	C00018843	NSC 177499;Tomaymycin	C16H20N2O4	Streptomyces achromogenes var. tomaymyceticus No. A-2127	Arima,J. Antibiotics,25,(1972),437	Streptomyces	Streptomycetaceae	Bacteria
metabolite_04123	336.132	336.133	-1.73626	C00028987	Semilepidinoside A	C16H20N2O6	Lepidium satisvum	Maier,Phytochem.,49,(1998),1791	Lepidium	Cruciferae	Plantae
metabolite_05550	448.061	448.058	7.59208	C00000125	Glucobrassicin;Glucobrassicine;3-Indolylmethylglucosinolate	C16H20N2O9S2	Cleome monophylla	Ahmed,Planta Medica,21,(1972),35	Cleome	Capparaceae	Plantae
metabolite_04597	372.106	372.103	6.52197	C00010669	Randioside	C16H20O10	Randia canthioides	Uesato,Phytochem.,21,(1982),353	Randia	Rubiaceae	Plantae
metabolite_02819	244.146	244.147	-3.64584	C00002826	Geranylbenzoquinone	C16H20O2	Cordia alliodora	Harborne,Phytochemical Dictionary Second Edition,Taylor and Francis,(1999),Chapter43	Cordia	Boraginaceae	Plantae
metabolite_02990	260.141	260.141	0.478605	C00003158	Lacinilene C 7-methyl ether	C16H20O3	Gossypium hirsutum	Harborne,Phytochemical Dictionary Second Edition,Taylor and Francis,(1999),Chapter50	Gossypium	Malvaceae	Plantae
metabolite_03166	276.136	276.135	2.67668	C00003367	Scorpioidin	C16H20O4	Vernonia scorpioides	Harborne,Phytochemical Dictionary Second Edition,Taylor and Francis,(1999),Chapter51	Vernonia	Asteraceae	Plantae
metabolite_03384	292.131	292.132	-3.58144	C00012049	Sericealactone	C16H20O5	Neolitsea sericea	Takeda,J.Chem.Soc.,C,(1970),1547	Neolitsea	Lauraceae	Plantae
metabolite_03655	308.126	308.127	-3.02353	C00001306	14-Dihydroxycornestin;Cornexistin	C16H20O6	Paecilomyces variotii SANK 21086	Nakajima,J.Antibiotics 44,(1991),1065	Paecilomyces	Trichocomaceae	Fungi
metabolite_04180	340.116	340.118	-6.47539	C00016157	Macrosphelide B	C16H20O8	Microsphaeropsis sp. FO-5050	Hayashi,J.Antibiotics 48,(1995),1435	0	0	0
metabolite_04395	356.111	356.11	2.28086	C00003082	Gentiopicrin;Gentiopicroside	C16H20O9	Swertia franchetiana	Wang,Chem.Pharm.Bull.,53,(2005),674	Swertia	Gentianaceae	Plantae
metabolite_03844	320.089	320.086	7.78404	C00026838	(-)-Dihydroflustramine C	C16H21BrN2	Flustra foliacea	Wright,J.Nat.Prod.,47,(1984),893;Laycocki,Can.J.Chem.,64,(1986),1312	0	0	0
metabolite_04117	336.084	336.084	-1.17171	C00045950	Flustraminol A	C16H21BrN2O	Flustra foliacea	Peters,J.Nat.Prod.,65,(2002),1633	0	0	0
metabolite_02662	230.167	230.165	8.01732	C00020772	(1S)-7-Methoxy-1,2-dihydrocadalene	C16H22O	Lemnalia cervicornis	Bowden,Aust. J. Chem.,39,(1986),103	0	0	0
metabolite_04627	374.121	374.125	-9.95152	C00003100	Swertiamarin	C16H22O10	Enicostemma axillare	Jaishree,Phytomedicine,16,(2009),227	0	0	0
metabolite_04819	390.116	390.117	-0.790669	C00003089	Monotropein	C16H22O11	Saprosma scortechinii	Ling,J.Nat.Prod.,65,(2002),656	Saprosma	Rubiaceae	Plantae
metabolite_02853	246.162	246.162	-0.975186	C00002650	Geranylhydroquinone	C16H22O2	Cordia eleagnoides	Harborne,Phytochemical Dictionary Second Edition,Taylor and Francis,(1999),Chapter40	Cordia	Boraginaceae	Plantae
metabolite_03190	278.152	278.152	-0.398376	C00013198	Ivangulin;[3aR-[3aalpha,5(S*),7aalpha]]-2,3,3a,4,7,7a-Hexahydro-gamma,6-dimethyl-3-methylene-2-oxo-5-benzofuranbutanoic acid methyl ester	C16H22O4	Iva angustifolia	Herz,J.Org.Chem.,32,(1967),3658;Herz,J.Org.Chem.,45,(1980),3163	Iva	Asteraceae	Plantae
metabolite_03688	310.142	310.141	2.63891	C00031630	Bidenoside C;8Z-Decaene-4,6-diyn-1-O-beta-D-glucopyranoside	C16H22O6	Bidens bipinnata LINNE	Li,Chem.Pharm.Bull.,52,(2004),439	Bidens	Asteraceae	Plantae
metabolite_04421	358.126	358.126	1.01166	C00010500	Brasoside	C16H22O9	Verbena spp.	Z.Naturforsch.C.,34,(1979),311;Z.Naturforsch.C.,34,(1979),319	Verbena	Verbenaceae	Plantae
metabolite_05241	426.093	426.093	-0.541457	C00010749	Eustoside	C16H23ClO11	Eustoma russellianum	Uesato,Phtyochem.,18,(1979),1981;Mpondo,Phytochem.,29,(1990),1687	Eustoma	Gentianaceae	Plantae
metabolite_07226	587.067	587.071	-6.69756	C00007244	GDP-4-dehydro-6-deoxy-D-mannose;GDP-4-keto-6-deoxy-D-mannose	C16H23N5O15P2	Arabidopsis thaliana	Bonin,Plant Physiol.,132,(2003),883	Arabidopsis	Cruciferae	Plantae
metabolite_04721	381.165	381.162	7.90604	C00007547	Zeatin 9-glucoside	C16H23N5O6	Arabidopsis thaliana	Werner,Physiologia Plantarum,118,(2003),127	Arabidopsis	Cruciferae	Plantae
metabolite_05904	469.071	469.07	1.987	C00007798	3,4-dimethoxybenzyl glucosinolate	C16H23NO11S2	Capparis inermis	Kjaer,Phytochem.,2,(1963),29-32	Capparis	Capparaceae	Plantae
metabolite_03941	325.153	325.155	-7.01986	C00002101	Monocrotaline	C16H23NO6	Crotalaria mysorensis	Sawhney,J. Indian Chem. Soc.,45,(1968),1052	Crotalaria	Fabaceae	Plantae
metabolite_04648	376.137	376.137	-0.194109	C00010472	Adoxosidic acid	C16H24O10	Castilleja integra	Jensen,Biochem.Syst.Ecol.,7,(1979),103;Phytochem.,21,(1982),1623;Gardner,J.Nat.Prod.,50,(1987),485	Castilleja	Orobanchaceae	Plantae
metabolite_02877	248.178	248.177	0.846209	C00000483	Hexadeca-4,7,10,13-tetraenoic acid;4,7,10,13-cis-Hexadecatetraenoic acid	C16H24O2	Laurencia nipponica	Jones,Chem.Br,2,(1966),6	0	0	0
metabolite_03463	296.162	296.164	-5.55818	C00003137	(-)-Ovalicin;Graphinone;Ovalicin	C16H24O5	Graphium	Harborne,Phytochemical Dictionary Second Edition,Taylor and Francis,(1999),Chapter50	Graphium	Microascaceae	Fungi
metabolite_03994	328.152	328.152	-0.356171	C00003014	Betuloside;Rhododendrin;(-)-Rhododendrin	C16H24O7	Rhododendron fauriae	Harborne,Phytochemical Dictionary Second Edition,Taylor and Francis,(1999),Chapter47	Rhododendron	Ericaceae	Plantae
metabolite_04838	391.148	391.148	-1.21175	C00001451	Proacaciberin	C16H25NO10	Acacia sieberiana	Harborne,Phytochemical Dictionary Second Edition,Taylor and Francis,(1999),Chapter12	Acacia	Fabaceae	Plantae
metabolite_06867	548.081	548.08	2.22806	C00007662	dTDP-L-rhamnose;dTDP-L-beta-rhamnose	C16H26N2O15P2	Arabidopsis thaliana	Watt,Plant Physiol.,134,(2004),1337	Arabidopsis	Cruciferae	Plantae
metabolite_03758	314.173	314.17	8.01649	C00010374	3,3,6-Trimethyl-5-heptene-1,2,4-triol	C16H26O6	Calea oxylepis	Bohlmann,Phytochem.,21,(1982),1164	Calea	Asteraceae	Plantae
metabolite_04477	362.158	362.159	-4.24558	C00010560	[3R-(3alpha,3aalpha,4beta,5alpha,6aalpha)]-4-[(beta-D-Gulucopyranosyloxy)methyl]hexsahydro-3-(hydroxymethyl)-5-methyl-2H-cyclopenta[b]furan-2-one	C16H26O9	Gelsemium sempervirens	Jensen,Phytochem.,26,(1987),1725	Gelsemium	Gelsemiaceae	Plantae
metabolite_03805	316.189	316.189	0.217045	C00010302	Linalool glucoside;Linaloyl beta-D-glucopyranoside	C16H28O6	Arachniodes maximowiczii	Naves,Helv.Chim.Acta.,46,(1963),1056;Helv.Chim.Acta.,46,(1963),2551	Arachniodes	Dryopteridaceae	Plantae
metabolite_04054	332.184	332.183	1.7558	C00029285	Rosiridin;(-)-Rosiridol 1-O-beta-D-glucopyranoside	C16H28O7	Rhodiola sachalinensis	Yoshikawa,Chem.Pharm.Bull.,56,(2008),695	Rhodiola	Crassulaceae	Plantae
metabolite_04314	348.178	348.179	-2.8782	C00030591	Kankanoside E;(-)-Kankanoside E	C16H28O8	Cistanche tubulosa	Xie,Chem.Pharm.Bull.,54,(2006),669	Cistanche	Orobanchaceae	Plantae
metabolite_04084	334.199	334.198	3.39113	C00031264	Sachaloside VI;(-)-Sachaloside VI	C16H30O7	Rhodiola sachalinensis	Nakamura,Chem.Pharm.Bull.,55,(2007),1505	Rhodiola	Crassulaceae	Plantae
metabolite_03313	288.23	288.231	-3.33237	C00007440	10,16-Dihydroxy-hexadecanoate;10,16-Dihydroxypalmitic acid	C16H32O4	Arabidopsis thaliana	Bonaventure,Plant J.,40,(2004),920	Arabidopsis	Cruciferae	Plantae
metabolite_02933	255.256	255.256	0.762694	C00037269	Hexadecanamide	C16H33NO	Boronella koniambiensis	Grougnet,J.Nat.Prod.,68,(2005),1083	Boronella	Rutaceae	Plantae
metabolite_03136	274.251	274.252	-3.00837	C00007436	1,7,16-Hexadecanetriol	C16H34O3	Arabidopsis thaliana	Bonaventure,Plant J.,40,(2004),920	Arabidopsis	Cruciferae	Plantae
metabolite_03394	293.069	293.071	-6.18337	C00021673	Aristololactam III	C17H11NO4	Aristolochia ponticum	Houghton,Phytochem.,30,(1991),717	Aristolochia	Aristolochiaceae	Plantae
metabolite_03923	325.059	325.058	3.43659	C00032732	Aristolochic acid II methyl ester	C17H11NO6	Aristolochia manshuriensis	Wu,J.Nat.Prod.,66,(2003),996	Aristolochia	Aristolochiaceae	Plantae
metabolite_02814	244.1	244.099	4.21302	C00026383	3-(1H-Indol-3-yl)quinoline; 3-(Indol-3-yl)quinoline	C17H12N2	Peganum nigellastrum	Ma,Phytochem.,53,(2000),1075	Peganum	Nitrariaceae	Plantae
metabolite_03163	276.09	276.089	4.55519	C00026057	Telazoline	C17H12N2O2	Telitoxicum glaziovii Moldenke	Menachery,J.Nat.Prod.,51,(1988),1283	Telitoxicum	Menispermaceae	Plantae
metabolite_03642	308.08	308.081	-5.56062	C00039763	Methylisatoid	C17H12N2O4	Phaius mishmensis	Jao,J.Nat.Prod.,71,(2008),1275	Phaius	Orchidaceae	Plantae
metabolite_03991	328.058	328.056	8.17763	C00002506	(-)-Acanthocarpan	C17H12O7	Caragana acanthophylla	Harborne,Phytochemical Dictionary Second Edition,Taylor and Francis,(1999),Chapter38	Caragana	Fabaceae	Plantae
metabolite_04243	344.053	344.055	-4.36746	C00002678	3,3',4'-tri-O-methylellagic acid;Nasutin B	C17H12O8	Eugenia spp.	Harborne,Phytochemical Dictionary Second Edition,Taylor and Francis,(1999),Chapter40	Eugenia	Myrtaceae	Plantae
metabolite_04446	360.048	360.047	3.64391	C00044433	3,3',4-Tri-O-methylflavellagic acid	C17H12O9	Anogeissus latifolia	Deshpande,Indian J.Chem.,14B,(1976),641	Anogeissus	Combretaceae	Plantae
metabolite_03698	311.079	311.081	-6.58181	C00024254	Furoparadine	C17H13NO5	Citrus paradisi	Takemura,Heterocycles,41,(1995),187	Citrus	Rutaceae	Plantae
metabolite_04926	400.012	400.011	1.34552	C00000573	Dihydrogeodin	C17H14Cl2O7	Aspergillus terreus IMI16043	Curtis,J.Chem.Soc.C,(1966),168;Curtis,J.Chem.Soc.C,(1968),1807;Fujimoto,Chem.Ber,108,(1975),1224	Aspergillus	Trichocomaceae	Fungi
metabolite_03486	298.084	298.086	-7.70401	C00001016	Apigenin 7,4'-dimethyl ether;5-Hydroxy-4',7-dimethoxyflavone;Genkwanin 4'-methyl ether;7-O-Methylacacetin;Acacetin 7-methyl ether;5-Hydroxy-7-methoxy-2-(4-methoxyphenyl)-4H-1-benzopyran-4-one	C17H14O5	Baccharis rhomboidalis	Harborne, The Handbook of Natural Flavonoids, 1, (1999), 2.Flavones, John Wiley & Son;Harbone, Comparative Biochemisty of the Flavonoids,(1965),39, Academic Press;Silva,Phytochem.,10,(1971),1942	Baccharis	Asteraceae	Plantae
metabolite_04009	330.074	330.076	-5.95987	C00001033	Cirsiliol	C17H14O7	Lantana fucata	Julliao,J.Nat.Prod.,72,(2009),1424	Lantana	Verbenaceae	Plantae
metabolite_03398	293.116	293.119	-9.52951	C00026943	Veiutamine	C17H15N3O2	Zyzzya fuliginosa	Vanables,Tetrahedron Lett.,38,(1997),721	0	0	0
metabolite_03042	265.11	265.108	9.27437	C00001807	Anonaine;(-)-Anonaine;(R)-Annonaine	C17H15NO2	Rollinia emarginata	Nieto,J.Nat.Prod.,49,(1986),717	Rollinia	Annonaceae	Plantae
metabolite_03782	315.087	315.086	2.35875	C00006615	Rosinidin	C17H15O6	Primula rosea	Harborne, The Handbook of Natural Flavonoids, 2, (1999), 1,Anthocyanins;Harborne,Nature,181,(1958),25;Harborne,Chem.Ind.(London),(1960),229	Primula	Primulaceae	Plantae
metabolite_04025	331.082	331.084	-5.26204	C00006618	Europinidin	C17H15O7	Ceratostigma plumbaginoides	Harborne, The Handbook of Natural Flavonoids, 2, (1999), 1,Anthocyanins;Harborne,Phytochem.,5,(1966),589	Ceratostigma	Plumbaginaceae	Plantae
metabolite_02911	252.115	252.115	1.22863	C00000722	cis-Hinokiresinol	C17H16O2	Araucaria angustifolia	Harborne,Phytochemical Dictionary Second Edition,Taylor and Francis,(1999),Chapter39	Araucaria	Araucariaceae	Plantae
metabolite_03512	300.1	300.101	-5.4861	C00002536	4-Hydroxyhomopterocarpin;Melilotocarpan A	C17H16O5	Dalbergia odorifera	Chan,Planta Med.,64,(1998),153	Dalbergia	Fabaceae	Plantae
metabolite_03801	316.095	316.094	1.48134	C00002513	Cajanol	C17H16O6	Cajanus cajan	Harborne,Phytochemical Dictionary Second Edition,Taylor and Francis,(1999),Chapter38	Cajanus	Fabaceae	Plantae
metabolite_04039	332.09	332.087	7.4765	C00000572	Sulochrin	C17H16O7	Aspergillus sp.	Hargreaves,J.Nat.Prod.,65,(2002),7	Aspergillus	Trichocomaceae	Fungi
metabolite_04306	348.085	348.085	-1.44365	C00008588	Dihydrogossypetin 7,8-dimethyl ether	C17H16O8	Erica cinerea	Harborne, The Handbook of Natural Flavonoids, 2, (1999), 709,Flavanones and dihydroflavonols;Bennini,Phytochem.,33,(1993),1233	Erica	Ericaceae	Plantae
metabolite_04493	364.079	364.079	2.23059	C00019796	Bergaptol-O-beta-D-glucopyranoside	C17H16O9	Notopterygium franchetii	Gu,Chem. Pharm. Bull.,38,(1990),2498	Notopterygium	Apiaceae	Plantae
metabolite_03783	315.111	315.111	-0.150229	C00001572	Hippeastrine	C17H17NO5	Ungernia sewerzowii	Sadykov,Khim.Prir.Soedin.,(1972),134	Ungernia	Amaryllidaceae	Plantae
metabolite_04297	346.116	346.118	-4.4311	C00001598	Miraxanthin V	C17H18N2O6	Mirabilis jalapa	Harborne,Phytochemical Dictionary Second Edition,Taylor and Francis,(1999),Chapter18	Mirabilis	Nyctaginaceae	Plantae
metabolite_03276	286.121	286.121	-2.13524	C00000952	7,3'-Dihydroxy-4'-methoxy-8-methylflavan	C17H18O4	Lycoris radiata	Harborne,Phytochemical Dictionary Second Edition,Taylor and Francis,(1999),Chapter36	Lycoris	Amaryllidaceae	Plantae
metabolite_03818	318.11	318.11	0.686265	C00008422	Protofarrerol	C17H18O6	Leptorumohra miqueliana	Harborne, The Handbook of Natural Flavonoids, 2, (1999), 537,Flavanones and dihydroflavonols;Fukushima,Yakugaku Zasshi,89,(1969),851	0	0	0
metabolite_04079	334.105	334.104	2.79232	C00002453	(+)-Byakangelicin;Byakangelicin	C17H18O7	Angelica dahurica var.dahurica	Kimura,J.Nat.Prod.,60,(1997),249	Angelica	Apiaceae	Plantae
metabolite_04331	350.1	350.099	2.42089	C00039129	Epierythrostominol;(+)-Epierythrostominol	C17H18O8	Cordyceps unilateralis BCC1869	Kittakoop,Phytochem.,52,(1999),453	Cordyceps	Clavicipitaceae	Fungi
metabolite_04526	366.095	366.095	1.26244	C00031106	Psoralenoside;(-)-Psoralenoside	C17H18O9	Psoralea corylifolia	Qiao,Chem.Pharm.Bull.,54,(2006),714	Psoralea	Fabaceae	Plantae
metabolite_05130	418.075	418.072	8.77066	C00026638	Barettin	C17H19BrN6O2	Geodia barretti	Lidgren,Tetrahedron Lett.,27,(1986),3283;Lieberknecht,Tetrahedron Lett.,28,(1987),4275;Johnson,Tetrahedron,60,(2004),961	Geodia	Geodiidae	Animalia
metabolite_03720	313.143	313.141	6.45551	C00046023	Hydrachine A;(-)-Hydrachine A	C17H19N3O3	Hydrangea chinensis	Patnam,J.Nat.Prod.,64,(2001),948	Hydrangea	Hydrangeaceae	Plantae
metabolite_03804	316.125	316.127	-8.45038	C00034183	Pyrrolotenin;(-)-Pyrrolotenin	C17H20N2O2S	Aglaia tenuicaulis	Greger,Phytochem.,69,(2008),928	Aglaia	Meliaceae	Plantae
metabolite_04120	336.121	336.119	4.7096	C00011752	4,5-Dihydromelampodin B	C17H20O7	Melampodium cinereum	Perry,J.Org.Chem.,40,(1975),3480;Quijano,Phytochem.,24,(1985),1747	Melampodium	Asteraceae	Plantae
metabolite_04344	352.116	352.114	4.25319	C00020431	Bishopantholide	C17H20O8	Bishopanthus soliceps	Singh,Phytochem.,24,(1985),2110	Bishopanthus	Asteraceae	Plantae
metabolite_04543	368.111	368.112	-2.14001	C00020432	2beta,3beta-Epoxybishopantholide	C17H20O9	Bishopanthus soliceps	Singh,Phytochem.,24,(1985),2110	Bishopanthus	Asteraceae	Plantae
metabolite_04305	348.084	348.082	5.76358	C00045947	Flustrabromine	C17H21BrN2O	Flustra foliacea	Peters,J.Nat.Prod.,65,(2002),1633	0	0	0
metabolite_03937	325.1	325.099	3.38271	C00034715	Taveuniamide H	C17H21Cl2NO	Lyngbya majuscula x Schizothrix sp.	Tan,Phytochem.,68,(2007),954	0	0	0
metabolite_04686	379.102	379.099	9.26667	C00026626	Chetoseminudin B	C17H21N3O3S2	Chaetomium seminudum	Fujimoto,J.Nat.Prod.,67,(2004),98	Chaetomium	Chaetomiaceae	Fungi
metabolite_04031	331.153	331.151	5.6958	C00027014	Polanrazine E	C17H21N3O4	Leptosphaeria maculans	Pedras,Phytochem.,58,(2001),905	Leptosphaeria	Phaeosphaeriaceae	Fungi
metabolite_05694	456.105	456.105	-0.449918	C00019686	FMN;Riboflavine 5'-phosphate;Flavin mononucleotide	C17H21N4O9P	Escherichia coli	Gerdes,J. Bacteriol.,184,(2002),4555	Escherichia	Enterobacteriaceae	--
metabolite_06018	478.072	478.07	4.32236	C00000126	Neoglucobrassicin;1-Methoxy-3-indolylmethylglucosinolate	C17H22N2O10S2	Gynandropsis adenocarpa	Saleh,Pharmazie,31,(1976),818	Gynandropsis	Cleomaceae	Plantae
metabolite_04775	386.121	386.119	4.86097	C00011172	trans-p-Sinapoyl beta-D-glucopyranoside	C17H22O10	Capsicum annuum	Materska,Phytochem.,63,(2003),893	Capsicum	Solanaceae	Plantae
metabolite_02963	258.162	258.162	1.00691	C00001277	Cicutoxin	C17H22O2	Cicuta virosa	Harborne,Phytochemical Dictionary Second Edition,Taylor and Francis,(1999),Chapter8	Cicuta	Apiaceae	Plantae
metabolite_03132	274.157	274.156	2.82528	C00000852	m-Geranyl-p-hydroxybenzoic acid;3-Geranyl-4-hydroxybenzoic acid	C17H22O3	Lithospermum erythrorhizon	Heide,FEBS Lett,237,(1988),159	Lithospermum	Boraginaceae	Plantae
metabolite_03881	322.124	322.123	3.29041	C00021567	14-Acetylthioxyfurodysinin lactone	C17H22O4S	Dysidea sp.	Carte,Tetrahedron Lett.,30,(1989),2725	0	0	0
metabolite_03883	322.142	322.141	1.60934	C00003373	Tetraneurin A	C17H22O6	Parthenium alpinum	Harborne,Phytochemical Dictionary Second Edition,Taylor and Francis,(1999),Chapter51	Parthenium	Asteraceae	Plantae
metabolite_04378	354.131	354.129	5.78226	C00012124	Piptocarphin D	C17H22O8	Piptocarpha chontalensis	Cowall,J. Org. Chem.,46,(1981),1108	Piptocarpha	Asteraceae	Plantae
metabolite_04800	388.137	388.136	3.67651	C00000320	Geniposide	C17H24O10	Rothmannia globosa	Jensen,Phytochem.,22,(1983),1761	Rothmannia	Rubiaceae	Plantae
metabolite_04970	404.132	404.131	3.07229	C00003081	Gardenoside	C17H24O11	Rothmannia globosa	Jensen,Phytochem.,22,(1983),1761	Rothmannia	Rubiaceae	Plantae
metabolite_02992	260.178	260.177	1.57589	C00001283	Falcarindiol	C17H24O2	Cladosporium fulvum	Harborne,Phytochemical Dictionary Second Edition,Taylor and Francis,(1999),Chapter8	Cladosporium	Davidiellaceae	Fungi
metabolite_03385	292.167	292.165	8.34882	C00002746	[6]-Gingerdione	C17H24O4	Zingiber officinale	Harborne,Phytochemical Dictionary Second Edition,Taylor and Francis,(1999),Chapter42	Zingiber	Zingiberaceae	Plantae
metabolite_04192	340.152	340.153	-1.22556	C00012638	15-Deacetylneosolaniol;Toxin NT 2	C17H24O7	Fusarium sporotrichioides	Bamburg,Tetrahedron,24,(1968),3329;Tutel'yan,Dokl.Alad.Nauk SSSR, Ser.Khim.,274,(1984),727;Tutel'yan,Dev.Food Sci.,7,(1984),282	0	0	0
metabolite_04606	372.142	372.142	0.301945	C00000010	Syringin	C17H24O9	Jasminum lanceolarium	Sun,Chem.Pharm.Bull.,55,(2007),474	Jasminum	Oleaceae	Plantae
metabolite_04646	376.08	376.084	-8.90585	C00046867	Puertitol B acetate	C17H26BrClO2	Aplysia dactylomela	Wassels,J.Nat.Prod.,63,(2000),920	Aplysia	Aplysiidae	Animalia
metabolite_04825	390.153	390.152	2.24797	C00003088	Loganin	C17H26O10	Gentiana pedicellata	Chulia,Plant Med.Phytother.,11,(1977),112;Garcia,Planta Med.,(1986),327	Gentiana	Gentianaceae	Plantae
metabolite_04432	358.145	358.145	-0.0298952	C00036619	6-Gingesulfonic acid	C17H26O6S	Zingiber officinale ROSCOE	Hori,Phytochem.,62,(2003),613	Zingiber	Zingiberaceae	Plantae
metabolite_07605	619.093	619.098	-8.42711	C00019354	ADP-L-glycero-beta-D-manno-heptopyranose	C17H27N5O16P2	Escherichia coli	Valvano,J. Bacteriol.,182,(2000),488	Escherichia	Enterobacteriaceae	--
metabolite_03208	280.204	280.206	-6.69241	C00011429	(+)-9-Acetoxynerolidol	C17H28O3	Dolichlasium lagascae	Gambaro,Phytochem.,25,(1986),739;Zdero,Phytochem.,25,(1986),2873	Dolichlasium	Asteraceae	Plantae
metabolite_04451	360.13	360.127	8.8515	C00012686	Austradiol acetate;[1R-(1a,4beta,4abeta,7alpha,8alpha,8aalpha)]-4-Bromodecahydro-1,4a-dimethyl-7-(1-methylethyl)-1,8-naphthalenediol 8-acetate	C17H29BrO3	Laurencia filiformis	Brennan,J.Org.Chem.,47,(1982),3917	0	0	0
metabolite_04591	371.206	371.204	5.69949	C00017803	Propioxatin A	C17H29N3O6	Actinomycete SANK 60684	Inaoka,J.Antibiotics,39,(1986),1368	0	0	0
metabolite_05202	423.174	423.173	3.40469	C00001450	Neolinustatin	C17H29NO11	Linum usitatissimum	Harborne,Phytochemical Dictionary Second Edition,Taylor and Francis,(1999),Chapter12	Linum	Linaceae	Plantae
metabolite_03227	282.219	282.218	4.1628	C00045561	3-Epilitsenolide D1;(-)-3-Epilitsenolide D1	C17H30O3	Alseodaphne andersonii	Lee,J.Nat.Prod.,64,(2001),1548	Alseodaphne	Lauraceae	Plantae
metabolite_03363	291.053	291.051	7.34499	C00025341	Oxostephanosine	C17H9NO4	Stephania venosa (Bl.) Spreng.	Pharadai,J.Nat.Prod.,48,(1985),658	Stephania	Menispermaceae	Plantae
metabolite_03817	318.064	318.066	-6.17227	C00017655	Prekinamycin	C18H10N2O4	Streptomyces murayamaensis sp. nov. Hata et Ohtani	Seton,J.Antibiotics,42,(1989),189	Streptomyces	Streptomycetaceae	Bacteria
metabolite_03865	322.048	322.047	3.78221	C00019850	Edgeworin	C18H10O6	Edgeworthia chrysantha	Baba,Phytochem.,28,(1989),221	Edgeworthia	Thymelaeaceae	Plantae
metabolite_04563	370.032	370.03	6.9235	C00031758	Eckstolonol	C18H10O9	Ecklonia stolonifera OKAMURA	Kang,Chem.Pharm.Bull.,51,(2003),1012	Ecklonia	Lessoniaceae	Chromalveolata
metabolite_05104	414.999	414.996	6.9647	C00026757	(+)-Discorhabdin A;Prianosin A;Prianosine A	C18H14BrN3O2S	Prianos melanos	Kobayashi,Tetrahedron Lett.,28,(1987),4939	0	0	0
metabolite_04115	336.081	336.08	1.04869	C00027088	Discorhabdin D	C18H14N3O2S	Strongylodesma algoaensis	Antunes,J.Nat.Prod.,67,(2004),1268	0	0	0
metabolite_04342	352.076	352.077	-3.78593	C00026647	Discorhabdin L	C18H14N3O3S	Latrunculia brevis	Rayes,J.Nat.Prod.,67,(2004),463	0	0	0
metabolite_03186	278.094	278.095	-3.68827	C00007020	Ovalitenin A	C18H14O3	Milletia ovalifolia	Gupta,Phytochem.,18,(1979),2021;Gupta,Indian J.Chem.,17B,(1979),291;Gupta,Phytochem.,15,(1976),832	0	0	0
metabolite_03411	294.089	294.089	-0.0376219	C00000935	Abyssinone I	C18H14O4	Erythrina abyssinica	Kamat,Heterocycles,15,(1981),1163	Erythrina	Fabaceae	Plantae
metabolite_03397	293.105	293.108	-9.6438	C00024750	Pyrayaquinone A	C18H15NO3	Murraya euchrestifolia	Furukawa,Chem.Pharm.Bull.,33,(1985),1320	Murraya	Rutaceae	Plantae
metabolite_03932	325.095	325.097	-5.22125	C00027350	Enterocarpam I	C18H15NO5	Fissistigma balansae	Chia,J.Nat.Prod.,63,(2000),1160	Fissistigma	Annonaceae	Plantae
metabolite_03383	292.121	292.123	-5.27942	C00015085	Endophenazine A	C18H16N2O2	Streptomyces anulatus 9663	Gebhardt,J.Antibiotics 55,(2002),794	Streptomyces	Streptomycetaceae	Bacteria
metabolite_04853	392.074	392.073	3.63894	C00004858	5,7,3',4',5'-Pentahydroxy-3,6,8-trimethoxyflavone	C18H16O10	Gutierrezia grandis	Harborne, The Handbook of Natural Flavonoids, 1, (1999), 181.Flavonols;Fang,Phytochem.,24,(1985),2693	Gutierrezia	Asteraceae	Plantae
metabolite_03462	296.105	296.103	7.89923	C00001035	Dasytrichone	C18H16O4	Dasymaschalon trichophorum	Harborne,Phytochemical Dictionary Second Edition,Taylor and Francis,(1999),Chapter37	Dasymaschalon	Annonaceae	Plantae
metabolite_04251	344.09	344.092	-5.57161	C00001075	Nevadensin	C18H16O7	Iva nevadensis	Harborne,Phytochemical Dictionary Second Edition,Taylor and Francis,(1999),Chapter37	Iva	Asteraceae	Plantae
metabolite_04448	360.085	360.082	5.82499	C00000979	6-Methoxyaromadendrin 3-O-acetate;3,5,7,4'-Tetrahydroxy-6-methoxyflavanone 3-acetate	C18H16O8	Hymenoxys turneri	Harborne,Phytochemical Dictionary Second Edition,Taylor and Francis,(1999),Chapter36	Hymenoxys	Asteraceae	Plantae
metabolite_04645	376.079	376.079	1.89351	C00003965	5,7,2',4'-Tetrahydroxy-6,8,5'-trimethoxyflavone	C18H16O9	Gutierrezia microcephala	Harborne, The Handbook of Natural Flavonoids, 1, (1999), 2.Flavones, John Wiley & Son;Fang,Phytochem.,25,(1986),927	Gutierrezia	Asteraceae	Plantae
metabolite_03629	307.132	307.13	8.32479	C00028548	Makaluvamine D	C18H17N3O2	Zyzzya sp.	Nakao,J.Nat.Prod.,70,(2007),689	0	0	0
metabolite_04167	339.122	339.119	7.33086	C00026656	Dichotomide I	C18H17N3O4	Stellaria dichotoma	Sun,J.Nat.Prod.,67,(2004),1464	Stellaria	Caryophyllaceae	Plantae
metabolite_03981	327.111	327.113	-7.17598	C00025248	(-)-Stephadiolamine beta-N-oxide;(-)-4alpha-Hydroxyushinsunine beta-N-oxide	C18H17NO5	Stephania venosa (Bl.) Spreng.	Charles,J.Nat.Prod.,50,(1987),1113	Stephania	Menispermaceae	Plantae
metabolite_04226	343.106	343.106	-0.96972	C00035417	Toddaliopsin C	C18H17NO6	Toddaliopsis bremekampii	Naidoo,Phytochem.,66,(2005),1724	Toddaliopsis	Rutaceae	Plantae
metabolite_05014	407.067	407.065	7.04369	C00026480	Scolopendrine	C18H17NO8S	Scolopendra subspinipes mutilans(centipede)	Noda,Chem.Pharm.Bull.,49,(2001),930	Scolopendra	Scolopendridae	Animalia
metabolite_04215	342.122	342.125	-9.78687	C00045854	Dictyoquinazol C	C18H18N2O5	Dictyophora indusiata	Lee,J.Nat.Prod.,65,(2002),1769	0	0	0
metabolite_04624	374.111	374.113	-4.32773	C00001604	Portulacaxanthin II	C18H18N2O7	Portulaca grandiflora	Harborne,Phytochemical Dictionary Second Edition,Taylor and Francis,(1999),Chapter18	Portulaca	Portulacaceae/Montiaceae	Plantae
metabolite_04818	390.106	390.105	4.34642	C00001587	Dopaxanthin	C18H18N2O8	Glottiphyllum longum	Harborne,Phytochemical Dictionary Second Edition,Taylor and Francis,(1999),Chapter18	Glottiphyllum	Aizoaceae	Plantae
metabolite_03489	298.121	298.121	-1.71386	C00000655	Ligballinol;p-coumarylresinol	C18H18O4	Ecballium elaterium	Rao,Tetrahedron,30,(1974),3309	Ecballium	Cucurbitaceae	Plantae
metabolite_03756	314.115	314.117	-4.44523	C00006937	Tepanone	C18H18O5	Ellipeia cuneifolia	Harborne, The Handbook of Natural Flavonoids, 2, (1999), 115,Chalcones,dihydrochalcones and aurones;Colegate,Phytochem.,31,(1992),2123;Nkunya,Phytochem.,34,(1993),853	Ellipeia	Annonaceae	Plantae
metabolite_04011	330.11	330.11	0.964247	C00000267	Podolactone E	C18H18O6	Podocarpus neriifolius	Arora,J. Org. Chem.,41,(1976),2458	Podocarpus	Podocarpaceae	Plantae
metabolite_04296	346.105	346.107	-5.39451	C00000281	Inumakilactone B	C18H18O7	Podocarpus macrophyllus	Kupchan,Experientia,31,(1978),137	Podocarpus	Podocarpaceae	Plantae
metabolite_04470	362.1	362.101	-1.80184	C00014139	5,7,3'-Trihydroxy-6,4',5'-trimethoxyflavanone	C18H18O8	Greigia sphacelata	Flagg,J.Nat.Prod.,63,(2000),1689	Greigia	Bromeliaceae	Plantae
metabolite_04675	378.095	378.093	4.92515	C00030750	Methoxymatteucin	C18H18O9	Dryopteris crassirhizoma	Lee,Chem.Pharm.Bull.,56,(2008),711	Dryopteris	Dryopteridaceae	Plantae
metabolite_04328	350.092	350.091	3.66026	C00014932	(+)-Monorden D;Monorden D	C18H19ClO5	Humicola sp. FO-2942	Arai,J. Antibiotics,56,(2003),526	0	0	0
metabolite_04525	366.087	366.09	-6.83977	C00014931	(-)-Monorden C;6,7-Dihydromonorden A;Monorden C	C18H19ClO6	Humicola sp. FO-2942	Arai,J. Antibiotics,56,(2003),526	0	0	0
metabolite_04729	382.082	382.081	3.16862	C00045018	Pochonin B	C18H19ClO7	Pochonia chlamydosporia var.catenulata strain P0297	Hellwig,J.Nat.Prod.,66,(2003),829	Pochonia	Clavicipitaceae	Fungi
metabolite_04452	360.132	360.132	-0.50985	C00018601	Antibiotic SF 2140	C18H20N2O6	Actinomadura sp. SF-2140	Ito,J. Antibiotics,37,(1984),931	Actinomadura	Thermomonosporaceae	Bacteria
metabolite_05078	412.101	412.099	3.25523	C00047803	Cibotiumbaroside A;(-)-Cibotiumbaroside A	C18H20O11	Cibotium barometz	Cuong,J.Nat.Prod.,72,(2009),1673	Cibotium	Cbotiaceae/Dicksoniaceae	Plantae
metabolite_03514	300.136	300.135	4.12855	C00002411	Toxyl angelate	C18H20O4	Bahianthus viscidus	Harborne,Phytochemical Dictionary Second Edition,Taylor and Francis,(1999),Chapter33	Bahianthus	Asteraceae	Plantae
metabolite_03802	316.131	316.129	5.54754	C00000981	O-Methylodoratol	C18H20O5	Acacia rubida	Tindale,Phytochem.,8,(1969),1713	Acacia	Fabaceae	Plantae
metabolite_04044	332.126	332.125	2.0124	C00000271	Nagilactone D	C18H20O6	Podocarpus nagi	Hayashi,Gann,66,(1977),587	Podocarpus	Podocarpaceae	Plantae
metabolite_04311	348.121	348.121	0.238406	C00009723	Machaerol C;6,8,2'-Trihydroxy-7,3',4'-trimethoxyisoflavan	C18H20O7	Machaerium sp.	Harborne, The Handbook of Natural Flavonoids, 2, (1999), 517,Isoflavonoids and neoflavonoids;Ogiyama,Phytochem.,12,(1973),2544;Ingham,Fortschr.Chem.Org.Naturst.,43,(1983),1	Machaerium	Fabaceae	Plantae
metabolite_04500	364.116	364.115	1.36664	C00000280	Inumakilactone A	C18H20O8	Podocarpus macrophyllus	Kupchan,Experientia,31,(1978),137	Podocarpus	Podocarpaceae	Plantae
metabolite_04705	380.111	380.112	-2.07245	C00037071	Drosophylloside;(-)-Drosophylloside	C18H20O9	Drosophyllum lustitanicum Link.	Budzianowski,Phytochem.,61,(2001),421	Drosophyllum	Drosophyllaceae	Plantae
metabolite_06194	493.065	493.063	5.81	C00028823	PF1191	C18H21Cl2N3O9	Eupenicillium shearii	Seto,PCT Int.Appl.WO98,(1998),41.503	Eupenicillium	Trichocomaceae	Fungi
metabolite_04679	378.143	378.142	2.33	C00026989	Kahakamide A	C18H22N2O7	Nocardiopsis dassonvillei	Schumacher,Tetrahedron Lett.,42,(2001),5133	0	0	0
metabolite_04434	358.164	358.164	1.07554	C00038533	Aurantiomide B;(+)-Aurantiomide B	C18H22N4O4	Penicillium aurantiogriseum SP0-19	Xin,J.Nat.Prod.,70,(2007),853	Penicillium	Trichocomaceae	Fungi
metabolite_03067	268.17	268.169	2.68237	C00001979	N-(p-Nydroxyphenethyl)actinidine	C18H22NO	Valeriana officinalis	Harborne,Phytochemical Dictionary Second Edition,Taylor and Francis,(1999),Chapter23	Valeriana	Valerianaceae/Linnaeaceae/Dipsacaceae/Diervillaceae	Plantae
metabolite_04915	398.121	398.12	3.20738	C00036920	Cnidioside B	C18H22O10	Leptothyrsa sprucei	Li,Phytochem.,58,(2001),627	Leptothyrsa	Rutaceae	Plantae
metabolite_04083	334.142	334.144	-7.42668	C00010837	2-Methyl-2-[2-[(acetyloxy)methyl]oxiranyl]-4-methoxy-5-methylphenyl ester	C18H22O6	Mikania purpurascens	Bohlmann,Phytochem.,21,(1982),705;Bohlmann,Phytochem.,22,(1983),1035	Mikania	Asteraceae	Plantae
metabolite_04469	362.099	362.099	2.08857	C00047881	Flustramine F	C18H23BrN2O	Flustra foliacea	Rochfort,J.Nat.Prod.,72,(2009),1773	0	0	0
metabolite_04986	405.165	405.163	4.96959	C00017984	8-Dimethylaminoriboflavin;Roseoflavin;Roseoflavine	C18H23N5O6	Streptomyces strain No.768	Otani,J.Antibiotics,27,(1974),88	Streptomyces	Streptomycetaceae	Bacteria
metabolite_05268	428.108	428.108	-0.798925	C00043876	Rostratin A;(-)-Rostratin A	C18H24N2O6S2	Exserohilum rostratum	Tan,J.Nat.Prod.,67,(2004),1374	0	0	0
metabolite_04931	400.137	400.137	1.06711	C00032918	Dracunculifoside E;(-)-Dracunculifoside E	C18H24O10	Baccharis dracunculifolia DC.	Nagatani,Chem.Pharm.Bull.,49,(2001),1388	Baccharis	Asteraceae	Plantae
metabolite_05802	464.099	464.099	0.273569	C00010644	Paederosidic acid	C18H24O12S	Saprosma scortechinii	Ling,J.Nat.Prod.,65,(2002),656	Saprosma	Rubiaceae	Plantae
metabolite_03112	272.178	272.177	0.771592	C00030106	delta1,3-Hydroxybakuchiol	C18H24O2	Psoralea corylifolia	Matsuda,Chem.Pharm.Bull.,55,(2007),106	Psoralea	Fabaceae	Plantae
metabolite_03851	320.162	320.165	-9.20196	C00010831	Diester with 4-(1,2-epoxy-1-methylethyl)-3-hydroxybenzyl alc. isobutyric acid	C18H24O5	Gaillardia aristata	Bohlmann,Chem. Ber.,102,(1969),864	Gaillardia	Asteraceae	Plantae
metabolite_04549	368.147	368.148	-1.63591	C00019367	2-Phenylethyl-2,6-diacetyl beta-D-glucopyranoside	C18H24O8	Gaillardia aestivalis	Herz,Phytochem.,30,(1991),1273	Gaillardia	Asteraceae	Plantae
metabolite_04843	391.186	391.187	-2.68684	C00017703	Estatin A	C18H25N5O5	Myceliophthora thermophila M4323	Yaginuma,J.Antibiotics,42,(1989),1362	0	0	0
metabolite_05019	407.18	407.178	7.03268	C00017704	Estatin B	C18H25N5O6	Myceliophthora thermophila M4323	Yaginuma,J.Antibiotics,42,(1989),1362	0	0	0
metabolite_04103	335.173	335.175	-3.72071	C00002092	Integerrimine	C18H25NO5	Senecio glabellum	Ray,Phytochem.,26,(1987),2431	Senecio	Asteraceae	Plantae
metabolite_04953	402.153	402.152	1.18625	C00031877	Icariside F2;Benzyl beta-D-Apiofuranosyl-(1->6)-O-beta-D-glucopyranoside	C18H26O10	Bupleurum falcatum L.	Ono,Phytochem.,51,(1999),819	Bupleurum	Apiaceae	Plantae
metabolite_03135	274.193	274.193	-0.510319	C00022189	Apo-13-zeaxanthinone	C18H26O2	Capsicum annuum	Maoka,J. Agric. Food Chem.,49,(2001),1601	Capsicum	Solanaceae	Plantae
metabolite_03354	290.188	290.189	-3.18863	C00000410	Ecklonialactone A	C18H26O3	Ecklonia stolonifera	Kurata,Chem.Lett,(1989),267	Ecklonia	Lessoniaceae	Chromalveolata
metabolite_05126	417.163	417.162	3.5384	C00036265	(1S,4R)-passicapsin	C18H27NO10	Passiflora capsularis L.	Jaroszewski,Phytochem.,59,(2002),501	Passiflora	Passifloraceae	Plantae
metabolite_02994	260.214	260.214	-0.785832	C00022180	Dinortrixagone	C18H28O	Bellardia trixago	de Pascual,Tetrahedron,38,(1982),1837	Bellardia	Orobanchaceae	Plantae
metabolite_03168	276.209	276.206	9.08782	C00000405	Stearidonate	C18H28O2	Acrosiphonia coalita	Bernart,J. Nat. Prod.,56,(1993),245	Acrosiphonia	Flavobacteriaceae	Bacteria
metabolite_03011	262.23	262.23	0.55516	C00022163	Farnesyl acetone;Farnesylacetone	C18H30O	Centaurea sessilis	Yayli,Phytochem.,66,(2005),1741	Centaurea	Asteraceae	Plantae
metabolite_03191	278.225	278.224	1.29464	C00001216	alpha-Eleostearic acid	C18H30O2	Aleurites cordata	Harborne,Phytochemical Dictionary Second Edition,Taylor and Francis,(1999),Chapter6	Aleurites	Euphorbiaceae	Plantae
metabolite_03424	294.219	294.22	-2.12486	C00000366	3-Oxo-2-(2-entenyl)cyclopentaneoctanoic acid;OPC-8:0	C18H30O3	Linum usitatissimum	Vick,Plant Physiol.,75,(1984),458	Linum	Linaceae	Plantae
metabolite_04607	372.226	372.225	4.07486	C00049359	Bengamide F	C18H32N2O6	Pachastrissa sp.	Fernandez,J.Nat.Prod.,62,(1999),678	0	0	0
metabolite_06347	504.169	504.169	-0.168639	C00001135	Gentianose	C18H32O16	Gentiana lutea	Harborne,Phytochemical Dictionary Second Edition,Taylor and Francis,(1999),Chapter2	Gentiana	Gentianaceae	Plantae
metabolite_03467	296.235	296.237	-4.64196	C00000398	8R-Hydroxylinoleic acid;Laetisaric acid	C18H32O3	Gaeumannomyces graminis	Brodowsky,J.Biol.Chem,267,(1992),14738	Gaeumannomyces	Magnaporthaceae	Fungi
metabolite_03053	266.261	266.259	6.1808	C00036248	16-Octadecenal	C18H34O	Frullania scandens	Asakawa,Phytochem.,62,(2003),439	Frullania	Jubulaceae	Plantae
metabolite_03228	282.256	282.254	7.29951	C00000345	omega-Cycloheptylundecanoic acid	C18H34O2	Alicyclobacillus acidocaldarius	Moore,J. Nat. Prod.,58,(1995),590	Alicyclobacillus	Alicyclobacillaceae	Bacteria
metabolite_03763	314.246	314.245	1.87616	C00034432	9,10-Epoxy-18-hydroxy-octadecanoic acid	C18H34O4	Prunus avium	Peschel,Phytochem.,68,(2007),1017	Prunus	Rosaceae	Plantae
metabolite_05128	417.259	417.256	7.46273	C00018348	Antibiotic KA 6606IV;Sporaricin D	C18H35N5O6	Saccharopolyspora hirsuta subsp. kobensis	Deushi,J. Antibiotics,34,(1981),811	Saccharopolyspora	Pseudonocardiaceae	--
metabolite_04281	345.252	345.253	-4.04564	C00027960	Broussonetine C	C18H35NO5	Broussonetia kazinoki	Melhaoui,Planta Med.,64,(1998),476	Broussonetia	Moraceae	Plantae
metabolite_04667	377.241	377.241	2.20676	C00032779	Broussonetine T;(+)-Broussonetine T	C18H35NO7	Broussonetia kazinoki SIEB.	Tsukamoto,Chem.Pharm.Bull.,49,(2001),492	Broussonetia	Moraceae	Plantae
metabolite_04058	332.256	332.255	5.27984	C00034431	9,10,18-Trihydroxyoctadecanoic acid	C18H36O5	Prunus avium	Peschel,Phytochem.,68,(2007),1017	Prunus	Rosaceae	Plantae
metabolite_06083	483.254	483.257	-5.95455	C00018692	Kanamycin B;2'-Amino-2'-deoxykanamycin;Aminodeoxykanamycin;Bekanamycin; KDM;Kanendomycin;NK 1006;Nebramycin V;Nebramycin factor 5	C18H37N5O10	Streptomyces kanamyceticus	Wakazawa,J. Antibiotics Series A,14,(1961),180	Streptomyces	Streptomycetaceae	Bacteria
metabolite_03235	283.288	283.288	-0.0183206	C00037572	Octadecanamide	C18H37NO	Rhizoclonium hieroglyphicum	Dembitsky,Phytochem.,54,(2000),965	Rhizoclonium	Cladophoraceae	Viridiplantae
metabolite_05593	450.28	450.281	-0.71597	C00018122	Antibiotic XK 88-5;Seldomycin factor 5;XK 88-5;XX-88-5	C18H38N6O7	Streptomyces hofunensis sp. nov. MK-88	Nara,J. Antibiotics,30,(1977),17	Streptomyces	Streptomycetaceae	Bacteria
metabolite_03810	317.293	317.294	-1.6574	C00007543	4-Hydroxysphinganine	C18H39NO3	Arabidopsis thaliana	Lynch,New Phytologist,161,(2004),677	Arabidopsis	Cruciferae	Plantae
metabolite_04928	400.043	400.041	4.31605	C00015072	Kynapcin 28	C19H12O10	Polyozellus multiplex	Kim,J.Antibiotics 55,(2002),623	Polyozellus	Thelephoraceae	Fungi
metabolite_04096	335.079	335.083	-9.99007	C00001882	Luguine;(+)-Luguine;(R)-(+)-Luguine	C19H13NO5	Corydalis incisa	Kim.Arch.Pharmacol.Res.,23,(2000),589	Corydalis	Fumariaceae	Plantae
metabolite_03846	320.092	320.093	-3.23987	C00024668	Coptisine;YHL II	C19H14NO4	Corydalis intermedia	Slavik,Collect.Czech.Chem.Commun.,54,(1989),2009	Corydalis	Fumariaceae	Plantae
metabolite_03253	285.127	285.128	-4.63829	C00028399	Isoeudistomin U	C19H15N3	Lissoclinum fragile	Massiot,J.Nat.Prod.,58,(1995),1636	0	0	0
metabolite_03879	322.108	322.11	-5.54781	C00026111	Berberrubine;9-Berberoline	C19H16NO4	Coscinium fenestratum (Gaertn.)Colebr.	Siwon,Planta Med.,38,(1980),24	Coscinium	Menispermaceae	Plantae
metabolite_04156	338.103	338.102	2.15209	C00026152	Thalidastine	C19H16NO5	Thalictrum rogosum	Wu-N.Wu,Lloydia,39,(1976),65; Mitscher,Lloydia,35,(1972),167	Thalictrum	Ranunculaceae	Plantae
metabolite_03379	292.11	292.109	2.82215	C00007022	Purpuritenin A	C19H16O3	Tephrosia purpurea	Harborne, The Handbook of Natural Flavonoids, 2, (1999), 115,Chalcones,dihydrochalcones and aurones;Sinha,Phytochem.,21,(1982),1468;Sinha,Indian J.Chem.Sect.B,25,(1986),519	Tephrosia	Fabaceae	Plantae
metabolite_04176	340.095	340.093	5.78734	C00002972	Psorospermin	C19H16O6	Psorospermum spp.	Harborne,Phytochemical Dictionary Second Edition,Taylor and Francis,(1999),Chapter46	Psorospermum	Hypericaceae	Plantae
[truncated: 1,564 more rows]
