# Supplementary material for: Multiomics-based characterization of specialized metabolites biosynthesis in Cornus Officinalis
Source: DNA Res. 2020 May 19;27(2):dsaa009. doi: 10.1093/dnares/dsaa009 (PMC7320821; doi:10.1093/dnares/dsaa009)
Supplement: dsaa009_Supplementary_Data [file dsaa009_supplementary_data.zip › Supplementary_Table 3_MS2_confirmed_metabolites_of_Cornus_officinalis_revised.xlsx]

## Sheet: Supp.Table 3
Supplementary Table 3: Fragmentation pattern of MS2 confirmed 49 metabolites. Columns in the table includes metabolite ID, parent ion (m/z value), retention time, product ions, and total peak area across seven tissues of Cornus officinalis, five biological replicates for each tissue.
						Total peak area across individual tissues
Metabolite_ID	Assigned Chemical Name	m/z (Parent ion)	Adduct_Ion	Retention time(min)	MS/MS (Product ions)	YOUNG STEM (YS)					YOUNG LEAF (YL)					MATURE LEAF (ML)					SEED (SE)					PERICARP (PE)					MATURE STEM (MS)					INFLORESCENCE (INF)
						YS_Biological_replicate1	YS_Biological_replicate2	YS_Biological_replicate3	YS_Biological_replicate4	YS_Biological_replicate5	YL_Biological_replicate1	YL_Biological_replicate2	YL_Biological_replicate3	YL_Biological_replicate4	YL_Biological_replicate5	ML_Biological_replicate1	ML_Biological_replicate2	ML_Biological_replicate3	ML_Biological_replicate4	ML_Biological_replicate5	SE_Biological_replicate1	SE_Biological_replicate2	SE_Biological_replicate3	SE_Biological_replicate4	SE_Biological_replicate5	PE_Biological_replicate1	PE_Biological_replicate2	PE_Biological_replicate3	PE_Biological_replicate4	PE_Biological_replicate5	MS_Biological_replicate1	MS_Biological_replicate2	MS_Biological_replicate3	MS_Biological_replicate4	MS_Biological_replicate5	INF_Biological_replicate1	INF_Biological_replicate2	INF_Biological_replicate3	INF_Biological_replicate4	INF_Biological_replicate5
metabolite_00586	5-hydroxymethylfurfural	127.039	[M+H]+	2.47	109.01904 17;109.029 36;127.03851 22;	217	403	285	176	172	217	233	260	318	310	241	172	320	224	262	1356	1937	1416	683	1305	196	363	380	363	346	415	371	225	313	282	305	165	321	247	184
metabolite_01123	4-Methoxy-1,2-benzodioxole	153.054	[M+H]+	4.13	93.02377 57;93.03075 25;107.01139 16;153.05789 48;	179	83	151	160	126	239	140	163	175	185	176	134	92	177	251	2143	2387	2499	1766	2268	113	100	172	247	117	558	333	440	525	429	207	282	253	273	180
metabolite_01165	Protocatechuic acid	155.033	[M+H]+	3.34	113.95562 17;137.02255 89;	587	279	524	470	500	157	182	126	99	143	100	148	156	85	100	29	47	36	24	0	138	191	152	235	225	782	896	695	529	1089	551	428	327	767	396
metabolite_01482	Gallic acid	171.028	[M+H]+	2.06	81.03236 42;96.95869 17;107.00887 64;107.01463 36;109.01914 16;109.02554 57;109.03176 16;113.9601 23;125.01899 36;127.03724 216;128.04526 24;129.95329 28;131.07114 50;135.01358 45;152.07097 21;153.0155 148;154.01273 16;171.02077 50;171.03629 23;	362	315	347	363	496	2460	2468	2887	3468	2367	3216	2891	3232	3217	3127	8920	11443	9850	4492	9206	851	733	750	1017	1090	395	267	402	271	343	1140	886	1314	949	951
metabolite_01692	Caffeic acid	181.049	[M+H]+	3.16	77.03597 20;89.03625 45;91.04748 23;109.03391 21;117.03448 106;134.10567 16;135.04276 80;145.02644 90;145.04065 32;156.94946 19;163.03772 639;163.05528 31;164.03865 33;180.04352 26;	880	369	754	1415	1117	10106	10125	12149	10007	10989	13032	12490	12702	14309	12842	0	0	80	17	70	4258	9032	3987	6690	7314	185	248	425	223	293	942	583	1130	761	816
metabolite_01952	Quinic acid	193.071	[M+H]+	0.96	69.03034 42;71.03931 16;77.03689 19;83.04546 73;83.05349 22;84.052 23;84.0574 18;85.03078 17;85.05956 18;87.01021 19;93.02856 18;95.04787 166;96.0503 35;101.01402 26;111.0431 293;121.0261 25;123.95798 28;129.05176 228;129.05983 56;130.05603 17;130.06 40;139.02222 17;139.03885 55;139.0463 16;140.04211 19;144.09006 87;147.06441 411;148.06967 21;153.07544 25;157.0323 18;157.05093 354;165.04596 30;17…	32493	28660	33157	28700	31628	36218	48497	40733	44710	41510	34238	36864	36061	34941	38963	8968	10909	11018	4921	5564	112256	101680	115263	106722	106405	1398	1271	1132	1499	1154	4407	5182	4033	4562	4283
metabolite_02009	Ferulic acid	195.065	[M+H]+	3.49	79.05237 17;95.04412 19;95.05196 19;97.05952 30;97.06335 73;121.06179 74;123.08624 22;127.02759 33;131.04041 17;146.03627 27;149.00731 21;149.05537 41;149.06735 21;151.076 16;152.44475 17;163.07384 25;164.0813 21;165.0896 18;169.08107 20;177.05336 133;177.06392 19;195.06377 44;	9261	8958	10970	9785	9476	12524	14355	12987	14380	12171	8885	9735	9301	10287	10179	1482	1532	1488	806	1266	46202	45730	49201	48644	45010	7983	7117	7110	7888	6166	16615	15520	16907	15524	15963
metabolite_02210	Eugenin	207.065	[M+H]+	3.49	78.95043 20;91.05101 17;116.06412 23;119.09196 25;136.04858 19;149.02089 21;149.03014 16;149.05865 25;162.0248 19;171.07838 26;175.03578 27;207.06874 58;	440	243	366	254	306	1437	1161	1716	1324	1785	2639	2448	2664	3103	2332	97	56	41	69	43	271	278	411	265	369	240	222	153	166	159	456	402	391	319	353
metabolite_03099	Naringenin	273.075	[M+H]+	4.04	108.08408 20;128.05989 18;153.01027 36;256.74902 16;273.05154 20;273.07327 20;273.08774 22;	999	752	877	972	919	35	41	122	70	102	58	88	81	58	107	50	105	100	43	77	2034	1770	2194	2196	1850	1215	1290	1358	933	1232	233	349	273	204	373
metabolite_03269	Kaempferol	287.055	[M+H]+	4.38	77.04408 22;105.03522 28;121.03097 22;121.06012 16;129.04709 18;133.02502 17;133.06116 33;135.0416 31;145.06058 20;147.04346 58;153.01125 44;153.02023 146;153.03168 71;154.02319 16;157.06784 44;160.05002 25;161.02654 17;165.02415 19;166.01642 26;166.02562 33;166.98033 17;185.06738 18;190.05788 16;194.08765 25;197.00668 20;203.84343 17;224.97926 17;229.05272 22;236.08046 28;242.04366 19;269.12817 …	693	464	732	839	787	31397	26685	34832	36328	32819	43144	40763	43750	42428	46405	155	138	188	472	235	761	443	309	556	510	785	1117	1025	648	1057	3103	3214	3386	2985	2669
metabolite_03303	trans-Aromadendrin	289.07	[M+H]+	2.89	113.09677 20;131.07063 25;139.02676 17;139.03484 132;139.04143 86;140.04636 47;151.0432 22;152.04561 19;153.01978 51;164.04181 22;168.06372 21;259.04889 16;287.04718 20;289.06537 16;	3478	3016	3276	4404	3692	39	54	0	23	48	47	40	0	51	71	29	34	84	18	69	45	115	39	144	71	3338	3646	3827	2760	3340	283	381	282	168	351
metabolite_03342	Catechin	291.086	[M+H]+	3.13	123.03686 69;123.04735 137;125.02298 25;139.03496 138;139.04735 61;151.03065 17;151.03999 45;154.05586 27;219.02115 17;223.02777 17;274.03116 17;291.08905 35;291.10797 16;	8227	5714	7996	10499	8900	2993	1150	9150	2110	12472	3899	2286	2391	1749	5216	405	377	562	281	532	1481	1793	404	1746	1386	10783	13989	13067	7762	12870	8520	9176	9893	8646	9600
metabolite_03528	Ellagic acid	303.014	[M+H]+	2.28	285.00574 20;301.98605 18;303.01193 38;	206	99	240	174	177	876	1175	905	705	480	710	605	544	568	599	661	1413	1262	465	965	140	232	90	186	164	137	119	145	82	179	861	659	1190	1089	996
metabolite_03537	Quercetin	303.05	[M+H]+	4.41	111.00457 23;119.02663 17;138.05238 21;153.0174 18;177.0273 28;229.04947 51;229.05548 22;257.04755 20;270.94751 16;302.04602 23;303.0473 155;303.06442 30;	2372	1056	2712	3894	3268	1151	904	2016	1302	2128	1214	2009	996	1005	1130	141	87	92	67	84	90	106	110	150	114	4380	9057	7738	3866	7397	4627	3946	5321	4356	4392
metabolite_04038	1-O-Galloyl-b-D-glucose	333.081	[M+H]+	1.91	86.71783 23;97.02707 16;107.01134 25;111.02988 17;111.88326 16;125.02322 48;127.03513 106;127.04434 32;145.05017 28;153.01427 32;154.01492 17;154.02441 18;171.01254 22;171.02963 277;173.02246 16;173.03537 21;275.06894 52;	221	159	210	244	184	4560	4808	5155	4655	3974	4303	4424	3667	4153	3920	1556	3328	2492	657	1926	898	700	619	419	515	159	123	114	100	134	561	522	628	943	499
metabolite_04372	Chlorogenic acid	355.102	[M-H]-	3.14	216.0593, 191.0573	1173	1095	1429	1389	1227	783	1211	928	1206	1045	704	707	1304	849	454	68	98	47	41	38	875	1029	1066	897	1047	1448	1550	1205	1599	1251	1125	1365	1073	1153	1353
metabolite_04394	Gentiopicroside	357.119	[M-H]-	3.93	355.0956, 193.0563, 134.0356,	576	449	566	488	690	816	800	937	1032	1010	822	924	964	895	846	193	137	153	123	107	49	111	123	100	64	222	123	141	130	101	521	398	609	544	434
metabolite_04424	Sweroside	359.133	[M+H]+	3.55	57.02433 28;67.05565 31;71.05135 63;79.04781 26;79.05206 34;79.05716 17;80.05927 26;81.07036 57;83.04794 24;85.02859 134;91.05447 73;95.04838 108;95.08321 70;96.98196 28;97.02588 289;98.02988 36;99.04284 89;100.0464 25;103.05331 28;105.06887 73;107.0438 18;108.05743 19;109.02742 21;109.05737 33;109.06504 98;111.04118 40;111.07269 115;111.08042 564;111.09008 39;116.03601 23;123.04243 20;123.07833 …	161155	136428	164111	151753	160501	654	653	856	672	560	961	1102	1045	1018	1136	4906	7548	6452	4774	5059	41179	40374	45255	44153	39228	195815	183504	174583	173026	177350	130050	130488	144855	127823	137118
metabolite_04425	10-deoxygeniposidic acid	359.133	[M+H]+	2.8	81.07382 28;91.05407 20;95.08743 24;99.04723 33;105.06696 21;109.06812 77;116.24789 20;123.08922 24;127.03755 20;133.05795 23;133.06506 16;137.05556 52;137.06383 48;149.06549 17;151.07625 121;151.0827 53;153.08197 47;161.06239 20;179.06979 931;180.07083 98;180.08377 17;181.07648 16;195.05707 18;197.07877 435;197.08589 151;198.08441 90;199.09398 16;215.08694 17;323.12238 39;341.11246 17;342.15268 …	20229	20032	20912	20733	21459	7609	12786	8159	9039	8369	8947	9689	8994	9030	10210	3273	3082	2590	2674	5237	8987	9502	9552	9612	9456	13727	13322	13098	13224	11793	10563	10318	10554	9657	10331
metabolite_04626	Secologanic acid	375.128	[M+H]+	3.21	71.01104 33;79.05314 89;95.04605 35;95.05075 69;95.06552 23;105.0266 16;107.04762 235;109.06803 26;114.98043 22;123.0407 37;124.04792 23;125.0211 36;125.02765 25;125.05955 16;126.06014 25;135.0338 22;135.04376 38;142.06657 23;149.05128 20;151.03851 567;152.04068 49;152.04971 56;153.05411 58;153.06601 49;177.0513 117;195.06673 275;196.06769 38;213.07684 652;213.11383 23;214.08592 68;332.98212 38;	7003	5072	10256	7801	7924	1695	2121	2138	2206	2295	1977	2123	2225	2153	1879	218	377	306	87	233	292	406	367	250	462	201	172	177	106	130	4817	4563	4900	4031	4594
metabolite_04649	Loganic acid	377.144	[M+H]+	2.8	81.06565 40;81.07203 20;83.05235 25;91.05499 16;93.07077 74;94.07492 48;95.08324 25;105.07166 34;108.0596 17;109.06284 348;109.06803 153;109.63359 18;111.39264 17;121.07119 26;123.08071 42;125.02242 27;127.03541 16;128.04057 22;133.06084 49;133.06717 42;134.06671 24;135.07608 45;137.06082 242;139.06708 37;149.06152 25;150.95506 39;151.05455 40;151.07474 475;151.08794 25;152.07094 19;153.08641 18;…	27976	28406	29855	27703	27709	1819	3529	3837	13201	11967	13425	13693	13513	1728	13702	4398	3603	2371	2782	6830	1325	13426	13526	13187	12622	18292	17011	18556	19339	16816	13503	15162	15127	13188	13727
metabolite_04798	Geniposide	389.143	[M+H]+	3.99	59.52559 33;69.03561 16;70.7944 16;71.05288 16;81.03715 22;85.03034 38;95.04974 25;97.02656 45;97.07148 36;107.04918 733;108.05083 34;109.02489 132;109.03201 74;109.0707 21;121.06327 41;125.01611 19;125.02516 23;127.04163 18;131.5327 19;132.05168 41;133.03194 38;135.04436 20;136.04324 18;137.05998 17;139.03624 38;139.08453 50;141.06331 21;145.04549 27;145.05461 27;147.03665 73;149.05586 68;150.05…	23557	22977	28423	25685	27719	30992	33217	31926	40147	36513	35694	36621	36098	11231	4088	4436	6046	4795	2368	3879	1268	1717	2248	1458	2087	742	543	312	578	391	1161	26265	2389	2483	23691
metabolite_04799	Secologanin	389.142	[M+H]+	4.15	60.05164 33;93.07075 51;95.04439 22;95.05221 24;103.03789 21;107.04773 635;107.05285 293;107.10694 17;108.05125 35;109.02258 32;109.03014 20;115.05097 19;121.05629 28;122.06671 16;123.04205 48;125.01141 18;125.0554 17;131.04504 40;137.0426 20;137.05733 28;139.03844 42;139.04904 17;147.04094 18;149.06035 181;151.0322 29;151.03983 39;154.50008 29;165.03223 53;165.05017 381;165.05864 241;165.20319 2…	1549	1118	2044	1576	1256	2531	3097	3019	2883	2342	2117	2810	2418	2290	2546	139	177	175	101	104	142	132	288	124	172	53	63	84	86	52	978	1132	1027	884	760
metabolite_04802	Verbenalin(Cornin)	389.145	[M+H]+	3.49	81.06297 17;109.06778 18;127.2432 16;149.02815 38;168.07614 18;177.05722 30;179.0679 55;180.08009 20;181.07671 25;195.06099 45;195.0728 23;196.06566 24;197.07848 23;197.0867 54;227.09319 17;229.09569 17;229.11143 97;231.16705 18;359.12314 21;	182	0	253	96	113	288	0	313	315	366	258	153	243	309	176	0	0	91	38	79	2795	3146	3309	3158	2890	186	88	77	148	133	0	289	445	478	399
metabolite_04819	Monotropein	391.124	[M+H]+	3.08	77.03096 23;85.02909 64;91.05318 20;92.06136 24;95.04475 45;97.02721 16;109.06294 25;119.05082 104;123.01299 16;123.05003 50;141.0188 46;141.05428 27;145.04605 59;147.04102 17;147.05655 18;148.04784 27;151.02145 20;151.0387 1741;152.04306 261;153.01724 49;153.03883 38;153.6098 18;154.04813 30;165.05371 20;169.05144 21;175.0401 30;176.04256 32;191.07127 20;193.04671 274;193.05498 207;194.04382 44;…	15014	13280	13664	15089	13438	138	151	437	109	629	149	98	89	109	121	118	172	171	179	66	838	916	731	1494	733	20530	18501	18631	19780	17394	5055	5955	4926	4792	5661
metabolite_04825	Loganin	391.159	[M+H]+	3.41	81.06647 17;91.03574 21;105.06867 16;109.06126 171;109.07052 24;111.07903 20;123.07236 17;123.07723 23;127.03644 37;132.05212 16;133.06772 19;137.02821 26;137.05872 18;149.06079 16;151.0446 25;151.07065 176;151.0797 77;152.07564 39;152.08162 30;161.05779 27;163.0873 16;179.06961 694;180.07253 52;181.47377 28;193.09425 16;197.07945 78;197.09006 78;198.08598 32;202.9707 17;209.07774 18;210.18808 16…	1110	936	1147	1016	1195	596	778	489	709	640	643	668	598	799	621	923	989	770	393	850	18954	18741	18968	17579	17030	941	917	1071	1169	1058	1725	1679	1845	1673	1704
metabolite_04826	7-O-methylloganic acid	391.16	[M+H]+	3.68	66.53236 23;67.04612 18;71.01337 19;79.05216 149;79.05899 47;79.092 23;81.06959 27;81.47221 16;83.09247 23;85.02506 63;85.02893 70;86.03095 26;91.04128 17;93.06633 58;95.01606 22;95.05186 30;95.08606 17;97.02813 83;99.03985 64;99.04936 30;103.05624 16;105.07172 108;105.07687 39;107.04179 26;107.04977 52;108.05112 16;108.0586 24;109.02962 22;109.06496 77;109.07899 16;110.91801 20;111.04551 42;111.…	68584	47150	77041	60362	70060	2733	2403	2960	2932	2712	1864	2215	2107	2524	1968	777	861	893	738	606	5013	5064	5906	5697	4684	20723	18008	17695	19095	16945	42767	45159	46671	40375	41036
metabolite_04970	Secologanoside 7-methyl ester	405.138	[M+H]+	3	167.03714 30;195.06081 26;223.08342 29;243.0791 16;388.13409 26;405.12601 18;	3760	3638	4200	4063	3942	997	1023	986	1373	1178	1060	1249	1373	1430	1331	194	172	185	137	143	9109	9438	10668	9576	10274	4899	4209	4099	4565	3769	4279	3996	4307	3711	3754
metabolite_04972	Secoxyloganin	405.139	[M+H]+	3.73	85.02718 53;96.50186 21;103.04561 79;126.35932 20;151.02245 18;151.03477 101;151.04552 81;152.04274 53;165.04012 18;165.05505 328;166.05344 56;175.03406 25;179.07201 17;183.06007 21;183.06714 70;193.03412 22;193.04474 18;194.05026 16;207.06339 22;211.05902 88;211.08395 30;212.10603 26;225.04979 51;225.06456 72;225.07661 265;225.09447 55;226.08769 23;243.0697 17;243.08911 96;243.10292 33;244.09157…	8744	8596	9215	9747	9106	3365	4046	3991	4201	3418	2165	2554	2420	2698	2599	125	255	226	169	260	1534	1926	1829	1823	1611	9384	7999	8178	8741	7721	6721	6833	7041	6266	6671
metabolite_05000	Morroniside	407.163	[M-H]-	3.04	405.1292, 243.083, 141.0538	1058	1082	1086	1042	1103	107	161	131	137	143	195	236	130	132	394	283	163	191	262	252	1260	1194	1239	1213	1087	836	1263	1153	1081	1298	742	755	762	705	830
metabolite_05325	Quercetin 3-O-xyloside	435.092	[M+H]+	4.22	147.05016 26;210.89836 18;229.04585 23;302.11041 16;303.02902 16;303.05063 63;311.12894 20;	1111	629	1313	2073	1462	778	704	711	906	612	754	606	741	694	694	31	47	75	59	42	33	123	87	107	60	1124	2399	1575	884	1851	1250	1208	1396	1114	1335
metabolite_05474	(-)-Epicatechin-3-O-gallate	443.098	[M+H]+	2.25	125.02054 22;139.03148 20;163.05481 25;191.02606 23;205.04219 22;234.06065 18;245.04156 45;257.05225 18;275.06052 18;319.01541 24;341.80264 57;	1090	917	1121	1812	1086	68	16	35	28	36	22	16	0	25	23	41	81	78	40	51	64	87	57	68	61	755	1792	1759	768	1781	187	143	232	312	302
metabolite_05703	Oleanolic acid	457.367	[M+H]+	11.13	79.05601 39;85.0628 22;93.06991 45;95.08583 30;96.08865 18;115.10768 17;119.08048 21;121.10006 100;123.11117 21;132.32483 24;135.11623 54;139.11369 30;147.11047 17;150.13673 16;153.07933 17;161.13492 99;163.13564 18;163.14882 89;165.16811 38;173.12791 34;177.1615 20;177.16829 17;179.10741 25;187.1452 36;188.16013 23;189.16367 59;191.18251 92;192.17926 20;193.15633 24;201.1581 19;201.16521 24;203.…	13062	7655	11889	12242	12283	5151	5306	2913	4825	5488	3116	3510	3157	2043	4552	2696	4764	8912	6273	4275	11001	11892	6867	13793	11590	10574	13180	12991	6524	13564	12582	15031	14068	13366	13668
metabolite_05705	Ursolic acid	457.367	[M+H]+	11.01	95.08746 37;109.10468 16;115.07043 26;119.07905 33;121.10523 16;154.09737 18;161.13365 43;162.13937 23;173.13914 17;175.14896 27;189.15709 52;190.16187 20;190.17067 16;191.1627 20;191.17671 92;203.15503 18;203.17435 26;203.18484 33;203.71188 20;204.19373 22;205.14563 25;205.19266 51;206.19623 44;207.15498 17;207.17293 36;208.17825 34;215.18034 23;217.19034 27;219.13998 16;231.18454 19;233.16692 2…	13714	7186	12068	17596	14336	132	103	109	109	172	95	124	83	142	109	4031	4935	6676	4473	3980	279	271	203	372	384	11115	20296	20370	6488	19233	2551	2695	2550	2284	1650
metabolite_05771	kaempferol 3-O-glucuronide	463.087	[M+H]+	4.38	73.02444 24;85.02126 22;85.02509 49;85.03635 20;86.03007 29;103.0352 23;107.58598 17;113.022 95;113.03072 64;122.03016 17;123.00632 20;132.98134 29;137.01729 16;141.01718 98;153.01096 29;153.01608 47;153.1237 18;159.01448 33;159.02785 99;159.4155 43;162.71542 43;165.01956 21;182.70183 18;190.02408 17;195.8952 28;231.05434 27;252.09492 16;258.05347 18;285.92938 16;286.81427 24;286.97336 33;287.054…	931	386	887	982	1007	52794	48096	67633	72437	67785	77116	75249	86696	84102	80545	84	207	110	424	194	187	148	255	288	453	993	1029	1125	812	941	2346	2314	2182	2172	2006
metabolite_05798	isoquercitrin	465.103	[M+H]+	2.61	149.02243 23;153.00925 36;183.04514 21;298.69812 17;303.03525 16;303.05112 111;304.05936 66;446.7944 16;465.0867 43;	1469	770	1077	1387	1391	402	545	400	427	654	581	548	685	473	594	109	141	114	58	116	79	235	92	160	143	813	1265	1292	982	1010	1108	833	913	979	930
metabolite_05799	hyperoside	465.102	[M+H]+	4.05	85.02313 25;87.03728 55;91.03162 45;91.04211 54;97.02327 21;97.0294 23;100.19065 18;111.00661 17;111.11978 20;115.05076 28;133.0486 17;137.02077 34;140.04774 21;145.0394 26;145.04816 17;153.00392 16;163.05835 20;164.0683 17;165.00618 21;183.0417 38;184.09634 16;187.03639 18;195.06676 16;201.05284 44;203.04063 25;205.0696 22;217.03659 16;229.04759 37;257.05728 16;257.98981 31;258.04483 18;259.0484…	29892	11111	26134	41686	24899	1478	1588	2126	1613	2079	4648	4632	5094	4700	4721	167	151	108	205	113	1448	1488	1492	1644	1416	40745	58913	53714	37452	50961	34234	31305	41221	30772	34562
metabolite_05958	2a-Hydroxyl ursolic acid	473.362	[M+H]+	9.7	123.04093 23;149.12273 88;161.12782 17;164.15237 19;173.13446 18;188.13919 23;199.14615 17;203.1835 21;215.1748 20;236.18979 19;287.20096 24;295.6723 27;323.58527 33;335.48785 38;409.35339 25;427.38644 19;437.33237 30;437.3558 17;455.3577 23;473.31122 16;473.35031 18;473.37018 18;	499	256	438	612	504	128	158	164	179	119	143	129	167	78	186	143	95	266	350	175	256	220	126	248	185	505	800	914	368	836	786	837	922	756	942
metabolite_05961	2a-Hydroxyl oleanolic acid	473.363	[M+H]+	9.9	135.10762 33;189.17569 20;190.16745 20;201.16113 17;203.17894 63;204.18216 22;205.15675 16;215.13408 46;409.3183 27;409.34763 101;437.3497 18;437.36649 18;455.34268 20;473.37296 16;	1211	568	1468	1491	1336	497	497	1693	697	787	2001	1645	1419	1304	1730	78	109	77	96	108	1609	2525	840	1470	1704	1900	1891	1476	1264	1633	3047	3855	4287	2029	3082
metabolite_06023	Quercetin 3-O-β-D-Glucuronide	479.082	[M+H]+	3.55	85.0256 18;153.01414 16;303.0437 93;303.06183 72;304.0434 30;304.05753 34;469.86285 17;479.08383 18;	201	64	149	149	219	1851	1701	2506	1994	2317	2473	2394	3122	2925	2262	0	22	22	60	62	111	105	54	147	81	129	224	218	205	140	337	236	306	264	254
metabolite_06087	2,3-di-O-Galloyl-b-D-glucose	485.091	[M+H]+	2.36	127.03912 50;152.96034 17;153.01082 65;153.01857 350;153.03593 43;154.01709 23;154.02461 39;159.04565 17;219.03641 16;297.06238 53;449.06326 16;450.0986 25;467.05582 25;467.07172 34;467.09348 57;	34	40	61	67	59	103	45	33	64	132	81	90	170	75	78	748	2176	1413	500	1177	73	72	58	102	43	21	99	28	16	0	20	62	91	17	17
metabolite_06773	CornusideⅠ	543.172	[M+H]+	4.47	93.07355 17;109.03738 20;111.07141 55;111.07796 17;117.065 28;117.07025 23;118.06678 22;121.06017 16;124.08224 30;127.04032 28;128.04469 25;129.07344 17;141.05008 278;141.05717 168;142.0377 19;142.05116 33;142.06276 27;151.07185 49;152.08418 43;153.01683 130;154.02269 45;155.02036 17;161.06596 22;165.04544 57;165.06052 55;169.08655 22;171.0264 16;172.03859 37;179.07272 196;180.06593 27;183.10152 …	12727	13478	12531	13647	13035	950	532	439	427	322	491	420	356	269	722	594	798	661	293	470	7906	7289	9253	7884	7073	13501	13532	13433	13692	13838	12441	13995	13376	13461	13348
metabolite_07139	Procyanidin	579.149	[M+H]+	3.16	139.04143 26;165.05515 20;271.06567 20;289.07993 16;291.08173 60;296.06778 20;421.08389 26;519.01642 16;579.13678 20;579.15277 28;	563	351	588	851	725	249	197	638	147	1314	132	118	236	140	200	59	36	65	42	34	67	121	80	113	124	1204	1724	1714	705	1317	1534	1738	1753	1293	1560
metabolite_07457	Rutin	611.164	[M+H]+	3.9	85.02882 26;87.11313 20;147.05533 18;165.05246 17;180.95546 23;227.0918 57;241.02859 16;303.05078 350;304.06238 16;339.99115 17;340.98981 57;366.99252 30;397.03946 24;443.02756 18;443.0589 38;443.07828 22;465.07303 41;465.0957 18;465.11023 16;466.11682 16;502.11191 17;610.17676 18;610.85669 29;611.15509 60;	5068	3082	4630	4874	4669	4910	4575	4873	5094	5018	4086	3941	4244	4437	3913	127	166	111	167	102	2271	2818	2961	3201	2568	2968	4017	4151	2749	3765	25809	29687	27691	25242	27160
metabolite_07740	Gemin D	635.089	[M+H]+	2.57	153.01373 30;153.02086 26;277.03552 86;277.04318 35;303.01627 41;315.06946 23;321.02908 47;617.073 16;618.07635 18;635.05939 19;635.09546 16;	105	136	116	128	90	911	878	1141	790	775	938	1162	1129	848	948	235	697	524	122	445	65	115	48	105	47	53	93	68	42	97	145	242	178	119	149
metabolite_07756	1,2,3-tri-O-Galloyl-b-D-glucose	637.106	[M+H]+	3.42	110.02848 18;153.01543 124;153.02672 69;184.06874 33;237.03979 17;279.05264 26;449.07935 50;466.07361 16;467.07681 19;469.08499 34;539.20844 28;619.06982 35;619.09814 103;619.52002 18;620.09454 17;621.10394 29;	0	40	145	41	40	93	76	43	214	50	82	36	91	68	131	1431	3013	2239	733	2280	100	58	67	0	20	114	18	58	31	73	90	162	96	38	86
metabolite_08701	Tellimagrandin I	787.1	[M+H]+	2.97	153.01118 17;153.01802 37;154.02397 20;193.00703 24;277.02618 150;278.03226 27;278.04166 19;279.02017 18;297.04724 25;297.06171 18;302.97812 16;303.01385 16;363.03366 22;406.99438 51;449.09326 26;451.19052 16;467.06891 20;467.08899 17;467.11166 20;618.07336 21;767.11383 25;769.03223 18;769.08179 16;769.12158 31;771.11487 16;787.0542 21;787.08868 18;787.13342 20;	189	131	136	183	207	2105	2975	2648	3256	2468	2410	2329	2712	2067	2792	4237	8840	8697	2347	6707	297	573	207	413	318	144	215	171	98	256	1178	1076	1816	1525	1582
metabolite_08722	1,2,3,6-tetra-O-Galloyl-b-D-glucose	789.108	[M-H]-	3.26	787.0685, 635.0731, 466.0802, 169.0092	65	49	98	72	47	530	577	349	640	367	459	489	310	487	468	916	1447	1461	424	1700	176	135	116	138	144	76	153	86	41	118	453	432	811	569	642
metabolite_09809	Isoterchebin	955.106	[M+H]+	3.2	261.035 17;445.02423 20;456.00555 31;507.0661 21;785.09882 24;955.05725 20;	18	61	20	87	71	137	219	135	208	248	181	189	262	256	123	358	934	862	179	747	72	52	27	45	18	114	157	161	67	150	109	148	114	67	230
