# Supplementary material for: Multiomics-based characterization of specialized metabolites biosynthesis in Cornus Officinalis
Source: DNA Res. 2020 May 19;27(2):dsaa009. doi: 10.1093/dnares/dsaa009 (PMC7320821; doi:10.1093/dnares/dsaa009)
Supplement: dsaa009_Supplementary_Data [file dsaa009_supplementary_data.zip › Supplementary_Table 5_SSRs_identified_in_Cornus_officinalis_assembly_revised.xlsx]

## Sheet: Suppl.Table 5_SSRs_in_genes
Supplementary Table 5: List of identified SSRs in Cornus officinalis de novo transcriptome assembly.
ID	SSR_ID	SSR_classification	SSRs	size	start	end
Unigene000009	Unigene000009_SSR_1	c	(AT)11(AC)6	34	99	132
Unigene000015	Unigene000015_SSR_1	p2	(CT)17	34	1	34
Unigene000016	Unigene000016_SSR_1	p5	(AGGAG)5	25	164	188
Unigene000019	Unigene000019_SSR_1	c	(TG)6(AG)6aagaaggaaga(AG)6	47	149	195
Unigene000021	Unigene000021_SSR_1	p2	(TC)18	36	163	198
Unigene000026	Unigene000026_SSR_1	p1	(A)16	16	3	18
Unigene000036	Unigene000036_SSR_1	p2	(GA)16	32	166	197
Unigene000059	Unigene000059_SSR_1	p2	(CA)7	14	145	158
Unigene000076	Unigene000076_SSR_1	p2	(AG)13	26	158	183
Unigene000100	Unigene000100_SSR_1	p1	(T)11	11	77	87
Unigene000102	Unigene000102_SSR_1	p1	(T)10	10	33	42
Unigene000115	Unigene000115_SSR_1	p1	(A)16	16	157	172
Unigene000123	Unigene000123_SSR_1	p1	(T)12	12	66	77
Unigene000139	Unigene000139_SSR_1	c	(TC)9ttatcttcttgtttcttatggattttgtttgaagcaattatacttatagaacccataaa(CT)9	95	28	122
Unigene000140	Unigene000140_SSR_1	p2	(TA)7	14	135	148
Unigene000162	Unigene000162_SSR_1	p1	(T)10	10	9	18
Unigene000172	Unigene000172_SSR_1	p1	(A)14	14	1	14
Unigene000185	Unigene000185_SSR_1	p1	(T)11	11	51	61
Unigene000199	Unigene000199_SSR_1	p3	(GAG)5	15	26	40
Unigene000229	Unigene000229_SSR_1	p3	(GAT)5	15	160	174
Unigene000230	Unigene000230_SSR_1	p1	(A)10	10	151	160
Unigene000247	Unigene000247_SSR_1	p1	(T)19	19	1	19
Unigene000251	Unigene000251_SSR_1	p1	(T)11	11	154	164
Unigene000268	Unigene000268_SSR_1	p2	(CA)6	12	71	82
Unigene000280	Unigene000280_SSR_1	p2	(GT)6	12	92	103
Unigene000281	Unigene000281_SSR_1	p2	(GT)14	28	152	179
Unigene000286	Unigene000286_SSR_1	p1	(A)15	15	30	44
Unigene000289	Unigene000289_SSR_1	c	(CAT)6gcatcattaattcataggccaaa(AC)8	57	58	114
Unigene000295	Unigene000295_SSR_1	p1	(A)14	14	52	65
Unigene000296	Unigene000296_SSR_1	p1	(T)11	11	155	165
Unigene000298	Unigene000298_SSR_1	c	(TA)6gagagagagat(AG)10	43	110	152
Unigene000314	Unigene000314_SSR_1	p2	(TC)10	20	21	40
Unigene000346	Unigene000346_SSR_1	p1	(A)13	13	21	33
Unigene000346	Unigene000346_SSR_2	p1	(A)26	26	174	199
Unigene000349	Unigene000349_SSR_1	p2	(GA)6	12	92	103
Unigene000351	Unigene000351_SSR_1	p2	(CA)9	18	177	194
Unigene000352	Unigene000352_SSR_1	p2	(TC)10	20	18	37
Unigene000358	Unigene000358_SSR_1	p2	(GT)7	14	48	61
Unigene000359	Unigene000359_SSR_1	p2	(TC)11	22	135	156
Unigene000365	Unigene000365_SSR_1	p2	(AT)11	22	35	56
Unigene000368	Unigene000368_SSR_1	p2	(AT)8	16	93	108
Unigene000372	Unigene000372_SSR_1	p2	(CT)6	12	13	24
Unigene000386	Unigene000386_SSR_1	p2	(AT)6	12	162	173
Unigene000392	Unigene000392_SSR_1	c	(CT)6(CA)14	40	1	40
Unigene000396	Unigene000396_SSR_1	p2	(AG)12	24	4	27
Unigene000403	Unigene000403_SSR_1	p1	(A)11	11	67	77
Unigene000417	Unigene000417_SSR_1	p1	(A)10	10	116	125
Unigene000429	Unigene000429_SSR_1	c	(T)30ctgagatgttgaaatctggggagacgaagccgaaccagatgctttgtttgatagatttagataacaagttaatatatta(AT)7	123	1	123
Unigene000431	Unigene000431_SSR_1	p2	(AG)17	34	44	77
Unigene000438	Unigene000438_SSR_1	c	(GT)11(GA)8	38	162	199
Unigene000447	Unigene000447_SSR_1	p2	(AG)9	18	1	18
Unigene000457	Unigene000457_SSR_1	c	(TC)6tatatatatatctatacacacacgtgtgtg(TA)8	58	11	68
Unigene000462	Unigene000462_SSR_1	p2	(TA)6	12	74	85
Unigene000482	Unigene000482_SSR_1	p1	(A)13	13	175	187
Unigene000498	Unigene000498_SSR_1	p1	(A)15	15	151	165
Unigene000502	Unigene000502_SSR_1	p1	(A)11	11	65	75
Unigene000513	Unigene000513_SSR_1	p1	(T)12	12	170	181
Unigene000519	Unigene000519_SSR_1	p3	(AGC)5	15	153	167
Unigene000530	Unigene000530_SSR_1	p2	(AT)6	12	187	198
Unigene000538	Unigene000538_SSR_1	p2	(GA)7	14	117	130
Unigene000539	Unigene000539_SSR_1	p3	(TTC)10	30	23	52
Unigene000539	Unigene000539_SSR_2	p3	(TCT)7	21	177	197
Unigene000564	Unigene000564_SSR_1	p2	(CT)14	28	160	187
Unigene000593	Unigene000593_SSR_1	p2	(TC)9	18	29	46
Unigene000593	Unigene000593_SSR_2	p1	(A)11	11	159	169
Unigene000596	Unigene000596_SSR_1	p2	(GA)10	20	181	200
Unigene000608	Unigene000608_SSR_1	p2	(GT)11	22	1	22
Unigene000609	Unigene000609_SSR_1	p1	(T)26	26	175	200
Unigene000632	Unigene000632_SSR_1	c	(TC)6acacacacaaaaccctaaatcgactcttctctcagtcgtcgtgctctctctcaatcgaaacgctatctctcact(CA)6	98	63	160
Unigene000635	Unigene000635_SSR_1	p1	(A)14	14	187	200
Unigene000639	Unigene000639_SSR_1	p1	(A)28	28	173	200
Unigene000646	Unigene000646_SSR_1	c	(AG)11(A)10	32	62	93
Unigene000661	Unigene000661_SSR_1	p2	(GA)9	18	91	108
Unigene000669	Unigene000669_SSR_1	p2	(TG)10	20	156	175
Unigene000672	Unigene000672_SSR_1	p2	(GT)7	14	84	97
Unigene000675	Unigene000675_SSR_1	p1	(T)14	14	1	14
Unigene000686	Unigene000686_SSR_1	p2	(TC)10	20	75	94
Unigene000699	Unigene000699_SSR_1	p2	(TA)6	12	118	129
Unigene000703	Unigene000703_SSR_1	p1	(A)10	10	97	106
Unigene000706	Unigene000706_SSR_1	p2	(TG)18	36	165	200
Unigene000707	Unigene000707_SSR_1	c	(GT)9(AT)8	34	166	199
Unigene000724	Unigene000724_SSR_1	p2	(AG)8	16	6	21
Unigene000727	Unigene000727_SSR_1	p3	(ATG)6	18	96	113
Unigene000736	Unigene000736_SSR_1	p2	(TG)12	24	76	99
Unigene000738	Unigene000738_SSR_1	p1	(T)14	14	1	14
Unigene000739	Unigene000739_SSR_1	p1	(A)10	10	117	126
Unigene000750	Unigene000750_SSR_1	p1	(T)14	14	1	14
Unigene000761	Unigene000761_SSR_1	p2	(AG)8	16	105	120
Unigene000774	Unigene000774_SSR_1	p1	(A)15	15	186	200
Unigene000796	Unigene000796_SSR_1	p2	(CT)13	26	1	26
Unigene000799	Unigene000799_SSR_1	p3	(GGT)6	18	140	157
Unigene000800	Unigene000800_SSR_1	p1	(A)19	19	182	200
Unigene000804	Unigene000804_SSR_1	p2	(CT)9	18	162	179
Unigene000807	Unigene000807_SSR_1	c	(A)10cacctaatgcatcaaccatttatttcttaatggtcacttgatgggagtgtgattgtagaaa(AAT)5	86	13	98
Unigene000809	Unigene000809_SSR_1	c*	(CT)12ccaacaaaaacaaaaaagaaaaagaaaatacacaattgacctttgaaagataatgctcaagaaaaaactccaaagggttcccaatctttggtcat(TC)13(CAA)5*aaac(A)10caaaaac(A)20	200	1	200
Unigene000810	Unigene000810_SSR_1	p1	(T)13	13	159	171
Unigene000818	Unigene000818_SSR_1	p1	(A)11	11	29	39
Unigene000820	Unigene000820_SSR_1	p2	(AT)10	20	150	169
Unigene000823	Unigene000823_SSR_1	p1	(A)19	19	1	19
Unigene000824	Unigene000824_SSR_1	p1	(T)12	12	1	12
Unigene000828	Unigene000828_SSR_1	c	(A)12gtccatgaaactattatatataaaactccaccaattg(AT)6	61	2	62
Unigene000842	Unigene000842_SSR_1	p2	(AT)11	22	46	67
Unigene000846	Unigene000846_SSR_1	p1	(T)18	18	183	200
Unigene000860	Unigene000860_SSR_1	p1	(A)10	10	53	62
Unigene000867	Unigene000867_SSR_1	c	(GA)7gg(GA)12	40	1	40
Unigene000880	Unigene000880_SSR_1	p2	(AG)8	16	83	98
Unigene000890	Unigene000890_SSR_1	c	(A)10ctacagaaagatcc(A)14	38	160	197
Unigene000908	Unigene000908_SSR_1	p2	(CT)7	14	38	51
Unigene000908	Unigene000908_SSR_2	p1	(A)17	17	185	201
Unigene000911	Unigene000911_SSR_1	p1	(A)25	25	177	201
Unigene000924	Unigene000924_SSR_1	p2	(AG)11	22	99	120
Unigene000930	Unigene000930_SSR_1	p1	(A)11	11	24	34
Unigene000936	Unigene000936_SSR_1	p1	(A)10	10	153	162
Unigene000940	Unigene000940_SSR_1	c	(CT)11(AT)8	38	163	200
Unigene000945	Unigene000945_SSR_1	c	(CT)7ccctcc(CT)10	40	161	200
Unigene000952	Unigene000952_SSR_1	p1	(A)13	13	1	13
Unigene000954	Unigene000954_SSR_1	p1	(A)10	10	1	10
Unigene000956	Unigene000956_SSR_1	p1	(A)12	12	4	15
Unigene000961	Unigene000961_SSR_1	c	(A)23tctgtctctccttccattctctgtcatccgaagcagaagcactccccaccctc(CT)8cgtcat(AC)9(AT)6	128	1	128
Unigene000962	Unigene000962_SSR_1	c	(GT)7tttggtaatttctcaaatcagatttcagctttctctgttagtgtttttggaa(TG)7	80	99	178
Unigene000965	Unigene000965_SSR_1	c	(CT)6(AC)11atagtacactacctccacccttacccacgac(TA)7	79	83	161
Unigene000967	Unigene000967_SSR_1	p2	(AG)7	14	175	188
Unigene000993	Unigene000993_SSR_1	c	(GA)7cagagtgtgagtgggagcaggcgtgacaaatgggagagaggagagagaa(AG)7	77	7	83
Unigene001003	Unigene001003_SSR_1	p2	(TC)17	34	163	196
Unigene001009	Unigene001009_SSR_1	p2	(TG)6	12	100	111
Unigene001042	Unigene001042_SSR_1	p1	(A)10	10	63	72
Unigene001062	Unigene001062_SSR_1	p3	(ATG)5	15	98	112
Unigene001077	Unigene001077_SSR_1	p3	(TTC)8	24	98	121
Unigene001083	Unigene001083_SSR_1	p2	(GT)19	38	164	201
Unigene001092	Unigene001092_SSR_1	p2	(CA)8	16	114	129
Unigene001109	Unigene001109_SSR_1	p2	(AT)12	24	1	24
Unigene001116	Unigene001116_SSR_1	p2	(TC)10	20	119	138
Unigene001120	Unigene001120_SSR_1	p1	(A)15	15	140	154
Unigene001138	Unigene001138_SSR_1	p2	(CT)7	14	62	75
Unigene001151	Unigene001151_SSR_1	p1	(T)19	19	184	202
Unigene001158	Unigene001158_SSR_1	c	(CA)7(CT)6	26	172	197
Unigene001160	Unigene001160_SSR_1	p3	(AAG)5	15	4	18
Unigene001162	Unigene001162_SSR_1	p1	(A)10	10	148	157
Unigene001169	Unigene001169_SSR_1	p1	(A)11	11	91	101
Unigene001172	Unigene001172_SSR_1	p3	(GAA)7	21	87	107
Unigene001187	Unigene001187_SSR_1	c	(GT)8(GA)11	38	1	38
Unigene001192	Unigene001192_SSR_1	p1	(T)13	13	1	13
Unigene001196	Unigene001196_SSR_1	p2	(AG)13	26	161	186
Unigene001197	Unigene001197_SSR_1	c	(T)10aattattttttctgtaataaaaagtcaaatatccatttttctactatttttttgttttaattttaa(T)10	86	25	110
Unigene001198	Unigene001198_SSR_1	p3	(TCA)6	18	155	172
Unigene001210	Unigene001210_SSR_1	p3	(CTT)12	36	126	161
Unigene001223	Unigene001223_SSR_1	p1	(T)11	11	77	87
Unigene001244	Unigene001244_SSR_1	p2	(AG)16	32	90	121
Unigene001257	Unigene001257_SSR_1	p2	(CT)6	12	1	12
Unigene001265	Unigene001265_SSR_1	p2	(CT)15	30	82	111
Unigene001271	Unigene001271_SSR_1	p2	(CT)15	30	11	40
Unigene001286	Unigene001286_SSR_1	c	(CT)7(AT)8	30	28	57
Unigene001292	Unigene001292_SSR_1	p3	(TGT)5	15	70	84
Unigene001300	Unigene001300_SSR_1	p2	(GA)12	24	84	107
Unigene001306	Unigene001306_SSR_1	p2	(TA)11	22	56	77
Unigene001337	Unigene001337_SSR_1	c	(AT)7caactcatgagtagtggggtttctagcagctgaacaatgtggtctgtttggtggagagagggtgaaatgcaatgatggacttatata(TG)16	133	69	201
Unigene001344	Unigene001344_SSR_1	p1	(A)13	13	176	188
Unigene001345	Unigene001345_SSR_1	c	(TC)19gtgtgtgtttgtgttagttctgaacttattatattcttgctgtaaaacacaccacc(CT)10	114	1	114
Unigene001348	Unigene001348_SSR_1	p2	(TA)10	20	1	20
Unigene001348	Unigene001348_SSR_2	p2	(TA)7	14	188	201
Unigene001349	Unigene001349_SSR_1	p2	(AG)9	18	79	96
Unigene001350	Unigene001350_SSR_1	p4	(TTAT)5	20	51	70
Unigene001359	Unigene001359_SSR_1	p2	(AG)6	12	136	147
Unigene001360	Unigene001360_SSR_1	p2	(TC)15	30	25	54
Unigene001362	Unigene001362_SSR_1	p1	(A)12	12	75	86
Unigene001372	Unigene001372_SSR_1	p2	(AT)10	20	114	133
Unigene001384	Unigene001384_SSR_1	p1	(T)10	10	160	169
Unigene001400	Unigene001400_SSR_1	c	(A)16caacaaaaaaggacagtggctaagtaatatttttataatttcaaaaatacccacaatt(A)11ttaacatgacacttaaaaaaaaagtatgttagtaatttggttgttattctttttttc(T)10	152	1	152
Unigene001411	Unigene001411_SSR_1	p1	(A)10	10	150	159
Unigene001417	Unigene001417_SSR_1	c	(TC)6(TA)7	26	105	130
Unigene001420	Unigene001420_SSR_1	p2	(AT)6	12	163	174
Unigene001423	Unigene001423_SSR_1	p1	(T)18	18	186	203
Unigene001425	Unigene001425_SSR_1	p1	(A)12	12	169	180
Unigene001437	Unigene001437_SSR_1	p1	(A)12	12	1	12
Unigene001456	Unigene001456_SSR_1	p2	(GA)10	20	75	94
Unigene001458	Unigene001458_SSR_1	p1	(A)18	18	1	18
Unigene001475	Unigene001475_SSR_1	p2	(GA)6	12	159	170
Unigene001483	Unigene001483_SSR_1	p1	(A)10	10	194	203
Unigene001485	Unigene001485_SSR_1	c	(AT)7acac(AG)11	40	163	202
Unigene001488	Unigene001488_SSR_1	p3	(AGA)6	18	49	66
Unigene001497	Unigene001497_SSR_1	p2	(AG)16	32	7	38
Unigene001500	Unigene001500_SSR_1	p2	(TA)10	20	109	128
Unigene001503	Unigene001503_SSR_1	p2	(AG)6	12	166	177
Unigene001509	Unigene001509_SSR_1	p1	(A)10	10	165	174
Unigene001522	Unigene001522_SSR_1	p1	(A)10	10	162	171
Unigene001533	Unigene001533_SSR_1	p1	(A)10	10	194	203
Unigene001538	Unigene001538_SSR_1	p2	(AG)14	28	175	202
Unigene001540	Unigene001540_SSR_1	p1	(A)15	15	189	203
Unigene001557	Unigene001557_SSR_1	p1	(T)11	11	1	11
Unigene001568	Unigene001568_SSR_1	p1	(A)10	10	161	170
Unigene001585	Unigene001585_SSR_1	p1	(A)10	10	26	35
Unigene001585	Unigene001585_SSR_2	p1	(T)10	10	175	184
Unigene001587	Unigene001587_SSR_1	p1	(T)10	10	114	123
Unigene001588	Unigene001588_SSR_1	p2	(GA)7	14	43	56
Unigene001595	Unigene001595_SSR_1	p1	(A)13	13	1	13
Unigene001610	Unigene001610_SSR_1	c	(A)11ctactagtggaaagttaaaaataagaaa(AT)8aaaataaaataaagaagaaaaaagagtcagtgagcaaaacaaaatgcagtaaaatggtaaaagtaaaaaaaaccatcaaagctcatcatt(CAC)9	172	31	202
Unigene001616	Unigene001616_SSR_1	p2	(TC)6	12	58	69
Unigene001631	Unigene001631_SSR_1	p3	(AAT)6	18	51	68
Unigene001633	Unigene001633_SSR_1	p2	(TC)12	24	164	187
Unigene001634	Unigene001634_SSR_1	p1	(T)11	11	96	106
Unigene001635	Unigene001635_SSR_1	c	(TCCCTC)5tata(TG)8	50	17	66
Unigene001638	Unigene001638_SSR_1	p2	(TG)8	16	105	120
Unigene001641	Unigene001641_SSR_1	p2	(GA)7	14	54	67
Unigene001644	Unigene001644_SSR_1	p4	(CTTT)6	24	160	183
Unigene001648	Unigene001648_SSR_1	p1	(A)11	11	15	25
Unigene001649	Unigene001649_SSR_1	p3	(AAT)5	15	49	63
Unigene001663	Unigene001663_SSR_1	p2	(TC)8	16	8	23
Unigene001665	Unigene001665_SSR_1	c	(CT)9at(AC)7	34	44	77
Unigene001670	Unigene001670_SSR_1	p2	(GA)17	34	170	203
Unigene001676	Unigene001676_SSR_1	p1	(A)37	37	168	204
Unigene001678	Unigene001678_SSR_1	p1	(A)10	10	60	69
Unigene001692	Unigene001692_SSR_1	p1	(A)21	21	184	204
Unigene001702	Unigene001702_SSR_1	p2	(GA)8	16	129	144
Unigene001705	Unigene001705_SSR_1	p2	(TC)6	12	164	175
Unigene001709	Unigene001709_SSR_1	p2	(GT)10	20	88	107
Unigene001724	Unigene001724_SSR_1	p2	(TA)7	14	188	201
Unigene001733	Unigene001733_SSR_1	p3	(GAA)7	21	19	39
Unigene001733	Unigene001733_SSR_2	p2	(GA)9	18	147	164
Unigene001736	Unigene001736_SSR_1	p1	(T)10	10	195	204
Unigene001739	Unigene001739_SSR_1	p2	(TC)9	18	101	118
Unigene001747	Unigene001747_SSR_1	c	(GA)9aagtgtagtagctgtagct(AG)7tagccgtagct(AG)8	78	85	162
Unigene001755	Unigene001755_SSR_1	c	(AT)11tttcttgt(AG)6	42	162	203
Unigene001770	Unigene001770_SSR_1	p2	(TC)6	12	172	183
Unigene001773	Unigene001773_SSR_1	p2	(TA)9	18	115	132
Unigene001781	Unigene001781_SSR_1	p2	(TC)8	16	37	52
Unigene001783	Unigene001783_SSR_1	p1	(A)12	12	193	204
Unigene001793	Unigene001793_SSR_1	p3	(TTC)6	18	159	176
Unigene001799	Unigene001799_SSR_1	c	(GA)14ggat(GA)7	46	106	151
Unigene001810	Unigene001810_SSR_1	p2	(AG)17	34	1	34
Unigene001812	Unigene001812_SSR_1	c	(GA)7a(AG)9	33	138	170
Unigene001814	Unigene001814_SSR_1	p2	(GA)8	16	185	200
Unigene001815	Unigene001815_SSR_1	p2	(AC)8	16	181	196
Unigene001819	Unigene001819_SSR_1	p2	(GT)10	20	111	130
Unigene001820	Unigene001820_SSR_1	c	(CAC)5caaaaccacttcatctccttcacaaggt(AC)9	61	1	61
Unigene001845	Unigene001845_SSR_1	p2	(TA)10	20	141	160
Unigene001848	Unigene001848_SSR_1	p2	(GA)11	22	115	136
Unigene001857	Unigene001857_SSR_1	p1	(A)11	11	194	204
Unigene001861	Unigene001861_SSR_1	p2	(CT)6	12	87	98
Unigene001879	Unigene001879_SSR_1	p1	(A)11	11	81	91
Unigene001880	Unigene001880_SSR_1	p1	(T)10	10	163	172
Unigene001889	Unigene001889_SSR_1	p3	(AGG)6	18	162	179
Unigene001898	Unigene001898_SSR_1	p2	(TA)13	26	78	103
Unigene001900	Unigene001900_SSR_1	c	(CA)6agccagcccagacttccaccaggtatatccatcatcttatatataatacctcaaatccacttcaaacccacacatggaaacatataacaagtt(A)10	115	1	115
Unigene001916	Unigene001916_SSR_1	c	(T)10ctctctcttc(CA)7	34	139	172
Unigene001921	Unigene001921_SSR_1	c	(GCA)6gt(AGA)5	35	126	160
Unigene001929	Unigene001929_SSR_1	p1	(A)10	10	1	10
Unigene001929	Unigene001929_SSR_2	p1	(A)13	13	193	205
Unigene001949	Unigene001949_SSR_1	p2	(GA)17	34	1	34
Unigene001956	Unigene001956_SSR_1	p3	(CAC)9	27	136	162
Unigene001958	Unigene001958_SSR_1	c	(T)10ctttttaaaactcaaa(T)15	41	137	177
Unigene001974	Unigene001974_SSR_1	p2	(TA)7	14	164	177
Unigene001975	Unigene001975_SSR_1	p1	(A)10	10	28	37
Unigene001980	Unigene001980_SSR_1	c	(AC)15aaaagaaattaaaaccatgtgtttatgtgaagtttttctatttaagtaggagatgaatg(AC)11	111	52	162
Unigene001987	Unigene001987_SSR_1	p2	(GA)6	12	136	147
Unigene001989	Unigene001989_SSR_1	c	(AT)7(AC)9	32	83	114
Unigene001990	Unigene001990_SSR_1	c	(TA)6tgtatatatatatctatgtatatatatgtatatatatcaaatgcttatgcagttcacagtaaatgttttgttggttgatgcacctaagg(TC)11gtttttgacatagtactcgttgtgtaatggc(T)10ctttttttc(T)13	186	20	205
Unigene001994	Unigene001994_SSR_1	c	(T)14cccttaaagcaagatcgatttaaattcaagaagcatgcatttaactagataatatgaatgtc(TTA)5	91	1	91
Unigene002000	Unigene002000_SSR_1	c	(TA)6atatagaatatgcaataatgaagaggaaatatgtgagggtccacacaataaatgtgaaagaaataaaaatgagtgttgtc(TG)14	120	54	173
Unigene002003	Unigene002003_SSR_1	p2	(CT)14	28	23	50
Unigene002007	Unigene002007_SSR_1	c	(CT)14atagag(AT)7	48	24	71
Unigene002011	Unigene002011_SSR_1	c	(AC)6atacatac(AT)6	32	53	84
Unigene002017	Unigene002017_SSR_1	p2	(GA)6	12	194	205
Unigene002021	Unigene002021_SSR_1	p2	(CT)6	12	43	54
Unigene002022	Unigene002022_SSR_1	p1	(T)12	12	24	35
Unigene002023	Unigene002023_SSR_1	p1	(T)14	14	1	14
Unigene002032	Unigene002032_SSR_1	p2	(AC)6	12	103	114
Unigene002037	Unigene002037_SSR_1	p2	(CT)8	16	125	140
Unigene002053	Unigene002053_SSR_1	p1	(T)11	11	51	61
Unigene002072	Unigene002072_SSR_1	p2	(TG)7	14	171	184
Unigene002073	Unigene002073_SSR_1	p2	(TG)14	28	7	34
Unigene002082	Unigene002082_SSR_1	p1	(T)10	10	121	130
Unigene002083	Unigene002083_SSR_1	c	(AT)6acacatacacgtatatatat(TG)10	52	92	143
Unigene002086	Unigene002086_SSR_1	p1	(T)10	10	100	109
Unigene002091	Unigene002091_SSR_1	p2	(TG)8	16	142	157
Unigene002093	Unigene002093_SSR_1	p2	(AG)17	34	1	34
Unigene002098	Unigene002098_SSR_1	c	(A)10tatgccctgcacctcatttgaagactgcctagcattactttgaattggacaacaacatggagatatatacataatat(TG)11tttgtat(AG)14	144	22	165
Unigene002102	Unigene002102_SSR_1	p2	(AC)7	14	143	156
Unigene002128	Unigene002128_SSR_1	p2	(AC)8	16	116	131
Unigene002140	Unigene002140_SSR_1	p1	(A)13	13	99	111
Unigene002154	Unigene002154_SSR_1	p1	(T)11	11	89	99
Unigene002155	Unigene002155_SSR_1	p2	(CT)6	12	140	151
Unigene002161	Unigene002161_SSR_1	p1	(A)10	10	147	156
Unigene002163	Unigene002163_SSR_1	p2	(AG)6	12	186	197
Unigene002175	Unigene002175_SSR_1	p2	(GA)6	12	166	177
Unigene002176	Unigene002176_SSR_1	p2	(GA)16	32	50	81
Unigene002185	Unigene002185_SSR_1	p1	(T)12	12	1	12
Unigene002185	Unigene002185_SSR_2	p3	(ATT)6	18	147	164
Unigene002191	Unigene002191_SSR_1	p2	(TC)8	16	158	173
Unigene002193	Unigene002193_SSR_1	p2	(CT)15	30	46	75
Unigene002203	Unigene002203_SSR_1	p2	(CT)18	36	170	205
Unigene002206	Unigene002206_SSR_1	p1	(A)10	10	32	41
Unigene002212	Unigene002212_SSR_1	p2	(AC)8	16	102	117
Unigene002214	Unigene002214_SSR_1	p1	(A)11	11	176	186
Unigene002217	Unigene002217_SSR_1	p2	(AT)13	26	108	133
Unigene002229	Unigene002229_SSR_1	p1	(A)10	10	125	134
Unigene002233	Unigene002233_SSR_1	p1	(A)10	10	109	118
Unigene002242	Unigene002242_SSR_1	p1	(A)21	21	1	21
Unigene002256	Unigene002256_SSR_1	p2	(CT)7	14	177	190
Unigene002261	Unigene002261_SSR_1	p2	(TC)10	20	22	41
Unigene002262	Unigene002262_SSR_1	p2	(GA)10	20	98	117
Unigene002268	Unigene002268_SSR_1	p1	(T)11	11	106	116
Unigene002271	Unigene002271_SSR_1	c	(AC)10gtagatccatgccgtgacagtttaaaaaaaaattatttccgaaaaatttctaactgaattcaattcttcctgtaacacgg(A)10	110	68	177
Unigene002277	Unigene002277_SSR_1	c	(TC)9acattatttcaacagttttaatacacacacgcacacacacatactagggca(CTT)5	84	17	100
Unigene002281	Unigene002281_SSR_1	p1	(T)13	13	68	80
Unigene002298	Unigene002298_SSR_1	c	(TC)6(AC)13	38	1	38
Unigene002304	Unigene002304_SSR_1	p2	(AT)11	22	100	121
Unigene002305	Unigene002305_SSR_1	p2	(AG)6	12	158	169
Unigene002310	Unigene002310_SSR_1	p2	(AT)6	12	183	194
Unigene002315	Unigene002315_SSR_1	p2	(GT)10	20	75	94
Unigene002319	Unigene002319_SSR_1	p1	(T)13	13	150	162
Unigene002322	Unigene002322_SSR_1	p2	(TG)11	22	82	103
Unigene002325	Unigene002325_SSR_1	p2	(TG)6	12	82	93
Unigene002350	Unigene002350_SSR_1	p1	(A)10	10	197	206
Unigene002353	Unigene002353_SSR_1	p2	(GA)18	36	172	207
Unigene002375	Unigene002375_SSR_1	p1	(A)10	10	61	70
Unigene002378	Unigene002378_SSR_1	p2	(AG)6	12	94	105
Unigene002388	Unigene002388_SSR_1	c*	(A)10(AC)8*	25	42	66
Unigene002393	Unigene002393_SSR_1	p1	(T)15	15	42	56
Unigene002400	Unigene002400_SSR_1	p2	(TG)8	16	145	160
Unigene002405	Unigene002405_SSR_1	p1	(T)10	10	67	76
Unigene002418	Unigene002418_SSR_1	p2	(AG)6	12	122	133
Unigene002421	Unigene002421_SSR_1	p2	(TC)8	16	54	69
Unigene002422	Unigene002422_SSR_1	p2	(TC)8	16	49	64
Unigene002449	Unigene002449_SSR_1	p1	(T)17	17	125	141
Unigene002455	Unigene002455_SSR_1	c	(TG)11(AG)9	40	168	207
Unigene002460	Unigene002460_SSR_1	p1	(A)15	15	2	16
Unigene002464	Unigene002464_SSR_1	p2	(AG)6	12	102	113
Unigene002471	Unigene002471_SSR_1	p1	(A)11	11	129	139
Unigene002475	Unigene002475_SSR_1	p1	(A)11	11	31	41
Unigene002475	Unigene002475_SSR_2	p1	(A)10	10	198	207
Unigene002481	Unigene002481_SSR_1	p2	(TA)7	14	156	169
Unigene002482	Unigene002482_SSR_1	p2	(AG)15	30	14	43
Unigene002484	Unigene002484_SSR_1	c	(A)11gaagaaaaatgaaaggaataaatttt(A)10	47	48	94
Unigene002492	Unigene002492_SSR_1	p2	(TC)8	16	1	16
Unigene002496	Unigene002496_SSR_1	p2	(TG)9	18	87	104
Unigene002498	Unigene002498_SSR_1	p1	(T)17	17	1	17
Unigene002508	Unigene002508_SSR_1	p2	(AT)6	12	89	100
Unigene002512	Unigene002512_SSR_1	p1	(A)10	10	34	43
Unigene002518	Unigene002518_SSR_1	p2	(CT)18	36	171	206
Unigene002528	Unigene002528_SSR_1	p2	(AT)7	14	139	152
Unigene002529	Unigene002529_SSR_1	p2	(TA)6	12	94	105
Unigene002530	Unigene002530_SSR_1	p2	(GA)11	22	165	186
Unigene002534	Unigene002534_SSR_1	p2	(TA)12	24	52	75
Unigene002538	Unigene002538_SSR_1	c	(AC)6atat(AG)9	34	75	108
Unigene002540	Unigene002540_SSR_1	p2	(GA)12	24	76	99
Unigene002547	Unigene002547_SSR_1	p3	(AAT)13	39	1	39
Unigene002557	Unigene002557_SSR_1	p2	(TC)18	36	169	204
Unigene002564	Unigene002564_SSR_1	p1	(A)10	10	139	148
Unigene002572	Unigene002572_SSR_1	c	(TC)11taaacttgcgcccatagtcacctctccacatcaaactcttatacacacgcatccaactccaagcaaacaatagttatataaaccagtgt(TC)10	131	31	161
Unigene002574	Unigene002574_SSR_1	p2	(CT)8	16	60	75
Unigene002585	Unigene002585_SSR_1	c	(AT)10agacacacacccacacacgaatatatatacaa(AT)6	64	136	199
Unigene002616	Unigene002616_SSR_1	p1	(A)16	16	193	208
Unigene002624	Unigene002624_SSR_1	p2	(AG)10	20	47	66
Unigene002641	Unigene002641_SSR_1	p2	(AT)10	20	188	207
Unigene002649	Unigene002649_SSR_1	c	(TA)11(CA)7tac(AT)9	57	1	57
Unigene002650	Unigene002650_SSR_1	p1	(T)10	10	11	20
Unigene002651	Unigene002651_SSR_1	p1	(T)12	12	197	208
Unigene002652	Unigene002652_SSR_1	c	(AC)8aa(AT)8	34	90	123
Unigene002669	Unigene002669_SSR_1	p1	(T)10	10	27	36
Unigene002678	Unigene002678_SSR_1	p2	(TG)11	22	124	145
Unigene002694	Unigene002694_SSR_1	p3	(ATA)7	21	48	68
Unigene002728	Unigene002728_SSR_1	c	(CA)6tatataaacattatcaatctgcatacatatataa(AT)6	58	97	154
Unigene002740	Unigene002740_SSR_1	p2	(TG)6	12	149	160
Unigene002743	Unigene002743_SSR_1	p1	(A)10	10	170	179
Unigene002744	Unigene002744_SSR_1	p6	(TTCCTC)6	36	103	138
Unigene002753	Unigene002753_SSR_1	p2	(CA)6	12	105	116
Unigene002769	Unigene002769_SSR_1	c	(CT)12(CA)7	38	1	38
Unigene002786	Unigene002786_SSR_1	p2	(AG)17	34	1	34
Unigene002786	Unigene002786_SSR_2	p2	(GA)10	20	177	196
Unigene002789	Unigene002789_SSR_1	c	(CT)10(AT)6	32	62	93
Unigene002793	Unigene002793_SSR_1	p2	(AG)10	20	69	88
Unigene002797	Unigene002797_SSR_1	c	(TG)7cgcgc(AG)12	43	89	131
Unigene002799	Unigene002799_SSR_1	p5	(TTATT)5	25	119	143
Unigene002824	Unigene002824_SSR_1	p1	(T)12	12	10	21
Unigene002824	Unigene002824_SSR_2	p1	(T)12	12	184	195
Unigene002844	Unigene002844_SSR_1	p1	(A)14	14	106	119
Unigene002857	Unigene002857_SSR_1	p3	(GAA)5	15	153	167
Unigene002865	Unigene002865_SSR_1	c	(TGTC)10(TA)6(GA)8	68	1	68
Unigene002888	Unigene002888_SSR_1	p6	(TAGAGA)6	36	105	140
Unigene002891	Unigene002891_SSR_1	p1	(T)10	10	18	27
Unigene002897	Unigene002897_SSR_1	p1	(T)10	10	168	177
Unigene002907	Unigene002907_SSR_1	p2	(GA)11	22	139	160
Unigene002911	Unigene002911_SSR_1	p1	(T)12	12	169	180
Unigene002915	Unigene002915_SSR_1	p2	(TG)6	12	133	144
Unigene002917	Unigene002917_SSR_1	p2	(AG)14	28	15	42
Unigene002917	Unigene002917_SSR_2	p1	(T)10	10	169	178
Unigene002922	Unigene002922_SSR_1	p2	(TC)15	30	179	208
Unigene002934	Unigene002934_SSR_1	p1	(T)14	14	89	102
Unigene002942	Unigene002942_SSR_1	c	(CT)7at(AC)15ataactacaatctattacattctttggaaaacccagatcagaatatatctggtttttagtagagaacttagtattcatagtcttcaaaagtacctagc(T)13	157	44	200
Unigene002959	Unigene002959_SSR_1	p2	(GA)7	14	98	111
Unigene002966	Unigene002966_SSR_1	p3	(GAT)5	15	53	67
Unigene002975	Unigene002975_SSR_1	p2	(CA)7	14	10	23
Unigene002991	Unigene002991_SSR_1	p2	(AG)13	26	138	163
Unigene002998	Unigene002998_SSR_1	c	(TG)6c(AT)8	29	142	170
Unigene003001	Unigene003001_SSR_1	p2	(GA)7	14	128	141
Unigene003017	Unigene003017_SSR_1	p2	(TC)18	36	174	209
Unigene003039	Unigene003039_SSR_1	c	(CT)7t(TC)9	33	111	143
Unigene003047	Unigene003047_SSR_1	p2	(TC)8	16	39	54
Unigene003047	Unigene003047_SSR_2	c	(TG)10(AG)9	38	172	209
Unigene003052	Unigene003052_SSR_1	p2	(AC)18	36	174	209
Unigene003057	Unigene003057_SSR_1	p2	(TC)11	22	19	40
Unigene003058	Unigene003058_SSR_1	p1	(T)10	10	74	83
Unigene003064	Unigene003064_SSR_1	p2	(TC)16	32	10	41
Unigene003066	Unigene003066_SSR_1	p1	(A)11	11	200	210
Unigene003071	Unigene003071_SSR_1	p1	(T)16	16	67	82
Unigene003079	Unigene003079_SSR_1	p2	(GA)14	28	14	41
Unigene003094	Unigene003094_SSR_1	p2	(CT)7	14	29	42
Unigene003094	Unigene003094_SSR_2	p2	(CT)14	28	149	176
Unigene003109	Unigene003109_SSR_1	p3	(AAG)12	36	1	36
Unigene003146	Unigene003146_SSR_1	p2	(AG)16	32	179	210
Unigene003154	Unigene003154_SSR_1	c	(GA)10caaattaagatcgagagagacaaattgagatcgagagagacagagaaatgat(AG)12acaaagagaaat(TG)6	120	58	177
Unigene003156	Unigene003156_SSR_1	p1	(T)23	23	188	210
Unigene003161	Unigene003161_SSR_1	p2	(CA)6	12	90	101
Unigene003208	Unigene003208_SSR_1	p2	(TC)6	12	53	64
Unigene003217	Unigene003217_SSR_1	p2	(AG)6	12	118	129
Unigene003223	Unigene003223_SSR_1	p2	(CT)14	28	172	199
Unigene003229	Unigene003229_SSR_1	p2	(AT)7	14	157	170
Unigene003237	Unigene003237_SSR_1	p2	(GA)7	14	154	167
Unigene003251	Unigene003251_SSR_1	p1	(T)14	14	127	140
Unigene003259	Unigene003259_SSR_1	p1	(A)10	10	65	74
Unigene003261	Unigene003261_SSR_1	p2	(CT)6	12	64	75
Unigene003291	Unigene003291_SSR_1	p1	(A)13	13	53	65
Unigene003305	Unigene003305_SSR_1	p1	(A)14	14	33	46
Unigene003324	Unigene003324_SSR_1	c	(AAT)8(AAG)9	51	1	51
Unigene003347	Unigene003347_SSR_1	c	(TG)9(TA)6	30	105	134
Unigene003350	Unigene003350_SSR_1	p2	(CT)9	18	147	164
Unigene003351	Unigene003351_SSR_1	p1	(A)10	10	7	16
Unigene003352	Unigene003352_SSR_1	p1	(T)17	17	1	17
Unigene003356	Unigene003356_SSR_1	p1	(T)14	14	57	70
Unigene003365	Unigene003365_SSR_1	p1	(A)11	11	45	55
Unigene003365	Unigene003365_SSR_2	p2	(AT)6	12	191	202
Unigene003391	Unigene003391_SSR_1	c	(TG)13(AG)6	38	173	210
Unigene003398	Unigene003398_SSR_1	c	(CT)6tcctctctatttgtttcattcacagctatcag(TC)7	58	83	140
Unigene003413	Unigene003413_SSR_1	p1	(T)11	11	1	11
Unigene003413	Unigene003413_SSR_2	p1	(T)10	10	183	192
Unigene003424	Unigene003424_SSR_1	p2	(TC)9	18	19	36
Unigene003426	Unigene003426_SSR_1	c	(A)20ccaatttggtaagatgcaaaacactcgaatcctgacacccctaattaacatcacccactaaccaaaaccctatatatacgtgtgtgc(AT)9	125	1	125
Unigene003428	Unigene003428_SSR_1	p3	(TTC)11	33	95	127
Unigene003434	Unigene003434_SSR_1	p1	(T)19	19	1	19
Unigene003446	Unigene003446_SSR_1	p1	(A)14	14	4	17
Unigene003461	Unigene003461_SSR_1	p2	(GA)18	36	1	36
Unigene003478	Unigene003478_SSR_1	p1	(T)11	11	44	54
Unigene003480	Unigene003480_SSR_1	c	(TA)9(CA)9	36	6	41
Unigene003480	Unigene003480_SSR_2	p2	(TC)18	36	176	211
Unigene003505	Unigene003505_SSR_1	p1	(A)10	10	55	64
Unigene003506	Unigene003506_SSR_1	p2	(CT)17	34	178	211
Unigene003520	Unigene003520_SSR_1	p2	(AC)10	20	172	191
Unigene003528	Unigene003528_SSR_1	p2	(CT)10	20	54	73
Unigene003533	Unigene003533_SSR_1	p2	(TA)9	18	23	40
Unigene003534	Unigene003534_SSR_1	p1	(A)10	10	172	181
Unigene003542	Unigene003542_SSR_1	p1	(A)11	11	75	85
Unigene003552	Unigene003552_SSR_1	p2	(CT)9	18	104	121
Unigene003559	Unigene003559_SSR_1	p2	(TC)6	12	24	35
Unigene003571	Unigene003571_SSR_1	c	(GT)9gg(GT)6	32	33	64
Unigene003581	Unigene003581_SSR_1	c	(CT)7acactgccaacaacgaaccttgcttcacgtgtagtgtgtactgtttttatgtaatcttttcccccaattgaa(AT)18	122	90	211
Unigene003582	Unigene003582_SSR_1	c	(TC)6gatcttgacaaccactctgctcgcacaaccactcgttctctctcatc(CT)6	71	111	181
Unigene003590	Unigene003590_SSR_1	p1	(A)10	10	196	205
Unigene003594	Unigene003594_SSR_1	p1	(A)10	10	128	137
Unigene003598	Unigene003598_SSR_1	c	(AG)8tatggccgaaaatg(A)10	40	173	212
Unigene003608	Unigene003608_SSR_1	p1	(A)23	23	1	23
Unigene003608	Unigene003608_SSR_2	p2	(GA)7	14	157	170
Unigene003610	Unigene003610_SSR_1	p2	(GA)7	14	71	84
Unigene003612	Unigene003612_SSR_1	p2	(GT)8	16	40	55
Unigene003622	Unigene003622_SSR_1	p1	(T)13	13	200	212
Unigene003655	Unigene003655_SSR_1	p1	(A)13	13	1	13
Unigene003656	Unigene003656_SSR_1	p1	(A)27	27	1	27
Unigene003667	Unigene003667_SSR_1	p3	(CAC)6	18	36	53
Unigene003669	Unigene003669_SSR_1	p1	(T)23	23	190	212
Unigene003678	Unigene003678_SSR_1	c	(TC)10tatacatatatatg(TA)7	48	98	145
Unigene003687	Unigene003687_SSR_1	p2	(TA)9	18	183	200
Unigene003697	Unigene003697_SSR_1	p2	(TC)9	18	116	133
Unigene003710	Unigene003710_SSR_1	p2	(AT)11	22	53	74
Unigene003719	Unigene003719_SSR_1	p2	(AG)9	18	107	124
Unigene003754	Unigene003754_SSR_1	p2	(TC)8	16	32	47
Unigene003755	Unigene003755_SSR_1	c	(TC)8agatttatagcgtcgttactttaaca(CT)6aaaactgtacctcataa(TC)6aaaaagatctatagcgttgttactttaa(CT)6aaaactgtaccttgcatcttgttccatcttgttcacttaaatgaaaattgctttaattttc(A)14	198	16	213
Unigene003757	Unigene003757_SSR_1	p1	(A)12	12	98	109
Unigene003766	Unigene003766_SSR_1	p2	(TC)17	34	180	213
Unigene003769	Unigene003769_SSR_1	p1	(A)10	10	49	58
Unigene003782	Unigene003782_SSR_1	c	(TA)7(TG)10(CA)6	46	61	106
Unigene003786	Unigene003786_SSR_1	c	(TTC)5ctctttcttctcttcctgtcca(TC)8	53	6	58
Unigene003794	Unigene003794_SSR_1	p2	(AG)8	16	122	137
Unigene003816	Unigene003816_SSR_1	p1	(A)15	15	1	15
Unigene003833	Unigene003833_SSR_1	p2	(GA)15	30	65	94
Unigene003846	Unigene003846_SSR_1	p2	(CT)18	36	178	213
Unigene003860	Unigene003860_SSR_1	c	(TG)7(AG)10	34	179	212
Unigene003869	Unigene003869_SSR_1	p2	(TC)11	22	58	79
Unigene003875	Unigene003875_SSR_1	p2	(AC)10	20	112	131
Unigene003876	Unigene003876_SSR_1	p1	(T)14	14	192	205
Unigene003885	Unigene003885_SSR_1	p3	(CCA)6	18	109	126
Unigene003893	Unigene003893_SSR_1	p2	(AT)11	22	151	172
Unigene003894	Unigene003894_SSR_1	p4	(ATAA)5	20	179	198
Unigene003897	Unigene003897_SSR_1	p2	(TC)11	22	146	167
Unigene003912	Unigene003912_SSR_1	p2	(CT)8	16	47	62
Unigene003920	Unigene003920_SSR_1	p2	(TG)7	14	141	154
Unigene003936	Unigene003936_SSR_1	p1	(A)10	10	156	165
Unigene003939	Unigene003939_SSR_1	p2	(TC)11	22	43	64
Unigene003945	Unigene003945_SSR_1	p2	(TA)6	12	40	51
Unigene003945	Unigene003945_SSR_2	p2	(TC)12	24	189	212
Unigene003947	Unigene003947_SSR_1	p1	(A)12	12	202	213
Unigene003964	Unigene003964_SSR_1	p2	(CT)7	14	138	151
Unigene003971	Unigene003971_SSR_1	p2	(AG)12	24	1	24
Unigene003971	Unigene003971_SSR_2	p2	(GA)12	24	137	160
Unigene003976	Unigene003976_SSR_1	p2	(TA)9	18	88	105
Unigene003979	Unigene003979_SSR_1	c	(CA)10ctatatac(AT)8	44	93	136
Unigene003980	Unigene003980_SSR_1	p2	(TC)18	36	1	36
Unigene003994	Unigene003994_SSR_1	c	(CT)9cca(TC)6	33	51	83
Unigene004001	Unigene004001_SSR_1	c	(AT)7acac(AG)12gggaagaagaaagtaaaaaatgcctaagcattaaaggtcaagatcgacggcactgcacgctattgaattcaaattaattttggagcagcgat(GA)17	168	25	192
Unigene004005	Unigene004005_SSR_1	p2	(AC)11	22	104	125
Unigene004010	Unigene004010_SSR_1	p1	(T)12	12	1	12
Unigene004013	Unigene004013_SSR_1	p1	(A)35	35	180	214
Unigene004020	Unigene004020_SSR_1	c	(TCT)5ccctctcatcttctctcca(TC)6	46	44	89
Unigene004022	Unigene004022_SSR_1	p1	(A)11	11	54	64
Unigene004026	Unigene004026_SSR_1	p3	(TTG)8	24	51	74
Unigene004057	Unigene004057_SSR_1	p2	(CA)7	14	17	30
Unigene004069	Unigene004069_SSR_1	c	(T)10ggacttagggtgctaggtcatctttgtccaaataacatagaaagagaaaagaaaagggaagccgactatataaaagaagaaaagaaaag(A)10	109	70	178
Unigene004071	Unigene004071_SSR_1	p1	(T)12	12	1	12
Unigene004073	Unigene004073_SSR_1	c	(TA)8tgaaaa(TG)6	34	54	87
Unigene004078	Unigene004078_SSR_1	p2	(AC)10	20	100	119
Unigene004089	Unigene004089_SSR_1	c	(AC)9atatatgtgt(AG)17	62	153	214
Unigene004098	Unigene004098_SSR_1	c	(TC)12ta(AC)7	40	1	40
Unigene004099	Unigene004099_SSR_1	p1	(T)10	10	194	203
Unigene004102	Unigene004102_SSR_1	p1	(A)35	35	1	35
Unigene004112	Unigene004112_SSR_1	c	(AG)10tgtgtgcatgtgtgtgtaaatatgtgttttagagagagaaaca(GT)8tttagagagagaaacagagtgtgcatgtgtgttttagagagagaaacaga(GT)7	143	71	213
Unigene004114	Unigene004114_SSR_1	c	(CT)6ttctcgcctctgataccctaacccttcctctctagcgatccaagcccatctttttctccagcaatcgaaccctctctctctatctattgaagtccaaacc(CT)6	124	39	162
Unigene004116	Unigene004116_SSR_1	p2	(TG)6	12	129	140
Unigene004124	Unigene004124_SSR_1	p2	(AT)7	14	139	152
Unigene004125	Unigene004125_SSR_1	p1	(T)10	10	96	105
Unigene004132	Unigene004132_SSR_1	p2	(CT)18	36	179	214
Unigene004136	Unigene004136_SSR_1	p1	(A)10	10	205	214
Unigene004143	Unigene004143_SSR_1	p2	(AT)11	22	48	69
Unigene004170	Unigene004170_SSR_1	p2	(TA)7	14	43	56
Unigene004172	Unigene004172_SSR_1	p2	(AG)8	16	129	144
Unigene004178	Unigene004178_SSR_1	p1	(A)11	11	120	130
Unigene004181	Unigene004181_SSR_1	p3	(AAT)5	15	53	67
Unigene004181	Unigene004181_SSR_2	p2	(CT)18	36	179	214
Unigene004183	Unigene004183_SSR_1	p1	(A)11	11	1	11
Unigene004191	Unigene004191_SSR_1	p6	(TCTTCC)6	36	35	70
Unigene004212	Unigene004212_SSR_1	p1	(T)23	23	193	215
Unigene004213	Unigene004213_SSR_1	c	(CT)8(AT)8	32	175	206
Unigene004220	Unigene004220_SSR_1	p1	(A)13	13	60	72
Unigene004223	Unigene004223_SSR_1	p3	(CTT)6	18	18	35
Unigene004230	Unigene004230_SSR_1	p2	(TC)9	18	100	117
Unigene004234	Unigene004234_SSR_1	p1	(A)11	11	51	61
Unigene004242	Unigene004242_SSR_1	p2	(AG)7	14	196	209
Unigene004253	Unigene004253_SSR_1	p1	(A)11	11	167	177
Unigene004256	Unigene004256_SSR_1	p2	(AC)6	12	78	89
Unigene004257	Unigene004257_SSR_1	p2	(GT)19	38	178	215
Unigene004258	Unigene004258_SSR_1	p2	(AG)10	20	162	181
Unigene004267	Unigene004267_SSR_1	p3	(AGG)5	15	190	204
Unigene004273	Unigene004273_SSR_1	p2	(GA)10	20	61	80
Unigene004277	Unigene004277_SSR_1	p2	(AT)11	22	1	22
Unigene004280	Unigene004280_SSR_1	p1	(A)10	10	32	41
Unigene004284	Unigene004284_SSR_1	p2	(CT)8	16	83	98
Unigene004287	Unigene004287_SSR_1	p1	(T)11	11	42	52
Unigene004299	Unigene004299_SSR_1	p2	(AT)6	12	112	123
Unigene004331	Unigene004331_SSR_1	c	(AGG)6(AGA)6	36	124	159
Unigene004336	Unigene004336_SSR_1	p2	(TG)17	34	109	142
Unigene004346	Unigene004346_SSR_1	p2	(TA)9	18	153	170
Unigene004360	Unigene004360_SSR_1	p2	(TC)17	34	180	213
Unigene004361	Unigene004361_SSR_1	p1	(T)17	17	1	17
Unigene004361	Unigene004361_SSR_2	p2	(AG)18	36	179	214
Unigene004363	Unigene004363_SSR_1	p1	(A)10	10	10	19
Unigene004373	Unigene004373_SSR_1	p3	(AGA)5	15	62	76
Unigene004376	Unigene004376_SSR_1	p2	(AT)7	14	105	118
Unigene004381	Unigene004381_SSR_1	p2	(AG)17	34	5	38
Unigene004391	Unigene004391_SSR_1	p2	(TG)8	16	197	212
Unigene004392	Unigene004392_SSR_1	p1	(T)12	12	204	215
Unigene004393	Unigene004393_SSR_1	p2	(AG)6	12	147	158
Unigene004396	Unigene004396_SSR_1	p2	(TC)6	12	11	22
Unigene004408	Unigene004408_SSR_1	p1	(T)13	13	27	39
Unigene004444	Unigene004444_SSR_1	c	(CT)8(CA)11	38	1	38
Unigene004447	Unigene004447_SSR_1	p3	(CTT)6	18	103	120
Unigene004449	Unigene004449_SSR_1	p1	(A)11	11	142	152
Unigene004470	Unigene004470_SSR_1	p2	(GT)13	26	190	215
Unigene004471	Unigene004471_SSR_1	p1	(T)13	13	196	208
Unigene004481	Unigene004481_SSR_1	p1	(A)13	13	161	173
Unigene004487	Unigene004487_SSR_1	p2	(TG)7	14	123	136
Unigene004498	Unigene004498_SSR_1	p1	(T)10	10	59	68
Unigene004501	Unigene004501_SSR_1	p1	(A)17	17	1	17
Unigene004517	Unigene004517_SSR_1	c	(GA)6gtgagaaaaaagagagaggctgtcctagagagagaaacactgtgaga(AG)6	71	100	170
Unigene004519	Unigene004519_SSR_1	p1	(T)10	10	27	36
Unigene004520	Unigene004520_SSR_1	p4	(CATA)7	28	132	159
Unigene004539	Unigene004539_SSR_1	p2	(TA)8	16	1	16
Unigene004543	Unigene004543_SSR_1	p2	(CT)14	28	41	68
Unigene004547	Unigene004547_SSR_1	p1	(A)11	11	103	113
Unigene004570	Unigene004570_SSR_1	p1	(T)13	13	1	13
Unigene004573	Unigene004573_SSR_1	p2	(GA)6	12	101	112
Unigene004585	Unigene004585_SSR_1	c	(TA)7(T)15	29	18	46
Unigene004604	Unigene004604_SSR_1	p2	(GA)16	32	1	32
Unigene004604	Unigene004604_SSR_2	p2	(CT)18	36	181	216
Unigene004609	Unigene004609_SSR_1	p1	(T)16	16	201	216
Unigene004612	Unigene004612_SSR_1	p1	(A)13	13	204	216
Unigene004614	Unigene004614_SSR_1	c	(AT)6g(TA)8	29	56	84
Unigene004632	Unigene004632_SSR_1	p1	(A)10	10	147	156
Unigene004642	Unigene004642_SSR_1	p1	(T)25	25	193	217
Unigene004655	Unigene004655_SSR_1	p2	(AT)6	12	139	150
Unigene004661	Unigene004661_SSR_1	p2	(TG)9	18	181	198
Unigene004667	Unigene004667_SSR_1	p2	(AT)10	20	137	156
Unigene004669	Unigene004669_SSR_1	c	(TA)10(CA)9	38	1	38
Unigene004670	Unigene004670_SSR_1	p2	(TA)10	20	197	216
Unigene004676	Unigene004676_SSR_1	c*	(TCT)5c(CTT)7(TC)8*tt(TC)7	68	51	118
Unigene004682	Unigene004682_SSR_1	c	(CT)13(CA)6c(GT)6	51	50	100
Unigene004688	Unigene004688_SSR_1	p2	(TC)6	12	150	161
Unigene004705	Unigene004705_SSR_1	p2	(TA)9	18	122	139
Unigene004719	Unigene004719_SSR_1	p2	(AG)11	22	165	186
Unigene004723	Unigene004723_SSR_1	p4	(AAAG)5	20	39	58
Unigene004730	Unigene004730_SSR_1	p1	(A)12	12	170	181
Unigene004731	Unigene004731_SSR_1	p2	(AT)6	12	94	105
Unigene004735	Unigene004735_SSR_1	c	(CT)7c(AT)6agtggcgtgtatt(A)14	54	164	217
Unigene004742	Unigene004742_SSR_1	p2	(CT)7	14	204	217
Unigene004746	Unigene004746_SSR_1	p2	(AT)7	14	55	68
Unigene004747	Unigene004747_SSR_1	p2	(CT)7	14	78	91
Unigene004753	Unigene004753_SSR_1	p1	(T)14	14	153	166
Unigene004760	Unigene004760_SSR_1	p1	(T)36	36	1	36
Unigene004770	Unigene004770_SSR_1	p2	(CA)6	12	46	57
Unigene004772	Unigene004772_SSR_1	p1	(T)20	20	198	217
Unigene004775	Unigene004775_SSR_1	p2	(AT)8	16	74	89
Unigene004783	Unigene004783_SSR_1	p4	(TATT)5	20	76	95
Unigene004786	Unigene004786_SSR_1	c*	(AAG)6(AG)6*aagaggg(A)11	46	22	67
Unigene004800	Unigene004800_SSR_1	p1	(T)10	10	91	100
Unigene004801	Unigene004801_SSR_1	p2	(TC)10	20	12	31
Unigene004804	Unigene004804_SSR_1	p1	(T)10	10	57	66
Unigene004815	Unigene004815_SSR_1	p2	(AC)10	20	95	114
Unigene004833	Unigene004833_SSR_1	p1	(C)11	11	207	217
Unigene004835	Unigene004835_SSR_1	p2	(TC)6	12	87	98
Unigene004836	Unigene004836_SSR_1	p2	(TC)18	36	1	36
Unigene004846	Unigene004846_SSR_1	p1	(A)10	10	41	50
Unigene004856	Unigene004856_SSR_1	p1	(A)15	15	57	71
Unigene004862	Unigene004862_SSR_1	p3	(CAC)8	24	74	97
Unigene004878	Unigene004878_SSR_1	p1	(T)12	12	151	162
Unigene004893	Unigene004893_SSR_1	p2	(AT)6	12	10	21
Unigene004895	Unigene004895_SSR_1	c	(A)15ttgaaaaagaaaagaaaagaaaagaaaaaacttgcatgacaatcatcttggaaaaataatctcttctagttaaacatttcagatccacagttt(TG)9	126	64	189
Unigene004897	Unigene004897_SSR_1	p1	(A)20	20	199	218
Unigene004899	Unigene004899_SSR_1	p2	(AT)6	12	164	175
Unigene004957	Unigene004957_SSR_1	p2	(AC)6	12	138	149
Unigene004964	Unigene004964_SSR_1	p4	(AATA)5	20	102	121
Unigene004975	Unigene004975_SSR_1	p1	(T)10	10	171	180
Unigene004978	Unigene004978_SSR_1	p2	(AC)12	24	53	76
Unigene004993	Unigene004993_SSR_1	p2	(AG)13	26	89	114
Unigene004994	Unigene004994_SSR_1	p2	(CT)16	32	112	143
Unigene004996	Unigene004996_SSR_1	p1	(A)16	16	1	16
Unigene004997	Unigene004997_SSR_1	p1	(A)15	15	1	15
Unigene005000	Unigene005000_SSR_1	p2	(AG)13	26	187	212
Unigene005008	Unigene005008_SSR_1	p2	(AG)17	34	184	217
Unigene005010	Unigene005010_SSR_1	c*	(A)11(AAG)6*	27	94	120
Unigene005017	Unigene005017_SSR_1	p2	(CT)15	30	189	218
Unigene005019	Unigene005019_SSR_1	p2	(CT)6	12	100	111
Unigene005031	Unigene005031_SSR_1	p2	(GA)6	12	55	66
Unigene005057	Unigene005057_SSR_1	c	(CT)10cactctgtggg(GT)10	51	51	101
Unigene005063	Unigene005063_SSR_1	p3	(TTC)5	15	128	142
Unigene005069	Unigene005069_SSR_1	p2	(GT)9	18	143	160
Unigene005075	Unigene005075_SSR_1	p1	(T)10	10	62	71
Unigene005095	Unigene005095_SSR_1	p2	(AC)6	12	95	106
Unigene005096	Unigene005096_SSR_1	p2	(CT)10	20	106	125
Unigene005099	Unigene005099_SSR_1	p2	(TC)15	30	26	55
Unigene005106	Unigene005106_SSR_1	p1	(T)11	11	202	212
Unigene005107	Unigene005107_SSR_1	p1	(T)13	13	207	219
Unigene005110	Unigene005110_SSR_1	p2	(AC)12	24	91	114
Unigene005115	Unigene005115_SSR_1	p2	(AT)9	18	191	208
Unigene005121	Unigene005121_SSR_1	p2	(TG)9	18	23	40
Unigene005124	Unigene005124_SSR_1	p1	(T)10	10	46	55
Unigene005143	Unigene005143_SSR_1	p2	(TG)6	12	179	190
Unigene005144	Unigene005144_SSR_1	c	(CT)11ttcttccttctt(TTC)5	49	31	79
Unigene005145	Unigene005145_SSR_1	p5	(CTTTT)5	25	119	143
Unigene005156	Unigene005156_SSR_1	c	(AC)6aa(AC)8	30	180	209
Unigene005157	Unigene005157_SSR_1	c	(TC)10(TA)9	38	1	38
Unigene005157	Unigene005157_SSR_2	p2	(CT)6	12	205	216
Unigene005162	Unigene005162_SSR_1	p2	(AG)15	30	14	43
Unigene005167	Unigene005167_SSR_1	p1	(T)11	11	79	89
Unigene005173	Unigene005173_SSR_1	p1	(A)12	12	197	208
Unigene005183	Unigene005183_SSR_1	p2	(TC)8	16	9	24
Unigene005191	Unigene005191_SSR_1	p2	(AT)9	18	1	18
Unigene005207	Unigene005207_SSR_1	p1	(T)10	10	173	182
Unigene005210	Unigene005210_SSR_1	p1	(A)15	15	205	219
Unigene005212	Unigene005212_SSR_1	p1	(A)11	11	209	219
Unigene005213	Unigene005213_SSR_1	p1	(A)15	15	99	113
Unigene005216	Unigene005216_SSR_1	c	(T)11gggtattgaagagttttagaggcttgaaatcttatccagggagtggtgtgatgaactgacgatgatgaaatggtcttctgtctttggttgaa(AG)7	117	84	200
Unigene005219	Unigene005219_SSR_1	p3	(ATC)7	21	57	77
Unigene005230	Unigene005230_SSR_1	p2	(CT)8	16	187	202
Unigene005238	Unigene005238_SSR_1	p1	(T)10	10	208	217
Unigene005245	Unigene005245_SSR_1	p1	(T)15	15	205	219
Unigene005257	Unigene005257_SSR_1	p1	(A)10	10	144	153
Unigene005261	Unigene005261_SSR_1	p3	(TCT)6	18	19	36
Unigene005274	Unigene005274_SSR_1	p2	(AT)8	16	168	183
Unigene005277	Unigene005277_SSR_1	c	(AG)10g(GA)10	41	180	220
Unigene005296	Unigene005296_SSR_1	p2	(CT)12	24	113	136
Unigene005300	Unigene005300_SSR_1	p2	(CT)12	24	13	36
Unigene005309	Unigene005309_SSR_1	p3	(TTC)8	24	197	220
Unigene005313	Unigene005313_SSR_1	p2	(TA)9	18	156	173
Unigene005314	Unigene005314_SSR_1	p2	(TG)9	18	80	97
Unigene005330	Unigene005330_SSR_1	p2	(AG)6	12	131	142
Unigene005335	Unigene005335_SSR_1	p1	(A)11	11	98	108
Unigene005339	Unigene005339_SSR_1	p1	(T)12	12	196	207
Unigene005341	Unigene005341_SSR_1	c	(TC)9(TA)10tgttc(GT)8	59	1	59
Unigene005363	Unigene005363_SSR_1	p2	(TG)7	14	119	132
Unigene005364	Unigene005364_SSR_1	c	(AT)7(AG)9	32	188	219
Unigene005384	Unigene005384_SSR_1	p1	(A)13	13	147	159
Unigene005414	Unigene005414_SSR_1	p2	(TC)13	26	40	65
Unigene005427	Unigene005427_SSR_1	p3	(TAT)10	30	190	219
Unigene005433	Unigene005433_SSR_1	p2	(TC)12	24	135	158
Unigene005450	Unigene005450_SSR_1	p1	(T)10	10	74	83
Unigene005455	Unigene005455_SSR_1	p3	(GAA)5	15	101	115
Unigene005478	Unigene005478_SSR_1	p1	(T)12	12	1	12
Unigene005494	Unigene005494_SSR_1	p2	(TC)12	24	197	220
Unigene005497	Unigene005497_SSR_1	p2	(AG)8	16	60	75
Unigene005498	Unigene005498_SSR_1	p3	(GGT)6	18	120	137
Unigene005499	Unigene005499_SSR_1	p1	(A)10	10	33	42
Unigene005500	Unigene005500_SSR_1	p1	(A)15	15	207	221
Unigene005502	Unigene005502_SSR_1	p1	(A)10	10	11	20
Unigene005506	Unigene005506_SSR_1	p1	(A)20	20	1	20
Unigene005510	Unigene005510_SSR_1	c	(TA)7ttttctttttc(T)13	38	29	66
Unigene005532	Unigene005532_SSR_1	p2	(AG)10	20	78	97
Unigene005534	Unigene005534_SSR_1	p4	(TTTA)6	24	115	138
Unigene005535	Unigene005535_SSR_1	c	(GTG)6ttacccttcttgttttgggattggaaaaatggtttgaaaaaccc(T)14	76	146	221
Unigene005546	Unigene005546_SSR_1	p1	(A)11	11	92	102
Unigene005551	Unigene005551_SSR_1	p2	(GA)10	20	189	208
Unigene005558	Unigene005558_SSR_1	p1	(A)16	16	1	16
Unigene005559	Unigene005559_SSR_1	p2	(GA)8	16	135	150
Unigene005574	Unigene005574_SSR_1	p1	(T)10	10	125	134
Unigene005583	Unigene005583_SSR_1	p2	(TC)7	14	92	105
Unigene005588	Unigene005588_SSR_1	p2	(TG)7	14	70	83
Unigene005594	Unigene005594_SSR_1	p2	(TC)16	32	65	96
Unigene005600	Unigene005600_SSR_1	c	(T)11cttttcttgcaggagcgttgtgcttgaaaaaatgtaggc(AG)6	62	1	62
Unigene005601	Unigene005601_SSR_1	c	(ACATTT)5acaacctattaagtccgctaataa(ATC)6	72	149	220
Unigene005625	Unigene005625_SSR_1	p2	(AG)16	32	1	32
Unigene005626	Unigene005626_SSR_1	p2	(AT)6	12	136	147
Unigene005627	Unigene005627_SSR_1	p2	(AT)7	14	53	66
Unigene005634	Unigene005634_SSR_1	p2	(TA)6	12	148	159
Unigene005663	Unigene005663_SSR_1	p1	(A)10	10	58	67
Unigene005663	Unigene005663_SSR_2	p1	(T)10	10	213	222
Unigene005668	Unigene005668_SSR_1	p1	(A)10	10	56	65
Unigene005686	Unigene005686_SSR_1	p1	(T)10	10	175	184
Unigene005691	Unigene005691_SSR_1	p1	(T)11	11	31	41
Unigene005699	Unigene005699_SSR_1	p3	(AAT)6	18	60	77
Unigene005708	Unigene005708_SSR_1	p2	(AG)7	14	121	134
Unigene005723	Unigene005723_SSR_1	p1	(A)13	13	39	51
Unigene005728	Unigene005728_SSR_1	p1	(A)12	12	19	30
Unigene005728	Unigene005728_SSR_2	p2	(TA)6	12	140	151
Unigene005730	Unigene005730_SSR_1	p3	(ACC)5	15	15	29
Unigene005753	Unigene005753_SSR_1	p2	(TC)10	20	132	151
Unigene005756	Unigene005756_SSR_1	p2	(TA)7	14	91	104
Unigene005760	Unigene005760_SSR_1	p2	(TA)9	18	73	90
Unigene005765	Unigene005765_SSR_1	p3	(AAT)5	15	152	166
Unigene005766	Unigene005766_SSR_1	p1	(A)10	10	118	127
Unigene005767	Unigene005767_SSR_1	p1	(T)25	25	198	222
Unigene005774	Unigene005774_SSR_1	p2	(AG)6	12	152	163
Unigene005776	Unigene005776_SSR_1	p1	(T)21	21	1	21
Unigene005787	Unigene005787_SSR_1	c	(GA)7gtggttgtgagctgtgactattagctctgtagttg(GA)11	71	27	97
Unigene005789	Unigene005789_SSR_1	p1	(T)12	12	86	97
Unigene005804	Unigene005804_SSR_1	p2	(TC)10	20	34	53
Unigene005808	Unigene005808_SSR_1	p2	(AC)11	22	77	98
Unigene005810	Unigene005810_SSR_1	p2	(TG)6	12	104	115
Unigene005814	Unigene005814_SSR_1	p2	(CT)18	36	1	36
Unigene005815	Unigene005815_SSR_1	p1	(A)11	11	124	134
Unigene005817	Unigene005817_SSR_1	p2	(GA)7	14	80	93
Unigene005830	Unigene005830_SSR_1	p2	(AT)7	14	152	165
Unigene005833	Unigene005833_SSR_1	p2	(AT)9	18	30	47
Unigene005834	Unigene005834_SSR_1	p1	(A)16	16	1	16
Unigene005846	Unigene005846_SSR_1	p3	(CCA)6	18	163	180
Unigene005862	Unigene005862_SSR_1	p2	(AT)11	22	202	223
Unigene005869	Unigene005869_SSR_1	p1	(A)12	12	164	175
Unigene005875	Unigene005875_SSR_1	p2	(GA)9	18	164	181
Unigene005880	Unigene005880_SSR_1	p1	(A)10	10	47	56
Unigene005891	Unigene005891_SSR_1	p2	(CA)8	16	66	81
Unigene005894	Unigene005894_SSR_1	p1	(A)16	16	1	16
Unigene005896	Unigene005896_SSR_1	p1	(A)11	11	140	150
Unigene005903	Unigene005903_SSR_1	p1	(A)12	12	63	74
Unigene005908	Unigene005908_SSR_1	p2	(GA)10	20	98	117
Unigene005920	Unigene005920_SSR_1	p2	(AG)16	32	1	32
Unigene005921	Unigene005921_SSR_1	p2	(GT)10	20	171	190
Unigene005942	Unigene005942_SSR_1	p1	(T)14	14	3	16
Unigene005944	Unigene005944_SSR_1	p3	(ATC)8	24	11	34
Unigene005963	Unigene005963_SSR_1	p1	(A)11	11	91	101
Unigene005966	Unigene005966_SSR_1	c	(TA)9(CA)8	34	54	87
Unigene005967	Unigene005967_SSR_1	p2	(TA)8	16	88	103
Unigene005968	Unigene005968_SSR_1	p2	(TC)11	22	20	41
Unigene005988	Unigene005988_SSR_1	p2	(AC)6	12	118	129
Unigene006016	Unigene006016_SSR_1	c	(AT)6(AG)11	34	120	153
Unigene006025	Unigene006025_SSR_1	p2	(GA)18	36	187	222
Unigene006027	Unigene006027_SSR_1	p1	(T)11	11	154	164
Unigene006036	Unigene006036_SSR_1	p2	(TG)7	14	132	145
Unigene006041	Unigene006041_SSR_1	p1	(A)12	12	18	29
Unigene006047	Unigene006047_SSR_1	p2	(AG)10	20	204	223
Unigene006048	Unigene006048_SSR_1	p1	(G)19	19	205	223
Unigene006052	Unigene006052_SSR_1	p1	(A)10	10	142	151
Unigene006054	Unigene006054_SSR_1	p1	(A)12	12	212	223
Unigene006058	Unigene006058_SSR_1	p1	(T)17	17	1	17
Unigene006058	Unigene006058_SSR_2	p1	(A)13	13	211	223
Unigene006070	Unigene006070_SSR_1	p2	(TA)16	32	5	36
Unigene006079	Unigene006079_SSR_1	c	(T)10aactacga(T)11	29	196	224
Unigene006086	Unigene006086_SSR_1	c	(TC)6ttccc(T)19	36	42	77
Unigene006095	Unigene006095_SSR_1	p1	(T)18	18	207	224
Unigene006099	Unigene006099_SSR_1	p2	(AT)6	12	92	103
Unigene006110	Unigene006110_SSR_1	p3	(ATT)6	18	46	63
Unigene006114	Unigene006114_SSR_1	p1	(T)14	14	1	14
Unigene006115	Unigene006115_SSR_1	p1	(T)10	10	138	147
Unigene006118	Unigene006118_SSR_1	p2	(TC)6	12	65	76
Unigene006120	Unigene006120_SSR_1	p1	(A)15	15	183	197
Unigene006121	Unigene006121_SSR_1	p1	(T)10	10	75	84
Unigene006124	Unigene006124_SSR_1	p1	(T)14	14	1	14
Unigene006124	Unigene006124_SSR_2	c	(AT)8(AG)8	32	139	170
Unigene006144	Unigene006144_SSR_1	c	(T)18ggcaaaagtttaggttaggtgtat(AC)9	60	1	60
Unigene006165	Unigene006165_SSR_1	p1	(A)10	10	215	224
Unigene006170	Unigene006170_SSR_1	p2	(AC)16	32	114	145
Unigene006176	Unigene006176_SSR_1	p2	(AT)8	16	92	107
Unigene006182	Unigene006182_SSR_1	p1	(T)10	10	64	73
Unigene006183	Unigene006183_SSR_1	c	(CA)9tataagaatttatcatatactgagaaatgatttgcttggtattgtgagatgatcgatctacttcattaaatgattagctcta(T)16	116	109	224
Unigene006188	Unigene006188_SSR_1	c	(TG)10(AG)8	36	26	61
Unigene006191	Unigene006191_SSR_1	p2	(TC)7	14	55	68
Unigene006201	Unigene006201_SSR_1	p1	(A)16	16	1	16
Unigene006204	Unigene006204_SSR_1	c*	(GA)9(AGAC)5*	35	1	35
Unigene006209	Unigene006209_SSR_1	p2	(CA)13	26	59	84
Unigene006229	Unigene006229_SSR_1	p1	(T)36	36	1	36
Unigene006231	Unigene006231_SSR_1	p1	(T)10	10	131	140
Unigene006246	Unigene006246_SSR_1	p1	(T)15	15	1	15
Unigene006246	Unigene006246_SSR_2	p2	(AG)9	18	165	182
Unigene006256	Unigene006256_SSR_1	p1	(A)12	12	30	41
Unigene006256	Unigene006256_SSR_2	p1	(A)14	14	185	198
Unigene006261	Unigene006261_SSR_1	p2	(CT)6	12	155	166
Unigene006266	Unigene006266_SSR_1	p2	(TC)6	12	136	147
Unigene006272	Unigene006272_SSR_1	p2	(TC)6	12	15	26
Unigene006280	Unigene006280_SSR_1	c	(CT)18gtccct(CA)14	70	1	70
Unigene006291	Unigene006291_SSR_1	p1	(T)11	11	1	11
Unigene006297	Unigene006297_SSR_1	p2	(AG)6	12	138	149
Unigene006299	Unigene006299_SSR_1	p1	(T)12	12	1	12
Unigene006306	Unigene006306_SSR_1	p2	(CT)9	18	145	162
Unigene006319	Unigene006319_SSR_1	p2	(AT)9	18	35	52
Unigene006347	Unigene006347_SSR_1	p3	(ATC)6	18	51	68
Unigene006359	Unigene006359_SSR_1	p1	(T)16	16	1	16
Unigene006377	Unigene006377_SSR_1	p1	(T)10	10	152	161
Unigene006405	Unigene006405_SSR_1	p2	(TC)12	24	171	194
Unigene006407	Unigene006407_SSR_1	p4	(AAGA)6	24	194	217
Unigene006409	Unigene006409_SSR_1	p1	(T)16	16	209	224
Unigene006423	Unigene006423_SSR_1	p2	(TC)18	36	189	224
Unigene006426	Unigene006426_SSR_1	p3	(GTG)5	15	185	199
Unigene006431	Unigene006431_SSR_1	p2	(AG)8	16	164	179
Unigene006434	Unigene006434_SSR_1	p2	(TG)7	14	142	155
Unigene006449	Unigene006449_SSR_1	p2	(TA)9	18	167	184
Unigene006451	Unigene006451_SSR_1	p3	(CAT)5	15	18	32
Unigene006453	Unigene006453_SSR_1	p2	(AG)8	16	112	127
Unigene006470	Unigene006470_SSR_1	p6	(ATAAAA)5	30	102	131
Unigene006499	Unigene006499_SSR_1	p1	(A)13	13	1	13
Unigene006500	Unigene006500_SSR_1	p3	(AAT)6	18	186	203
Unigene006503	Unigene006503_SSR_1	c	(TC)6t(AC)7atctgtttcactgtttgtg(TA)6	58	51	108
Unigene006593	Unigene006593_SSR_1	p1	(T)10	10	106	115
Unigene006601	Unigene006601_SSR_1	p2	(TC)14	28	1	28
Unigene006620	Unigene006620_SSR_1	p1	(T)10	10	210	219
Unigene006625	Unigene006625_SSR_1	p1	(T)12	12	5	16
Unigene006627	Unigene006627_SSR_1	p1	(T)11	11	83	93
Unigene006632	Unigene006632_SSR_1	p2	(TC)8	16	59	74
Unigene006649	Unigene006649_SSR_1	c	(TC)8(AC)11	38	1	38
Unigene006656	Unigene006656_SSR_1	p1	(T)10	10	132	141
Unigene006674	Unigene006674_SSR_1	c	(GA)6taactccatagaaaaagtcaacagtagaaactaaggaaaagaagatacatacatac(AT)8(AG)6	96	131	226
Unigene006675	Unigene006675_SSR_1	p2	(AG)18	36	191	226
Unigene006677	Unigene006677_SSR_1	c*	(AT)7(TATG)5*	31	72	102
Unigene006681	Unigene006681_SSR_1	p2	(AG)6	12	120	131
Unigene006686	Unigene006686_SSR_1	c	(AG)7tagtaatgagatgacttgtcactgaagactgaaagagagagagtataatattgcatgtatctgtctaat(AG)7	97	92	188
Unigene006689	Unigene006689_SSR_1	p2	(TG)6	12	102	113
Unigene006701	Unigene006701_SSR_1	p2	(TG)12	24	29	52
Unigene006714	Unigene006714_SSR_1	p1	(A)27	27	201	227
Unigene006718	Unigene006718_SSR_1	p3	(TAA)13	39	1	39
Unigene006726	Unigene006726_SSR_1	p1	(A)10	10	110	119
Unigene006727	Unigene006727_SSR_1	p3	(AAT)6	18	96	113
Unigene006738	Unigene006738_SSR_1	p2	(AG)8	16	92	107
Unigene006741	Unigene006741_SSR_1	c	(AG)7acccccaactttgtgtgtgtatgtgtgataaactctggt(GA)15	83	134	216
Unigene006748	Unigene006748_SSR_1	p2	(GA)12	24	182	205
Unigene006749	Unigene006749_SSR_1	p2	(AT)7	14	213	226
Unigene006757	Unigene006757_SSR_1	p2	(TA)11	22	124	145
Unigene006758	Unigene006758_SSR_1	p2	(TC)6	12	3	14
Unigene006760	Unigene006760_SSR_1	p1	(T)11	11	41	51
Unigene006767	Unigene006767_SSR_1	c	(GT)7(AT)13	40	187	226
Unigene006771	Unigene006771_SSR_1	p1	(A)10	10	154	163
Unigene006788	Unigene006788_SSR_1	p2	(CA)7	14	53	66
Unigene006802	Unigene006802_SSR_1	c	(A)13ggaaaatgattgtggagattttctcgagaagatcggagtgtttagatt(GA)8	77	1	77
Unigene006804	Unigene006804_SSR_1	c	(AGA)6aatggagaagaaaagagaagagaagagagtgatccggccgaat(GA)15	91	138	228
Unigene006843	Unigene006843_SSR_1	p2	(TA)7	14	7	20
Unigene006843	Unigene006843_SSR_2	p2	(GA)9	18	152	169
Unigene006857	Unigene006857_SSR_1	p1	(T)10	10	182	191
Unigene006859	Unigene006859_SSR_1	p1	(A)15	15	1	15
Unigene006864	Unigene006864_SSR_1	c	(AG)9aagaaa(AAG)7	45	182	226
Unigene006869	Unigene006869_SSR_1	p1	(T)10	10	185	194
Unigene006870	Unigene006870_SSR_1	p2	(AG)15	30	188	217
Unigene006877	Unigene006877_SSR_1	c	(A)10ccggtctcatgtgaatgtccatactatctaaaagataaagatgaaaaaggcgaccaaaaagagtatat(AC)9	96	3	98
Unigene006883	Unigene006883_SSR_1	p1	(T)11	11	31	41
Unigene006885	Unigene006885_SSR_1	p2	(AG)7	14	206	219
Unigene006904	Unigene006904_SSR_1	p1	(T)11	11	12	22
Unigene006907	Unigene006907_SSR_1	p2	(AT)9	18	3	20
Unigene006907	Unigene006907_SSR_2	c	(AT)8aagccattggacagccgtcaattcttgctttctgttatgggcctttgg(T)18	82	147	228
Unigene006917	Unigene006917_SSR_1	p2	(GA)15	30	90	119
Unigene006924	Unigene006924_SSR_1	p3	(ATT)6	18	44	61
Unigene006928	Unigene006928_SSR_1	p1	(A)10	10	173	182
Unigene006940	Unigene006940_SSR_1	p2	(AT)9	18	85	102
Unigene006943	Unigene006943_SSR_1	c	(CT)16t(TA)7	47	9	55
Unigene006950	Unigene006950_SSR_1	p2	(TC)14	28	101	128
Unigene006954	Unigene006954_SSR_1	c	(A)13ggtgtgctgttatcttttagtaattgtttagtctaatctgttccttttctttttcttcttttttttt(A)12	92	1	92
Unigene006962	Unigene006962_SSR_1	p1	(T)11	11	32	42
Unigene006969	Unigene006969_SSR_1	c	(TG)9(AG)10	38	64	101
Unigene006980	Unigene006980_SSR_1	p2	(CT)9	18	110	127
Unigene006985	Unigene006985_SSR_1	p1	(A)13	13	77	89
Unigene006995	Unigene006995_SSR_1	p2	(CT)11	22	189	210
Unigene007001	Unigene007001_SSR_1	c	(TA)6tg(TA)7	28	29	56
Unigene007005	Unigene007005_SSR_1	p2	(AG)18	36	191	226
Unigene007008	Unigene007008_SSR_1	p2	(TA)6	12	106	117
Unigene007024	Unigene007024_SSR_1	p3	(GTG)5	15	213	227
Unigene007026	Unigene007026_SSR_1	p1	(A)11	11	80	90
Unigene007028	Unigene007028_SSR_1	p1	(A)16	16	1	16
Unigene007029	Unigene007029_SSR_1	p3	(GCC)5	15	53	67
Unigene007030	Unigene007030_SSR_1	p1	(T)19	19	48	66
Unigene007035	Unigene007035_SSR_1	p1	(T)12	12	7	18
Unigene007040	Unigene007040_SSR_1	p1	(A)12	12	42	53
Unigene007041	Unigene007041_SSR_1	p3	(TAA)6	18	43	60
Unigene007045	Unigene007045_SSR_1	p1	(T)18	18	212	229
Unigene007051	Unigene007051_SSR_1	p1	(A)10	10	19	28
Unigene007055	Unigene007055_SSR_1	c	(CGTCTT)5cactctctcggagctctctttctctctcgacaacgaccactcatc(CT)7	89	35	123
Unigene007080	Unigene007080_SSR_1	p1	(A)18	18	212	229
Unigene007081	Unigene007081_SSR_1	p3	(CTT)8	24	155	178
Unigene007083	Unigene007083_SSR_1	p2	(GA)8	16	121	136
Unigene007088	Unigene007088_SSR_1	p2	(TC)14	28	22	49
Unigene007088	Unigene007088_SSR_2	p1	(T)10	10	189	198
Unigene007090	Unigene007090_SSR_1	p1	(A)11	11	61	71
Unigene007109	Unigene007109_SSR_1	p1	(A)11	11	35	45
Unigene007113	Unigene007113_SSR_1	p2	(TA)6	12	21	32
Unigene007143	Unigene007143_SSR_1	p2	(TC)9	18	9	26
Unigene007152	Unigene007152_SSR_1	p2	(TC)6	12	96	107
Unigene007157	Unigene007157_SSR_1	p1	(T)12	12	36	47
Unigene007176	Unigene007176_SSR_1	p1	(T)26	26	1	26
Unigene007176	Unigene007176_SSR_2	p1	(T)10	10	221	230
Unigene007189	Unigene007189_SSR_1	p1	(A)10	10	78	87
Unigene007209	Unigene007209_SSR_1	p1	(T)10	10	42	51
Unigene007213	Unigene007213_SSR_1	p2	(CT)6	12	11	22
Unigene007214	Unigene007214_SSR_1	p2	(AT)6	12	26	37
Unigene007214	Unigene007214_SSR_2	p1	(T)17	17	214	230
Unigene007228	Unigene007228_SSR_1	p2	(GT)6	12	33	44
Unigene007232	Unigene007232_SSR_1	p1	(T)12	12	35	46
Unigene007236	Unigene007236_SSR_1	p2	(AG)14	28	1	28
Unigene007236	Unigene007236_SSR_2	p2	(CT)7	14	206	219
Unigene007264	Unigene007264_SSR_1	p2	(AT)11	22	6	27
Unigene007273	Unigene007273_SSR_1	p1	(T)33	33	1	33
Unigene007274	Unigene007274_SSR_1	p1	(T)10	10	9	18
Unigene007279	Unigene007279_SSR_1	p1	(A)21	21	1	21
Unigene007295	Unigene007295_SSR_1	p2	(AG)6	12	34	45
Unigene007313	Unigene007313_SSR_1	c	(GT)11(GA)8	38	192	229
Unigene007315	Unigene007315_SSR_1	p2	(AC)7	14	126	139
Unigene007316	Unigene007316_SSR_1	p2	(AG)17	34	1	34
Unigene007317	Unigene007317_SSR_1	p1	(T)12	12	219	230
Unigene007319	Unigene007319_SSR_1	p2	(CT)13	26	33	58
Unigene007320	Unigene007320_SSR_1	p1	(A)18	18	213	230
Unigene007326	Unigene007326_SSR_1	p1	(A)12	12	86	97
Unigene007335	Unigene007335_SSR_1	p2	(GA)6	12	163	174
Unigene007345	Unigene007345_SSR_1	p2	(TC)8	16	135	150
Unigene007346	Unigene007346_SSR_1	p2	(CG)6	12	100	111
Unigene007347	Unigene007347_SSR_1	p3	(ATT)5	15	70	84
Unigene007352	Unigene007352_SSR_1	p3	(TCT)5	15	107	121
Unigene007367	Unigene007367_SSR_1	p3	(TTG)9	27	77	103
Unigene007368	Unigene007368_SSR_1	p2	(AT)11	22	11	32
Unigene007370	Unigene007370_SSR_1	p2	(CT)13	26	16	41
Unigene007373	Unigene007373_SSR_1	p3	(GAA)8	24	22	45
Unigene007381	Unigene007381_SSR_1	p2	(TG)6	12	174	185
Unigene007383	Unigene007383_SSR_1	p1	(A)10	10	19	28
Unigene007384	Unigene007384_SSR_1	p2	(AT)7	14	56	69
Unigene007388	Unigene007388_SSR_1	c	(TTC)5(TTA)11	48	1	48
Unigene007397	Unigene007397_SSR_1	p2	(CA)10	20	11	30
Unigene007412	Unigene007412_SSR_1	p1	(T)10	10	181	190
Unigene007416	Unigene007416_SSR_1	p2	(CT)7	14	143	156
Unigene007446	Unigene007446_SSR_1	c	(TG)9ttcttctatcattttatttatgcacatcaaacattcaatgtctacacaatgctaaataac(T)12	90	49	138
Unigene007456	Unigene007456_SSR_1	p2	(AT)6	12	157	168
Unigene007475	Unigene007475_SSR_1	c	(CT)8gtctctctgtccagcgcacaccatattctgatta(CT)6	62	70	131
Unigene007481	Unigene007481_SSR_1	p3	(ATT)7	21	84	104
Unigene007494	Unigene007494_SSR_1	c	(T)10aaaagacagctaaaagcatagcagacagatgcctaaggtcccaaagaacacaagaattgtaccactcaattaataaaatatcagataacaaa(T)10	112	36	147
Unigene007495	Unigene007495_SSR_1	p2	(TG)7	14	104	117
Unigene007503	Unigene007503_SSR_1	c	(TGTGCG)7tgagg(GA)6	59	27	85
Unigene007505	Unigene007505_SSR_1	p2	(TA)8	16	159	174
Unigene007508	Unigene007508_SSR_1	p2	(AG)14	28	191	218
Unigene007511	Unigene007511_SSR_1	c	(CT)6actcttactaacccctcagtcctcaaaggctcaaagcgcggtctctctctatctacgcgttcgtgtgtgtat(TA)12	108	30	137
Unigene007512	Unigene007512_SSR_1	p3	(AAT)5	15	12	26
Unigene007523	Unigene007523_SSR_1	c*	(AT)8(T)13*	28	32	59
Unigene007526	Unigene007526_SSR_1	p1	(A)10	10	78	87
Unigene007530	Unigene007530_SSR_1	c	(A)10gttaaaaaaaaaggaagaaaaagaaaaaccatgtggg(A)11	58	101	158
Unigene007532	Unigene007532_SSR_1	p2	(TG)9	18	68	85
Unigene007542	Unigene007542_SSR_1	p2	(AT)7	14	63	76
Unigene007544	Unigene007544_SSR_1	p1	(T)14	14	219	232
Unigene007545	Unigene007545_SSR_1	p2	(GA)17	34	1	34
Unigene007558	Unigene007558_SSR_1	p1	(A)10	10	170	179
Unigene007570	Unigene007570_SSR_1	c	(A)10cgaaatgaaaaaggggagggaattgagatgaaccagataagacccttttcccattctgtat(TC)8	87	12	98
Unigene007576	Unigene007576_SSR_1	p1	(T)12	12	3	14
Unigene007586	Unigene007586_SSR_1	p1	(A)19	19	1	19
Unigene007591	Unigene007591_SSR_1	p2	(AG)17	34	1	34
Unigene007609	Unigene007609_SSR_1	c	(AC)6catcttc(CA)6	31	100	130
Unigene007626	Unigene007626_SSR_1	p2	(TC)7	14	2	15
Unigene007629	Unigene007629_SSR_1	c	(TA)10(TGTA)5	40	1	40
Unigene007629	Unigene007629_SSR_2	p2	(TG)9	18	198	215
Unigene007631	Unigene007631_SSR_1	p2	(TA)9	18	108	125
Unigene007654	Unigene007654_SSR_1	p2	(TC)8	16	86	101
Unigene007660	Unigene007660_SSR_1	p2	(CT)6	12	1	12
Unigene007665	Unigene007665_SSR_1	p1	(A)10	10	63	72
Unigene007685	Unigene007685_SSR_1	p2	(GA)8	16	157	172
Unigene007687	Unigene007687_SSR_1	p2	(AG)7	14	60	73
Unigene007689	Unigene007689_SSR_1	p1	(A)11	11	185	195
Unigene007705	Unigene007705_SSR_1	p1	(T)10	10	81	90
Unigene007714	Unigene007714_SSR_1	p1	(T)12	12	67	78
Unigene007715	Unigene007715_SSR_1	p1	(A)14	14	41	54
Unigene007719	Unigene007719_SSR_1	p3	(CAT)6	18	103	120
Unigene007721	Unigene007721_SSR_1	p2	(AG)13	26	16	41
Unigene007723	Unigene007723_SSR_1	p2	(TC)6	12	64	75
Unigene007724	Unigene007724_SSR_1	p1	(A)11	11	62	72
Unigene007728	Unigene007728_SSR_1	c	(TA)12(GA)6	36	196	231
Unigene007745	Unigene007745_SSR_1	p2	(CT)6	12	17	28
Unigene007749	Unigene007749_SSR_1	p2	(CT)13	26	149	174
Unigene007784	Unigene007784_SSR_1	p3	(TAA)5	15	211	225
Unigene007788	Unigene007788_SSR_1	p1	(T)35	35	1	35
Unigene007788	Unigene007788_SSR_2	p1	(A)11	11	192	202
Unigene007797	Unigene007797_SSR_1	p2	(TG)6	12	63	74
Unigene007810	Unigene007810_SSR_1	p1	(A)10	10	89	98
Unigene007817	Unigene007817_SSR_1	p1	(T)11	11	179	189
Unigene007823	Unigene007823_SSR_1	p2	(AT)6	12	96	107
Unigene007848	Unigene007848_SSR_1	p1	(T)11	11	199	209
Unigene007849	Unigene007849_SSR_1	p1	(T)20	20	214	233
Unigene007874	Unigene007874_SSR_1	p2	(CA)8	16	88	103
Unigene007876	Unigene007876_SSR_1	p2	(TC)10	20	214	233
Unigene007884	Unigene007884_SSR_1	c	(AT)8gtatatgaaaagaaatgataaaaggttccactatttcttttatttatttattatgattatcgaagcataacttgagatcaacattaaaattcttcctc(T)10	124	110	233
Unigene007886	Unigene007886_SSR_1	p1	(A)17	17	1	17
Unigene007891	Unigene007891_SSR_1	p2	(CT)8	16	83	98
Unigene007894	Unigene007894_SSR_1	p2	(AT)7	14	197	210
Unigene007897	Unigene007897_SSR_1	p1	(T)10	10	75	84
Unigene007898	Unigene007898_SSR_1	p1	(T)12	12	31	42
Unigene007915	Unigene007915_SSR_1	p1	(T)10	10	86	95
Unigene007917	Unigene007917_SSR_1	p1	(A)12	12	1	12
Unigene007917	Unigene007917_SSR_2	p3	(AAT)6	18	150	167
Unigene007928	Unigene007928_SSR_1	p3	(TTC)5	15	1	15
Unigene007930	Unigene007930_SSR_1	p1	(T)11	11	219	229
Unigene007933	Unigene007933_SSR_1	p2	(TC)9	18	133	150
Unigene007943	Unigene007943_SSR_1	c	(T)12gagatttatctttgctcttatttaaggaag(TC)6	54	134	187
Unigene007947	Unigene007947_SSR_1	p2	(AT)6	12	30	41
Unigene007969	Unigene007969_SSR_1	p1	(A)13	13	3	15
Unigene007970	Unigene007970_SSR_1	p2	(AG)10	20	43	62
Unigene007986	Unigene007986_SSR_1	p2	(TG)7	14	131	144
Unigene008020	Unigene008020_SSR_1	p2	(AG)6	12	133	144
Unigene008022	Unigene008022_SSR_1	p2	(AT)7	14	160	173
Unigene008026	Unigene008026_SSR_1	c	(CAGCTC)5ca(TC)6	44	93	136
Unigene008038	Unigene008038_SSR_1	p1	(A)10	10	107	116
Unigene008041	Unigene008041_SSR_1	p2	(TA)16	32	182	213
Unigene008045	Unigene008045_SSR_1	p1	(T)13	13	34	46
Unigene008046	Unigene008046_SSR_1	p2	(AC)7	14	204	217
Unigene008057	Unigene008057_SSR_1	c	(A)15tgaagcaaattcactaaatttccattttatttgacaaccacaattttattgataatcccaacagggtcacacaaagcac(CA)6	106	1	106
Unigene008058	Unigene008058_SSR_1	p1	(T)10	10	193	202
Unigene008063	Unigene008063_SSR_1	p3	(AAT)5	15	44	58
Unigene008065	Unigene008065_SSR_1	p2	(AT)9	18	198	215
Unigene008070	Unigene008070_SSR_1	p1	(T)10	10	92	101
Unigene008071	Unigene008071_SSR_1	p2	(TA)6	12	110	121
Unigene008076	Unigene008076_SSR_1	p1	(A)10	10	195	204
Unigene008082	Unigene008082_SSR_1	p1	(A)10	10	221	230
Unigene008097	Unigene008097_SSR_1	p2	(CT)14	28	195	222
Unigene008099	Unigene008099_SSR_1	p2	(TC)6	12	1	12
Unigene008100	Unigene008100_SSR_1	c	(CT)7(AC)13	40	1	40
Unigene008112	Unigene008112_SSR_1	p1	(A)21	21	215	235
Unigene008119	Unigene008119_SSR_1	p1	(T)12	12	221	232
Unigene008135	Unigene008135_SSR_1	p1	(A)10	10	33	42
Unigene008135	Unigene008135_SSR_2	p2	(AT)6	12	195	206
Unigene008145	Unigene008145_SSR_1	p4	(AAAT)5	20	51	70
Unigene008147	Unigene008147_SSR_1	p1	(A)18	18	1	18
Unigene008147	Unigene008147_SSR_2	p2	(AG)7	14	146	159
Unigene008161	Unigene008161_SSR_1	p3	(TTC)6	18	170	187
Unigene008171	Unigene008171_SSR_1	c	(CT)14gtgg(AT)6gtatatatataaagggagagagacg(TA)9	87	124	210
Unigene008174	Unigene008174_SSR_1	p1	(T)37	37	1	37
Unigene008174	Unigene008174_SSR_2	p1	(T)10	10	157	166
Unigene008175	Unigene008175_SSR_1	p2	(TC)9	18	51	68
Unigene008180	Unigene008180_SSR_1	p1	(A)11	11	69	79
Unigene008182	Unigene008182_SSR_1	p2	(TG)10	20	32	51
Unigene008188	Unigene008188_SSR_1	c	(GA)9ggaagaggacacatctgcatgaaaagttctaatcacattacgacaacaattacaaatctgaaagtgaac(T)11	98	81	178
Unigene008199	Unigene008199_SSR_1	p3	(GAA)5	15	120	134
Unigene008210	Unigene008210_SSR_1	p1	(A)21	21	1	21
Unigene008216	Unigene008216_SSR_1	c	(CT)6atatatat(AC)7	34	28	61
Unigene008217	Unigene008217_SSR_1	p2	(TC)15	30	25	54
Unigene008223	Unigene008223_SSR_1	p1	(A)14	14	222	235
Unigene008238	Unigene008238_SSR_1	p1	(A)10	10	113	122
Unigene008299	Unigene008299_SSR_1	p3	(ATT)6	18	155	172
Unigene008304	Unigene008304_SSR_1	p2	(GT)11	22	61	82
Unigene008315	Unigene008315_SSR_1	c	(A)11ctaattttataacatcactt(A)10	41	32	72
Unigene008334	Unigene008334_SSR_1	p1	(A)13	13	218	230
Unigene008350	Unigene008350_SSR_1	p3	(TCT)5	15	120	134
Unigene008356	Unigene008356_SSR_1	p2	(TA)7	14	147	160
Unigene008371	Unigene008371_SSR_1	p1	(T)17	17	1	17
Unigene008374	Unigene008374_SSR_1	p1	(T)10	10	129	138
Unigene008406	Unigene008406_SSR_1	p2	(AT)10	20	1	20
Unigene008416	Unigene008416_SSR_1	p2	(AT)8	16	56	71
Unigene008431	Unigene008431_SSR_1	p2	(TC)18	36	1	36
Unigene008436	Unigene008436_SSR_1	c	(T)11caatttgtttcactgaattcagtttcaattttgtctcctagtattagcattgttgcatccgcagaaattttatatttcgttcatttcttcttt(AC)7	118	57	174
Unigene008443	Unigene008443_SSR_1	p2	(TC)7	14	127	140
Unigene008450	Unigene008450_SSR_1	p1	(A)10	10	227	236
Unigene008453	Unigene008453_SSR_1	c	(AC)6agatacacc(CA)9	39	116	154
Unigene008454	Unigene008454_SSR_1	p1	(A)13	13	65	77
Unigene008482	Unigene008482_SSR_1	c	(CT)11(CA)8	38	51	88
Unigene008510	Unigene008510_SSR_1	p1	(A)10	10	228	237
Unigene008511	Unigene008511_SSR_1	p1	(T)10	10	54	63
Unigene008522	Unigene008522_SSR_1	c	(AC)12(TC)7	38	200	237
Unigene008526	Unigene008526_SSR_1	p1	(A)16	16	222	237
Unigene008530	Unigene008530_SSR_1	p1	(A)10	10	34	43
Unigene008544	Unigene008544_SSR_1	p2	(TG)8	16	120	135
Unigene008547	Unigene008547_SSR_1	p3	(AGA)5	15	1	15
Unigene008549	Unigene008549_SSR_1	p2	(CT)12	24	193	216
Unigene008562	Unigene008562_SSR_1	c	(GT)9(GA)8	34	39	72
Unigene008562	Unigene008562_SSR_2	p2	(AG)9	18	220	237
Unigene008567	Unigene008567_SSR_1	p1	(T)10	10	65	74
Unigene008574	Unigene008574_SSR_1	p2	(TG)8	16	73	88
Unigene008577	Unigene008577_SSR_1	p3	(TTA)7	21	133	153
Unigene008607	Unigene008607_SSR_1	p2	(GA)14	28	13	40
Unigene008609	Unigene008609_SSR_1	p1	(A)10	10	32	41
Unigene008611	Unigene008611_SSR_1	c*	(TTC)7(TC)11*	41	1	41
Unigene008620	Unigene008620_SSR_1	p1	(T)13	13	220	232
Unigene008623	Unigene008623_SSR_1	p2	(TG)8	16	170	185
Unigene008651	Unigene008651_SSR_1	p2	(TC)17	34	90	123
Unigene008654	Unigene008654_SSR_1	p1	(T)11	11	161	171
Unigene008655	Unigene008655_SSR_1	p2	(TC)17	34	1	34
Unigene008655	Unigene008655_SSR_2	p2	(TC)18	36	203	238
Unigene008676	Unigene008676_SSR_1	c	(GT)8atgtgcatatataacataaatata(TG)13	66	47	112
Unigene008688	Unigene008688_SSR_1	p2	(TA)6	12	211	222
Unigene008709	Unigene008709_SSR_1	p1	(T)10	10	182	191
Unigene008721	Unigene008721_SSR_1	p2	(CA)6	12	122	133
Unigene008722	Unigene008722_SSR_1	c	(A)25gtttatttgacaaaggagagagtcagatttagatttaaaaattcgaataactttcatcatca(TCT)5	102	1	102
Unigene008729	Unigene008729_SSR_1	p1	(A)11	11	223	233
Unigene008733	Unigene008733_SSR_1	p2	(AT)8	16	112	127
Unigene008737	Unigene008737_SSR_1	p1	(T)12	12	227	238
Unigene008744	Unigene008744_SSR_1	p2	(CT)8	16	18	33
Unigene008750	Unigene008750_SSR_1	p1	(A)11	11	158	168
Unigene008753	Unigene008753_SSR_1	p2	(TG)7	14	111	124
Unigene008774	Unigene008774_SSR_1	p2	(CT)10	20	220	239
Unigene008778	Unigene008778_SSR_1	p2	(TA)7	14	82	95
Unigene008794	Unigene008794_SSR_1	p2	(AT)9	18	107	124
Unigene008805	Unigene008805_SSR_1	p2	(TA)9	18	143	160
Unigene008818	Unigene008818_SSR_1	p2	(AT)12	24	159	182
Unigene008820	Unigene008820_SSR_1	p2	(AT)9	18	65	82
Unigene008821	Unigene008821_SSR_1	p1	(A)11	11	9	19
Unigene008827	Unigene008827_SSR_1	c	(GA)8(GT)11	38	201	238
Unigene008836	Unigene008836_SSR_1	p2	(GT)6	12	184	195
Unigene008858	Unigene008858_SSR_1	p2	(GA)7	14	177	190
Unigene008860	Unigene008860_SSR_1	c	(TTA)5tatataaattaccaactaagttgtaccctgaaccaaattgatgcaatagagcatgtatatgtcatg(A)17	98	140	237
Unigene008863	Unigene008863_SSR_1	p1	(A)11	11	19	29
Unigene008863	Unigene008863_SSR_2	p2	(CT)7	14	202	215
Unigene008874	Unigene008874_SSR_1	p2	(CT)15	30	13	42
Unigene008880	Unigene008880_SSR_1	p2	(GA)9	18	118	135
Unigene008883	Unigene008883_SSR_1	p1	(A)10	10	28	37
Unigene008884	Unigene008884_SSR_1	c	(AG)8at(AG)9	36	181	216
Unigene008899	Unigene008899_SSR_1	c	(AT)6aggaaagtatggtcatgtacaataata(T)11	50	183	232
Unigene008904	Unigene008904_SSR_1	p2	(GA)14	28	199	226
Unigene008909	Unigene008909_SSR_1	p1	(T)11	11	162	172
Unigene008911	Unigene008911_SSR_1	p1	(A)13	13	192	204
Unigene008914	Unigene008914_SSR_1	p2	(AT)6	12	56	67
Unigene008923	Unigene008923_SSR_1	p2	(AG)15	30	4	33
Unigene008931	Unigene008931_SSR_1	p2	(CT)11	22	153	174
Unigene008932	Unigene008932_SSR_1	p1	(T)10	10	229	238
Unigene008953	Unigene008953_SSR_1	p2	(AT)6	12	126	137
Unigene008960	Unigene008960_SSR_1	p1	(T)11	11	230	240
Unigene008961	Unigene008961_SSR_1	p2	(TG)6	12	226	237
Unigene008983	Unigene008983_SSR_1	p2	(TC)14	28	155	182
Unigene009013	Unigene009013_SSR_1	p6	(CCAACC)6	36	190	225
Unigene009016	Unigene009016_SSR_1	p2	(CT)9	18	222	239
Unigene009049	Unigene009049_SSR_1	p1	(A)14	14	1	14
Unigene009049	Unigene009049_SSR_2	p2	(TC)6	12	153	164
Unigene009058	Unigene009058_SSR_1	c	(GCT)5(TCT)6	33	187	219
Unigene009064	Unigene009064_SSR_1	p2	(TC)8	16	224	239
Unigene009076	Unigene009076_SSR_1	p1	(T)12	12	140	151
Unigene009081	Unigene009081_SSR_1	p2	(TA)8	16	44	59
Unigene009086	Unigene009086_SSR_1	p2	(AG)6	12	217	228
Unigene009091	Unigene009091_SSR_1	p2	(AG)14	28	36	63
Unigene009099	Unigene009099_SSR_1	p2	(AG)18	36	206	241
Unigene009103	Unigene009103_SSR_1	p1	(T)10	10	31	40
Unigene009105	Unigene009105_SSR_1	p2	(TA)7	14	224	237
Unigene009114	Unigene009114_SSR_1	c	(GA)8a(AG)8	33	134	166
Unigene009131	Unigene009131_SSR_1	p2	(CT)7	14	156	169
Unigene009139	Unigene009139_SSR_1	p1	(A)13	13	199	211
Unigene009146	Unigene009146_SSR_1	p2	(TC)8	16	125	140
Unigene009148	Unigene009148_SSR_1	p2	(AT)10	20	24	43
Unigene009148	Unigene009148_SSR_2	p1	(A)11	11	160	170
Unigene009150	Unigene009150_SSR_1	p2	(AG)18	36	206	241
Unigene009153	Unigene009153_SSR_1	p1	(A)10	10	182	191
Unigene009177	Unigene009177_SSR_1	p2	(AG)9	18	219	236
Unigene009179	Unigene009179_SSR_1	p2	(GT)8	16	138	153
Unigene009180	Unigene009180_SSR_1	p2	(GA)10	20	201	220
Unigene009187	Unigene009187_SSR_1	p1	(A)10	10	61	70
Unigene009187	Unigene009187_SSR_2	p1	(A)17	17	225	241
Unigene009195	Unigene009195_SSR_1	p2	(GA)6	12	85	96
Unigene009199	Unigene009199_SSR_1	p1	(T)10	10	116	125
Unigene009206	Unigene009206_SSR_1	p2	(GA)6	12	184	195
Unigene009210	Unigene009210_SSR_1	p2	(AG)8	16	42	57
Unigene009216	Unigene009216_SSR_1	p2	(CT)11	22	170	191
Unigene009220	Unigene009220_SSR_1	p1	(A)10	10	213	222
Unigene009234	Unigene009234_SSR_1	c	(CA)12(TA)6	36	167	202
Unigene009236	Unigene009236_SSR_1	p3	(CCA)5	15	85	99
Unigene009238	Unigene009238_SSR_1	p1	(T)10	10	71	80
Unigene009244	Unigene009244_SSR_1	p2	(GT)9	18	59	76
Unigene009246	Unigene009246_SSR_1	p2	(AT)6	12	138	149
Unigene009251	Unigene009251_SSR_1	p2	(AG)6	12	56	67
Unigene009258	Unigene009258_SSR_1	p2	(AC)6	12	152	163
Unigene009263	Unigene009263_SSR_1	p2	(AC)7	14	90	103
Unigene009272	Unigene009272_SSR_1	p2	(CA)6	12	98	109
Unigene009277	Unigene009277_SSR_1	p2	(AG)12	24	218	241
Unigene009279	Unigene009279_SSR_1	p1	(A)10	10	65	74
Unigene009281	Unigene009281_SSR_1	p2	(CT)16	32	202	233
Unigene009289	Unigene009289_SSR_1	p2	(AC)8	16	25	40
Unigene009292	Unigene009292_SSR_1	p2	(AG)9	18	124	141
Unigene009300	Unigene009300_SSR_1	p2	(TG)7	14	124	137
Unigene009306	Unigene009306_SSR_1	p3	(TTC)5	15	184	198
Unigene009307	Unigene009307_SSR_1	p1	(T)10	10	223	232
Unigene009318	Unigene009318_SSR_1	p1	(T)15	15	125	139
Unigene009364	Unigene009364_SSR_1	p2	(AG)18	36	208	243
Unigene009375	Unigene009375_SSR_1	p1	(A)11	11	129	139
Unigene009380	Unigene009380_SSR_1	p2	(TG)18	36	1	36
Unigene009380	Unigene009380_SSR_2	p2	(CA)6	12	140	151
Unigene009399	Unigene009399_SSR_1	p1	(A)11	11	63	73
Unigene009403	Unigene009403_SSR_1	p3	(GTG)6	18	115	132
Unigene009410	Unigene009410_SSR_1	p2	(TA)17	34	30	63
Unigene009420	Unigene009420_SSR_1	c	(A)12g(A)10	23	1	23
Unigene009420	Unigene009420_SSR_2	p1	(A)37	37	207	243
Unigene009437	Unigene009437_SSR_1	p2	(TC)6	12	97	108
Unigene009442	Unigene009442_SSR_1	p1	(A)11	11	225	235
Unigene009443	Unigene009443_SSR_1	p1	(A)11	11	58	68
Unigene009458	Unigene009458_SSR_1	p1	(T)14	14	1	14
Unigene009470	Unigene009470_SSR_1	p1	(A)10	10	140	149
Unigene009476	Unigene009476_SSR_1	p2	(AG)18	36	208	243
Unigene009507	Unigene009507_SSR_1	p2	(AC)8	16	63	78
Unigene009521	Unigene009521_SSR_1	c	(CT)6agcttgcatacacgaagaatgcccgtaag(TC)8	57	4	60
Unigene009526	Unigene009526_SSR_1	p2	(GA)6	12	36	47
Unigene009544	Unigene009544_SSR_1	p2	(TC)11	22	165	186
Unigene009548	Unigene009548_SSR_1	p1	(T)14	14	1	14
Unigene009551	Unigene009551_SSR_1	p1	(T)14	14	131	144
Unigene009562	Unigene009562_SSR_1	p2	(AC)13	26	150	175
Unigene009565	Unigene009565_SSR_1	c	(TC)15taaatcc(CCA)5	52	57	108
Unigene009571	Unigene009571_SSR_1	p2	(TC)12	24	43	66
Unigene009581	Unigene009581_SSR_1	p1	(A)10	10	235	244
Unigene009587	Unigene009587_SSR_1	p2	(CA)6	12	65	76
Unigene009606	Unigene009606_SSR_1	p3	(CAC)5	15	213	227
Unigene009613	Unigene009613_SSR_1	p3	(TTC)8	24	64	87
Unigene009618	Unigene009618_SSR_1	p1	(A)10	10	126	135
Unigene009625	Unigene009625_SSR_1	p1	(A)12	12	190	201
Unigene009627	Unigene009627_SSR_1	p1	(T)15	15	1	15
Unigene009629	Unigene009629_SSR_1	p1	(A)37	37	1	37
Unigene009630	Unigene009630_SSR_1	p1	(A)15	15	34	48
Unigene009636	Unigene009636_SSR_1	p2	(TA)6	12	132	143
Unigene009650	Unigene009650_SSR_1	p2	(TC)10	20	210	229
Unigene009653	Unigene009653_SSR_1	p2	(CT)11	22	16	37
Unigene009656	Unigene009656_SSR_1	c	(TG)6cgcgcgcgcaaaaagtaccatttatttctaatgagtttatagtgattagcaggggagttgattctt(TG)6	90	120	209
Unigene009664	Unigene009664_SSR_1	p1	(A)12	12	22	33
Unigene009673	Unigene009673_SSR_1	p2	(CT)6	12	1	12
Unigene009678	Unigene009678_SSR_1	p3	(GTG)8	24	202	225
Unigene009695	Unigene009695_SSR_1	p1	(T)11	11	235	245
Unigene009705	Unigene009705_SSR_1	p1	(A)10	10	80	89
Unigene009706	Unigene009706_SSR_1	p2	(CT)7	14	27	40
Unigene009707	Unigene009707_SSR_1	p1	(T)10	10	232	241
Unigene009713	Unigene009713_SSR_1	p1	(T)10	10	27	36
Unigene009730	Unigene009730_SSR_1	p2	(AG)8	16	69	84
Unigene009747	Unigene009747_SSR_1	p2	(TA)8	16	165	180
Unigene009762	Unigene009762_SSR_1	p1	(T)13	13	110	122
Unigene009763	Unigene009763_SSR_1	p1	(A)10	10	80	89
Unigene009769	Unigene009769_SSR_1	p2	(AG)6	12	220	231
Unigene009782	Unigene009782_SSR_1	p1	(T)14	14	1	14
Unigene009782	Unigene009782_SSR_2	p1	(A)10	10	188	197
Unigene009784	Unigene009784_SSR_1	p3	(TTC)6	18	217	234
Unigene009786	Unigene009786_SSR_1	p2	(GT)8	16	230	245
Unigene009800	Unigene009800_SSR_1	p1	(T)10	10	103	112
Unigene009801	Unigene009801_SSR_1	p1	(A)10	10	228	237
Unigene009820	Unigene009820_SSR_1	p2	(CT)12	24	47	70
Unigene009823	Unigene009823_SSR_1	p2	(AT)6	12	204	215
Unigene009833	Unigene009833_SSR_1	p2	(AT)8	16	132	147
Unigene009836	Unigene009836_SSR_1	c	(AG)7aaagaggagaag(GAA)9	53	78	130
Unigene009839	Unigene009839_SSR_1	p5	(TCTTT)5	25	8	32
Unigene009845	Unigene009845_SSR_1	p1	(T)10	10	1	10
Unigene009856	Unigene009856_SSR_1	p2	(AG)8	16	172	187
Unigene009864	Unigene009864_SSR_1	p3	(ACA)6	18	78	95
Unigene009868	Unigene009868_SSR_1	p1	(A)10	10	139	148
Unigene009880	Unigene009880_SSR_1	p2	(TA)6	12	96	107
Unigene009884	Unigene009884_SSR_1	p2	(GT)13	26	1	26
Unigene009892	Unigene009892_SSR_1	p2	(TA)6	12	53	64
Unigene009900	Unigene009900_SSR_1	p2	(TA)6	12	102	113
Unigene009908	Unigene009908_SSR_1	c	(TA)6tttacacacac(AT)7ggactgtatatgatcgagttatttatgcaagagttcagttaatattt(AC)9(AT)11	124	124	247
Unigene009921	Unigene009921_SSR_1	p2	(GT)7	14	223	236
Unigene009924	Unigene009924_SSR_1	p1	(T)14	14	1	14
Unigene009939	Unigene009939_SSR_1	c	(TG)6tctt(TTC)6	34	69	102
Unigene009956	Unigene009956_SSR_1	p1	(A)11	11	92	102
Unigene009963	Unigene009963_SSR_1	p1	(T)10	10	189	198
Unigene009965	Unigene009965_SSR_1	p2	(AT)6	12	46	57
Unigene009968	Unigene009968_SSR_1	p2	(AT)10	20	70	89
Unigene009969	Unigene009969_SSR_1	p1	(T)10	10	193	202
Unigene009970	Unigene009970_SSR_1	p1	(T)10	10	229	238
Unigene009974	Unigene009974_SSR_1	p4	(AAGA)5	20	200	219
Unigene009987	Unigene009987_SSR_1	c	(TC)6cctcaaaatgtaactctg(CT)8atatattccttcactgatattgttgatttgttggtggaatcggaggttgatgggtggcatttgaagtttttgaaggagaagatctgattaaggagaat(TA)8	160	56	215
Unigene009988	Unigene009988_SSR_1	p2	(CT)6	12	37	48
Unigene009993	Unigene009993_SSR_1	p1	(T)12	12	85	96
Unigene010006	Unigene010006_SSR_1	p2	(TC)14	28	209	236
Unigene010008	Unigene010008_SSR_1	p2	(AT)10	20	1	20
Unigene010029	Unigene010029_SSR_1	p2	(AC)10	20	88	107
Unigene010030	Unigene010030_SSR_1	p2	(AC)11	22	167	188
Unigene010047	Unigene010047_SSR_1	p2	(CT)7	14	53	66
Unigene010052	Unigene010052_SSR_1	p1	(A)10	10	238	247
Unigene010072	Unigene010072_SSR_1	p1	(A)17	17	232	248
Unigene010074	Unigene010074_SSR_1	p1	(A)16	16	233	248
Unigene010079	Unigene010079_SSR_1	p2	(AT)6	12	219	230
Unigene010084	Unigene010084_SSR_1	p3	(ACA)5	15	63	77
Unigene010101	Unigene010101_SSR_1	p4	(AAAT)5	20	86	105
Unigene010107	Unigene010107_SSR_1	p1	(A)10	10	223	232
Unigene010108	Unigene010108_SSR_1	c	(TG)8(AG)6	28	126	153
Unigene010114	Unigene010114_SSR_1	p2	(GA)12	24	208	231
Unigene010119	Unigene010119_SSR_1	p2	(CT)8	16	122	137
Unigene010124	Unigene010124_SSR_1	p4	(ATAC)9	36	210	245
Unigene010128	Unigene010128_SSR_1	p2	(GA)6	12	114	125
Unigene010134	Unigene010134_SSR_1	p2	(TA)9	18	108	125
Unigene010135	Unigene010135_SSR_1	c	(A)10caaaaaacaaaaaaac(A)10	36	147	182
Unigene010144	Unigene010144_SSR_1	c	(CT)8(AT)11	38	210	247
Unigene010150	Unigene010150_SSR_1	c	(TC)11c(CT)6	35	85	119
Unigene010158	Unigene010158_SSR_1	c	(TA)10tgtat(AG)7gtacacccaaagggaatgctacacctacatattgtacagggcttcatctgtgtgtctctatatgtat(AG)7	120	74	193
Unigene010161	Unigene010161_SSR_1	p2	(AT)7	14	149	162
Unigene010172	Unigene010172_SSR_1	p4	(TTTA)5	20	41	60
Unigene010185	Unigene010185_SSR_1	p1	(A)18	18	1	18
Unigene010189	Unigene010189_SSR_1	c	(A)12cttttttcatgacaaaagaaacgagactacaaaattgagccagccattaggcaatggagtagtcctccctcattcacctgaagg(A)10	106	90	195
Unigene010191	Unigene010191_SSR_1	p2	(AT)10	20	227	246
Unigene010209	Unigene010209_SSR_1	p2	(TC)8	16	12	27
Unigene010245	Unigene010245_SSR_1	p3	(AAG)6	18	163	180
Unigene010247	Unigene010247_SSR_1	p2	(AG)14	28	1	28
Unigene010253	Unigene010253_SSR_1	p3	(TTC)9	27	131	157
Unigene010268	Unigene010268_SSR_1	p1	(T)14	14	1	14
Unigene010273	Unigene010273_SSR_1	p2	(AG)17	34	216	249
Unigene010281	Unigene010281_SSR_1	c	(TC)10tatatatatattctctacca(TG)7	54	105	158
Unigene010294	Unigene010294_SSR_1	c	(TG)7(AG)12	38	1	38
Unigene010304	Unigene010304_SSR_1	c	(TA)10(T)10	30	158	187
Unigene010317	Unigene010317_SSR_1	p3	(CAC)7	21	97	117
Unigene010317	Unigene010317_SSR_2	p3	(CCA)7	21	228	248
Unigene010318	Unigene010318_SSR_1	p3	(CTC)5	15	11	25
Unigene010319	Unigene010319_SSR_1	p1	(A)12	12	238	249
Unigene010350	Unigene010350_SSR_1	p1	(A)14	14	1	14
Unigene010384	Unigene010384_SSR_1	p2	(AT)10	20	84	103
Unigene010393	Unigene010393_SSR_1	p1	(A)10	10	232	241
Unigene010397	Unigene010397_SSR_1	p2	(TC)8	16	55	70
Unigene010403	Unigene010403_SSR_1	p2	(AT)6	12	12	23
Unigene010415	Unigene010415_SSR_1	p2	(TG)7	14	155	168
Unigene010421	Unigene010421_SSR_1	p1	(A)10	10	34	43
Unigene010421	Unigene010421_SSR_2	p2	(AG)11	22	229	250
Unigene010428	Unigene010428_SSR_1	p1	(A)16	16	235	250
Unigene010439	Unigene010439_SSR_1	p1	(G)11	11	1	11
Unigene010478	Unigene010478_SSR_1	p1	(A)10	10	64	73
Unigene010478	Unigene010478_SSR_2	p1	(T)13	13	179	191
Unigene010482	Unigene010482_SSR_1	p2	(TG)9	18	6	23
Unigene010492	Unigene010492_SSR_1	p2	(CT)13	26	211	236
Unigene010508	Unigene010508_SSR_1	p2	(GA)12	24	17	40
Unigene010523	Unigene010523_SSR_1	p1	(A)10	10	34	43
Unigene010526	Unigene010526_SSR_1	p1	(A)10	10	89	98
Unigene010541	Unigene010541_SSR_1	p3	(TCC)5	15	227	241
Unigene010542	Unigene010542_SSR_1	p2	(TA)8	16	1	16
Unigene010543	Unigene010543_SSR_1	p2	(TA)13	26	93	118
Unigene010548	Unigene010548_SSR_1	p1	(T)10	10	242	251
Unigene010557	Unigene010557_SSR_1	p1	(T)12	12	1	12
Unigene010563	Unigene010563_SSR_1	p2	(AC)7	14	92	105
Unigene010565	Unigene010565_SSR_1	p1	(A)24	24	1	24
Unigene010568	Unigene010568_SSR_1	p2	(GT)8	16	166	181
Unigene010578	Unigene010578_SSR_1	p1	(T)11	11	226	236
Unigene010585	Unigene010585_SSR_1	p2	(AG)6	12	148	159
Unigene010588	Unigene010588_SSR_1	p2	(AG)7	14	108	121
Unigene010599	Unigene010599_SSR_1	p2	(AG)18	36	215	250
Unigene010600	Unigene010600_SSR_1	p1	(T)18	18	234	251
Unigene010604	Unigene010604_SSR_1	p2	(TA)6	12	61	72
Unigene010608	Unigene010608_SSR_1	p1	(T)15	15	1	15
Unigene010611	Unigene010611_SSR_1	p2	(GA)9	18	99	116
Unigene010630	Unigene010630_SSR_1	p2	(TG)13	26	227	252
Unigene010652	Unigene010652_SSR_1	p2	(TA)11	22	121	142
Unigene010655	Unigene010655_SSR_1	p2	(AG)13	26	192	217
Unigene010662	Unigene010662_SSR_1	c	(TA)7cacacacatacacacacttacaacttagataaacttttgtaataa(TC)6	71	172	242
Unigene010669	Unigene010669_SSR_1	p1	(A)19	19	234	252
Unigene010670	Unigene010670_SSR_1	p2	(CT)8	16	179	194
Unigene010689	Unigene010689_SSR_1	p3	(CAA)7	21	76	96
Unigene010707	Unigene010707_SSR_1	p2	(TC)11	22	47	68
Unigene010713	Unigene010713_SSR_1	p2	(GA)12	24	220	243
Unigene010723	Unigene010723_SSR_1	p2	(TA)9	18	98	115
Unigene010731	Unigene010731_SSR_1	p2	(AG)7	14	205	218
Unigene010738	Unigene010738_SSR_1	c	(AC)6atacacacac(AT)9	40	49	88
Unigene010742	Unigene010742_SSR_1	p2	(GA)6	12	200	211
Unigene010743	Unigene010743_SSR_1	p2	(CT)7	14	91	104
Unigene010752	Unigene010752_SSR_1	p2	(TG)9	18	120	137
Unigene010752	Unigene010752_SSR_2	p1	(A)14	14	240	253
Unigene010758	Unigene010758_SSR_1	p1	(T)15	15	65	79
Unigene010784	Unigene010784_SSR_1	p2	(AT)8	16	220	235
Unigene010793	Unigene010793_SSR_1	c	(A)16cataactca(AAT)6	43	188	230
Unigene010808	Unigene010808_SSR_1	p1	(A)11	11	31	41
Unigene010811	Unigene010811_SSR_1	p1	(T)11	11	88	98
Unigene010821	Unigene010821_SSR_1	p2	(AG)9	18	103	120
Unigene010821	Unigene010821_SSR_2	p1	(T)10	10	226	235
Unigene010828	Unigene010828_SSR_1	c	(AT)10ac(AG)11	44	209	252
Unigene010835	Unigene010835_SSR_1	p2	(AT)12	24	124	147
Unigene010849	Unigene010849_SSR_1	p1	(T)11	11	183	193
Unigene010863	Unigene010863_SSR_1	p2	(TC)11	22	163	184
Unigene010869	Unigene010869_SSR_1	p2	(AC)6	12	134	145
Unigene010870	Unigene010870_SSR_1	p2	(GA)9	18	58	75
Unigene010875	Unigene010875_SSR_1	p1	(T)23	23	232	254
Unigene010883	Unigene010883_SSR_1	p1	(A)10	10	182	191
Unigene010910	Unigene010910_SSR_1	c	(T)10agtttctttattatattaaacagaggaaagcaggggattccatataattactatatcaattactgctc(TA)6	90	112	201
Unigene010911	Unigene010911_SSR_1	p2	(AT)9	18	232	249
Unigene010912	Unigene010912_SSR_1	p1	(A)15	15	240	254
Unigene010920	Unigene010920_SSR_1	p2	(TC)13	26	10	35
Unigene010921	Unigene010921_SSR_1	p3	(TTC)7	21	208	228
Unigene010924	Unigene010924_SSR_1	p2	(TC)7	14	29	42
Unigene010958	Unigene010958_SSR_1	p2	(GT)6	12	238	249
Unigene010966	Unigene010966_SSR_1	p1	(A)13	13	170	182
Unigene010978	Unigene010978_SSR_1	c	(TG)6(TA)6tgtataa(AG)18	67	188	254
Unigene011007	Unigene011007_SSR_1	p2	(AG)6	12	27	38
Unigene011010	Unigene011010_SSR_1	p1	(T)11	11	107	117
Unigene011016	Unigene011016_SSR_1	p2	(AC)8	16	160	175
Unigene011044	Unigene011044_SSR_1	p1	(A)10	10	191	200
Unigene011049	Unigene011049_SSR_1	p2	(GA)14	28	1	28
Unigene011063	Unigene011063_SSR_1	c	(ATC)5tccctttctatgtgatgagcgcgctatataatatac(AT)9	69	26	94
Unigene011063	Unigene011063_SSR_2	p1	(A)14	14	242	255
Unigene011080	Unigene011080_SSR_1	p2	(CT)11	22	30	51
Unigene011083	Unigene011083_SSR_1	p2	(AC)10	20	1	20
Unigene011090	Unigene011090_SSR_1	p2	(GA)9	18	1	18
Unigene011095	Unigene011095_SSR_1	p1	(A)11	11	44	54
Unigene011099	Unigene011099_SSR_1	c	(TG)6cgcgtgtgtgt(GA)6	35	131	165
Unigene011108	Unigene011108_SSR_1	p1	(T)13	13	29	41
Unigene011108	Unigene011108_SSR_2	p2	(AC)8	16	214	229
Unigene011138	Unigene011138_SSR_1	p1	(A)11	11	6	16
Unigene011140	Unigene011140_SSR_1	p2	(AG)10	20	48	67
Unigene011147	Unigene011147_SSR_1	p1	(A)10	10	247	256
Unigene011155	Unigene011155_SSR_1	p2	(AG)7	14	93	106
Unigene011164	Unigene011164_SSR_1	p2	(CT)10	20	47	66
Unigene011167	Unigene011167_SSR_1	p1	(A)10	10	37	46
Unigene011184	Unigene011184_SSR_1	p3	(CTT)6	18	169	186
Unigene011185	Unigene011185_SSR_1	c*	(T)10(TG)6*	21	160	180
Unigene011194	Unigene011194_SSR_1	p1	(A)15	15	1	15
Unigene011194	Unigene011194_SSR_2	p1	(A)17	17	135	151
Unigene011200	Unigene011200_SSR_1	p1	(T)10	10	72	81
Unigene011224	Unigene011224_SSR_1	p1	(T)10	10	241	250
Unigene011249	Unigene011249_SSR_1	p1	(A)10	10	41	50
Unigene011251	Unigene011251_SSR_1	p3	(TGA)5	15	43	57
Unigene011265	Unigene011265_SSR_1	p2	(GA)11	22	213	234
Unigene011267	Unigene011267_SSR_1	p1	(A)14	14	53	66
Unigene011276	Unigene011276_SSR_1	p1	(T)11	11	20	30
Unigene011276	Unigene011276_SSR_2	p2	(AT)9	18	164	181
Unigene011277	Unigene011277_SSR_1	c	(T)11(A)11	22	80	101
Unigene011283	Unigene011283_SSR_1	p2	(TC)7	14	81	94
Unigene011290	Unigene011290_SSR_1	p2	(TC)11	22	89	110
Unigene011296	Unigene011296_SSR_1	p5	(ATACC)5	25	141	165
Unigene011304	Unigene011304_SSR_1	p2	(TC)7	14	74	87
Unigene011314	Unigene011314_SSR_1	p2	(AT)13	26	92	117
Unigene011318	Unigene011318_SSR_1	p1	(T)10	10	113	122
Unigene011318	Unigene011318_SSR_2	p1	(A)10	10	238	247
Unigene011331	Unigene011331_SSR_1	p2	(CT)6	12	222	233
Unigene011351	Unigene011351_SSR_1	p2	(TC)11	22	236	257
Unigene011354	Unigene011354_SSR_1	p2	(TA)6	12	129	140
Unigene011360	Unigene011360_SSR_1	p2	(AG)7	14	156	169
Unigene011392	Unigene011392_SSR_1	c	(AT)6gtgtgtgtac(AT)10	42	174	215
Unigene011394	Unigene011394_SSR_1	p1	(T)10	10	166	175
Unigene011407	Unigene011407_SSR_1	p2	(TA)12	24	137	160
Unigene011410	Unigene011410_SSR_1	p1	(A)10	10	48	57
Unigene011411	Unigene011411_SSR_1	p2	(CT)8	16	111	126
Unigene011420	Unigene011420_SSR_1	p2	(CT)7	14	32	45
Unigene011430	Unigene011430_SSR_1	p2	(GA)17	34	225	258
Unigene011434	Unigene011434_SSR_1	p2	(CT)6	12	131	142
Unigene011439	Unigene011439_SSR_1	c	(GTT)5attgcgattgtaattcaatgaaggcttcgaataaatccccacttatcc(A)10	73	12	84
Unigene011454	Unigene011454_SSR_1	p1	(T)10	10	240	249
Unigene011464	Unigene011464_SSR_1	c	(CT)8acatatatatacacgaaacacatattgatatatctatttcccttcatt(TC)7	78	174	251
Unigene011492	Unigene011492_SSR_1	p1	(T)10	10	250	259
Unigene011504	Unigene011504_SSR_1	p2	(CT)7	14	5	18
Unigene011506	Unigene011506_SSR_1	p2	(CT)8	16	33	48
Unigene011515	Unigene011515_SSR_1	p2	(CT)7	14	137	150
Unigene011527	Unigene011527_SSR_1	p2	(TC)7	14	246	259
Unigene011528	Unigene011528_SSR_1	p1	(T)11	11	47	57
Unigene011536	Unigene011536_SSR_1	p1	(A)12	12	191	202
Unigene011552	Unigene011552_SSR_1	p1	(A)15	15	245	259
Unigene011562	Unigene011562_SSR_1	p3	(TGA)8	24	129	152
Unigene011570	Unigene011570_SSR_1	c	(CT)6cactca(CT)9ccaactacagagcgaccactcttc(CT)12	84	104	187
Unigene011571	Unigene011571_SSR_1	p1	(T)15	15	245	259
Unigene011577	Unigene011577_SSR_1	p2	(AT)10	20	239	258
Unigene011581	Unigene011581_SSR_1	c	(TG)6ttt(GA)7	29	190	218
Unigene011586	Unigene011586_SSR_1	c	(TC)7(AC)9aaacacacagcttttacttatcccttcttcttcctctaaataaacaatc(T)16	97	78	174
Unigene011587	Unigene011587_SSR_1	p2	(TC)11	22	24	45
Unigene011615	Unigene011615_SSR_1	p2	(CT)6	12	115	126
Unigene011616	Unigene011616_SSR_1	p2	(TA)9	18	75	92
Unigene011625	Unigene011625_SSR_1	p1	(A)11	11	203	213
Unigene011637	Unigene011637_SSR_1	p3	(CAT)10	30	15	44
Unigene011656	Unigene011656_SSR_1	p2	(AG)6	12	47	58
Unigene011659	Unigene011659_SSR_1	p1	(T)17	17	244	260
Unigene011664	Unigene011664_SSR_1	c	(GA)7c(AG)6aaaccgatccggagtgtgtt(GA)7	61	74	134
Unigene011678	Unigene011678_SSR_1	p2	(CT)10	20	1	20
Unigene011680	Unigene011680_SSR_1	p2	(AG)16	32	182	213
Unigene011683	Unigene011683_SSR_1	c	(T)12ggtgggtacgaagagggaaaaattcaaacgaagttatagcctatagaattgacacaattttggatcacttgttgaaaagatagaagaatgaa(AG)15	134	53	186
Unigene011691	Unigene011691_SSR_1	p1	(A)10	10	242	251
Unigene011709	Unigene011709_SSR_1	p2	(CT)13	26	149	174
Unigene011718	Unigene011718_SSR_1	p3	(TTC)5	15	120	134
Unigene011728	Unigene011728_SSR_1	p1	(T)17	17	244	260
Unigene011743	Unigene011743_SSR_1	p2	(TA)6	12	174	185
Unigene011757	Unigene011757_SSR_1	p2	(GA)6	12	13	24
Unigene011758	Unigene011758_SSR_1	p1	(T)10	10	163	172
Unigene011759	Unigene011759_SSR_1	p2	(TA)6	12	129	140
Unigene011772	Unigene011772_SSR_1	p2	(CT)9	18	1	18
Unigene011781	Unigene011781_SSR_1	p1	(A)12	12	175	186
Unigene011785	Unigene011785_SSR_1	p2	(CT)9	18	29	46
Unigene011787	Unigene011787_SSR_1	p2	(AC)7	14	111	124
Unigene011790	Unigene011790_SSR_1	p1	(T)11	11	241	251
Unigene011799	Unigene011799_SSR_1	p1	(T)12	12	162	173
Unigene011803	Unigene011803_SSR_1	c	(AT)7(AC)6	26	119	144
Unigene011806	Unigene011806_SSR_1	p3	(TTA)5	15	196	210
Unigene011809	Unigene011809_SSR_1	c	(T)14acagtataattaaataaattggtatgtgttgttttaatattttgttataattgattatttgaa(AT)6	89	133	221
Unigene011812	Unigene011812_SSR_1	p2	(GA)6	12	247	258
Unigene011819	Unigene011819_SSR_1	p1	(A)17	17	1	17
Unigene011819	Unigene011819_SSR_2	p1	(A)17	17	221	237
Unigene011826	Unigene011826_SSR_1	p1	(T)10	10	4	13
Unigene011829	Unigene011829_SSR_1	p1	(T)11	11	30	40
Unigene011834	Unigene011834_SSR_1	p2	(GA)10	20	168	187
Unigene011851	Unigene011851_SSR_1	c*	(AG)6(AGA)10*	40	166	205
Unigene011861	Unigene011861_SSR_1	p1	(T)11	11	212	222
Unigene011872	Unigene011872_SSR_1	p2	(AC)7	14	103	116
Unigene011874	Unigene011874_SSR_1	p2	(CT)8	16	44	59
Unigene011882	Unigene011882_SSR_1	p2	(CT)8	16	242	257
Unigene011899	Unigene011899_SSR_1	p2	(AC)7	14	222	235
Unigene011900	Unigene011900_SSR_1	p2	(GA)10	20	156	175
Unigene011927	Unigene011927_SSR_1	p2	(AT)8	16	57	72
Unigene011937	Unigene011937_SSR_1	p1	(T)10	10	9	18
Unigene011939	Unigene011939_SSR_1	p2	(TC)7	14	12	25
Unigene011957	Unigene011957_SSR_1	p2	(TC)18	36	227	262
Unigene011964	Unigene011964_SSR_1	p2	(CT)10	20	216	235
Unigene011971	Unigene011971_SSR_1	p2	(AC)6	12	101	112
Unigene011982	Unigene011982_SSR_1	p4	(TATG)6	24	161	184
Unigene011997	Unigene011997_SSR_1	p1	(T)17	17	246	262
Unigene012002	Unigene012002_SSR_1	p2	(TC)6	12	32	43
Unigene012012	Unigene012012_SSR_1	p2	(TC)12	24	223	246
Unigene012015	Unigene012015_SSR_1	p3	(TGG)5	15	72	86
Unigene012016	Unigene012016_SSR_1	c	(AT)6(AC)7aa(AC)6	40	84	123
Unigene012018	Unigene012018_SSR_1	p1	(A)10	10	92	101
Unigene012022	Unigene012022_SSR_1	p2	(AT)6	12	56	67
Unigene012034	Unigene012034_SSR_1	p2	(CT)7	14	6	19
Unigene012041	Unigene012041_SSR_1	p2	(AT)8	16	179	194
Unigene012054	Unigene012054_SSR_1	p3	(TGA)5	15	117	131
Unigene012070	Unigene012070_SSR_1	p1	(T)11	11	7	17
Unigene012080	Unigene012080_SSR_1	c	(TG)7tatgtgtgtgtgtatatatat(AG)8	51	27	77
Unigene012086	Unigene012086_SSR_1	p1	(T)11	11	193	203
Unigene012099	Unigene012099_SSR_1	c	(TC)6tt(TC)7	28	38	65
Unigene012103	Unigene012103_SSR_1	p1	(A)11	11	70	80
Unigene012109	Unigene012109_SSR_1	p3	(AAT)13	39	225	263
Unigene012113	Unigene012113_SSR_1	p2	(AC)8	16	67	82
Unigene012113	Unigene012113_SSR_2	p2	(AT)13	26	238	263
Unigene012119	Unigene012119_SSR_1	p2	(AG)7	14	223	236
Unigene012128	Unigene012128_SSR_1	c	(CT)9caactacagagcg(CT)6ggcagccgctcacaacca(CT)15	91	73	163
Unigene012133	Unigene012133_SSR_1	c*	(AT)6(TATG)5*	29	71	99
Unigene012145	Unigene012145_SSR_1	p2	(TG)8	16	95	110
Unigene012146	Unigene012146_SSR_1	p2	(AC)6	12	161	172
Unigene012154	Unigene012154_SSR_1	p2	(AC)8	16	185	200
Unigene012156	Unigene012156_SSR_1	p2	(AG)11	22	242	263
Unigene012159	Unigene012159_SSR_1	p1	(T)24	24	241	264
Unigene012166	Unigene012166_SSR_1	p1	(T)14	14	1	14
Unigene012166	Unigene012166_SSR_2	p2	(TG)8	16	249	264
Unigene012176	Unigene012176_SSR_1	p2	(GA)6	12	51	62
Unigene012179	Unigene012179_SSR_1	p2	(TC)6	12	8	19
Unigene012185	Unigene012185_SSR_1	p1	(A)10	10	113	122
Unigene012188	Unigene012188_SSR_1	p2	(CT)8	16	163	178
Unigene012190	Unigene012190_SSR_1	p1	(T)11	11	164	174
Unigene012192	Unigene012192_SSR_1	p3	(AAT)10	30	219	248
Unigene012201	Unigene012201_SSR_1	c	(AC)6(TC)6	24	213	236
Unigene012210	Unigene012210_SSR_1	c	(GAG)5tcagcattgtaaaatctgagcctaacaattt(TC)6	58	191	248
Unigene012237	Unigene012237_SSR_1	p1	(T)14	14	1	14
Unigene012268	Unigene012268_SSR_1	p2	(AG)10	20	226	245
Unigene012305	Unigene012305_SSR_1	p2	(TA)8	16	182	197
Unigene012311	Unigene012311_SSR_1	p2	(TA)6	12	157	168
Unigene012318	Unigene012318_SSR_1	p1	(A)10	10	44	53
Unigene012319	Unigene012319_SSR_1	p1	(T)11	11	148	158
Unigene012333	Unigene012333_SSR_1	p2	(TG)7	14	172	185
Unigene012342	Unigene012342_SSR_1	p1	(A)13	13	254	266
Unigene012352	Unigene012352_SSR_1	p3	(CTT)5	15	123	137
Unigene012357	Unigene012357_SSR_1	p2	(GA)17	34	95	128
Unigene012359	Unigene012359_SSR_1	p1	(A)14	14	168	181
Unigene012360	Unigene012360_SSR_1	p2	(CT)6	12	105	116
Unigene012381	Unigene012381_SSR_1	p2	(AT)7	14	27	40
Unigene012383	Unigene012383_SSR_1	c	(A)10gaaagaaaaaaaagaatattctgcaactcataaatgacatgtcacacattatcaaagccttcttttttc(T)11	90	172	261
Unigene012397	Unigene012397_SSR_1	p2	(AG)10	20	84	103
Unigene012400	Unigene012400_SSR_1	p1	(A)16	16	251	266
Unigene012401	Unigene012401_SSR_1	p5	(GAAAG)5	25	190	214
Unigene012407	Unigene012407_SSR_1	c	(CT)10catacacacagtcacacacacaatgcctacactaa(AT)8	71	47	117
Unigene012418	Unigene012418_SSR_1	p1	(A)11	11	78	88
Unigene012429	Unigene012429_SSR_1	p1	(T)17	17	250	266
Unigene012446	Unigene012446_SSR_1	p1	(T)11	11	256	266
Unigene012467	Unigene012467_SSR_1	c	(A)11tttcaggtatgaattcgtatggagaaagaaagacgagcatataatattccggtatatttgtagaaaagattaacaacagaaggaagaagg(A)13	114	139	252
Unigene012471	Unigene012471_SSR_1	p2	(TC)16	32	231	262
Unigene012482	Unigene012482_SSR_1	p2	(CT)9	18	1	18
Unigene012489	Unigene012489_SSR_1	p2	(CT)15	30	1	30
Unigene012489	Unigene012489_SSR_2	c	(TA)8(GA)8ttagctatcgttttatgt(A)10	60	155	214
Unigene012490	Unigene012490_SSR_1	p1	(A)10	10	230	239
Unigene012499	Unigene012499_SSR_1	p2	(AT)12	24	6	29
Unigene012507	Unigene012507_SSR_1	p2	(AT)12	24	217	240
Unigene012519	Unigene012519_SSR_1	c	(CT)9ccttctttatttctaacattaactcacccttcaccaaagccctatataggggtacatacttaattatatcatccctttctctttctt(ATG)7	126	84	209
Unigene012520	Unigene012520_SSR_1	p1	(T)10	10	1	10
Unigene012523	Unigene012523_SSR_1	p2	(AG)15	30	238	267
Unigene012526	Unigene012526_SSR_1	p1	(A)10	10	132	141
Unigene012534	Unigene012534_SSR_1	p1	(A)10	10	129	138
Unigene012545	Unigene012545_SSR_1	p1	(T)14	14	253	266
Unigene012548	Unigene012548_SSR_1	p1	(A)14	14	1	14
Unigene012548	Unigene012548_SSR_2	p2	(GA)18	36	232	267
Unigene012551	Unigene012551_SSR_1	p2	(TG)11	22	130	151
Unigene012553	Unigene012553_SSR_1	c	(TG)6tat(AG)9	33	188	220
Unigene012564	Unigene012564_SSR_1	c	(AT)7acacacac(AT)8	38	90	127
Unigene012591	Unigene012591_SSR_1	p2	(CT)12	24	53	76
Unigene012593	Unigene012593_SSR_1	p3	(CCT)5	15	2	16
Unigene012599	Unigene012599_SSR_1	p1	(T)10	10	93	102
Unigene012613	Unigene012613_SSR_1	p1	(A)12	12	1	12
Unigene012622	Unigene012622_SSR_1	p1	(T)13	13	217	229
Unigene012623	Unigene012623_SSR_1	c*	(A)13caaacaaacctttg(A)11(AAAC)5*ccttg(A)10	70	1	70
Unigene012627	Unigene012627_SSR_1	p1	(A)16	16	1	16
Unigene012632	Unigene012632_SSR_1	p1	(A)12	12	202	213
Unigene012633	Unigene012633_SSR_1	p3	(ACC)5	15	28	42
Unigene012634	Unigene012634_SSR_1	p2	(TC)6	12	50	61
Unigene012646	Unigene012646_SSR_1	p2	(AC)10	20	51	70
Unigene012648	Unigene012648_SSR_1	p1	(A)10	10	137	146
Unigene012662	Unigene012662_SSR_1	p2	(AG)12	24	208	231
Unigene012663	Unigene012663_SSR_1	p2	(AG)6	12	181	192
Unigene012667	Unigene012667_SSR_1	p2	(TA)6	12	223	234
Unigene012685	Unigene012685_SSR_1	p2	(AT)8	16	1	16
Unigene012688	Unigene012688_SSR_1	c	(AG)6aagctggttacagatctctg(GA)8	48	116	163
Unigene012709	Unigene012709_SSR_1	p2	(TA)6	12	91	102
Unigene012736	Unigene012736_SSR_1	p2	(AG)6	12	125	136
Unigene012741	Unigene012741_SSR_1	p2	(AT)6	12	67	78
Unigene012741	Unigene012741_SSR_2	p2	(AG)7	14	208	221
Unigene012742	Unigene012742_SSR_1	p2	(CA)6	12	63	74
Unigene012743	Unigene012743_SSR_1	p1	(T)12	12	160	171
Unigene012744	Unigene012744_SSR_1	p2	(TG)10	20	26	45
Unigene012744	Unigene012744_SSR_2	p2	(GA)10	20	210	229
Unigene012754	Unigene012754_SSR_1	p2	(CT)6	12	40	51
Unigene012791	Unigene012791_SSR_1	p2	(CA)8	16	98	113
Unigene012799	Unigene012799_SSR_1	p2	(AG)8	16	213	228
Unigene012810	Unigene012810_SSR_1	p2	(AT)6	12	139	150
Unigene012821	Unigene012821_SSR_1	p2	(TG)18	36	1	36
Unigene012841	Unigene012841_SSR_1	c	(AG)7gggtgtaggggttggtggaggtgagagaatttttacaagtttctcactcttttttccctaaaaggtttaaaggg(TC)6	100	140	239
Unigene012843	Unigene012843_SSR_1	p2	(CT)12	24	180	203
Unigene012857	Unigene012857_SSR_1	p2	(GA)8	16	200	215
Unigene012865	Unigene012865_SSR_1	p3	(ATT)5	15	1	15
Unigene012876	Unigene012876_SSR_1	p1	(A)11	11	90	100
Unigene012877	Unigene012877_SSR_1	p1	(A)11	11	50	60
Unigene012878	Unigene012878_SSR_1	p1	(A)25	25	1	25
Unigene012896	Unigene012896_SSR_1	p1	(T)10	10	204	213
Unigene012900	Unigene012900_SSR_1	p1	(T)25	25	247	271
Unigene012905	Unigene012905_SSR_1	p2	(GT)10	20	109	128
Unigene012910	Unigene012910_SSR_1	p1	(A)10	10	135	144
Unigene012920	Unigene012920_SSR_1	p2	(TG)6	12	153	164
Unigene012923	Unigene012923_SSR_1	p2	(TC)18	36	1	36
Unigene012924	Unigene012924_SSR_1	p2	(TC)7	14	33	46
Unigene012930	Unigene012930_SSR_1	p2	(AC)6	12	112	123
Unigene012931	Unigene012931_SSR_1	p1	(T)19	19	253	271
Unigene012933	Unigene012933_SSR_1	c	(CT)9(AT)9	36	1	36
Unigene012943	Unigene012943_SSR_1	c	(TA)6tcacacaaaggatttcagtcctctcaacccatgccttgataatgtgaatctagctataccagtataccacgcaacacatgtgca(CT)8	112	29	140
Unigene012946	Unigene012946_SSR_1	p1	(T)12	12	1	12
Unigene012948	Unigene012948_SSR_1	p2	(TA)10	20	180	199
Unigene012953	Unigene012953_SSR_1	p1	(T)10	10	83	92
Unigene012959	Unigene012959_SSR_1	c	(T)15aacagaaatgtgctttttccacataaacac(CT)14	73	13	85
Unigene012960	Unigene012960_SSR_1	p1	(T)10	10	1	10
Unigene012967	Unigene012967_SSR_1	p3	(CTT)7	21	107	127
Unigene012986	Unigene012986_SSR_1	p2	(TC)6	12	68	79
Unigene012986	Unigene012986_SSR_2	p2	(TG)6	12	238	249
Unigene012988	Unigene012988_SSR_1	c	(AC)6(AT)7	26	173	198
Unigene012989	Unigene012989_SSR_1	p2	(GT)6	12	98	109
Unigene012999	Unigene012999_SSR_1	p3	(CTG)7	21	195	215
Unigene013014	Unigene013014_SSR_1	p2	(TC)18	36	1	36
Unigene013023	Unigene013023_SSR_1	p2	(CT)17	34	238	271
Unigene013033	Unigene013033_SSR_1	p2	(TA)13	26	142	167
Unigene013042	Unigene013042_SSR_1	p1	(T)19	19	254	272
Unigene013045	Unigene013045_SSR_1	p2	(AC)6	12	34	45
Unigene013058	Unigene013058_SSR_1	p2	(CT)8	16	22	37
Unigene013062	Unigene013062_SSR_1	p2	(GA)7	14	18	31
Unigene013073	Unigene013073_SSR_1	p1	(T)17	17	93	109
Unigene013109	Unigene013109_SSR_1	c	(AT)7gtataggtgtgtgaaatgagagacctatcatttcatcttcctcatttcttttctcttctcttcacttt(TC)14	110	135	244
Unigene013112	Unigene013112_SSR_1	c	(AT)9(AC)11	40	1	40
Unigene013116	Unigene013116_SSR_1	p1	(T)13	13	210	222
Unigene013120	Unigene013120_SSR_1	p1	(T)12	12	72	83
Unigene013122	Unigene013122_SSR_1	p3	(GAA)6	18	229	246
Unigene013126	Unigene013126_SSR_1	p1	(A)15	15	1	15
Unigene013137	Unigene013137_SSR_1	p2	(AG)16	32	187	218
Unigene013145	Unigene013145_SSR_1	p3	(CTT)8	24	89	112
Unigene013146	Unigene013146_SSR_1	c	(TA)9ga(GT)10	40	38	77
Unigene013147	Unigene013147_SSR_1	p2	(AG)16	32	213	244
Unigene013158	Unigene013158_SSR_1	c	(TAT)6(TGT)9	45	43	87
Unigene013159	Unigene013159_SSR_1	p1	(T)15	15	185	199
Unigene013165	Unigene013165_SSR_1	p1	(T)12	12	262	273
Unigene013173	Unigene013173_SSR_1	p2	(GA)8	16	253	268
Unigene013175	Unigene013175_SSR_1	c	(AAT)6tcaatcagatagggccaaacaagacagacacaaatttccccaaatcacgacatttatcacacctgaacc(AT)9agacacacacgaatgtgtatacagtggtatacacatag(AT)8	159	70	228
Unigene013178	Unigene013178_SSR_1	p2	(AT)7	14	55	68
Unigene013186	Unigene013186_SSR_1	p2	(TC)6	12	27	38
Unigene013190	Unigene013190_SSR_1	p4	(AAAT)5	20	134	153
Unigene013217	Unigene013217_SSR_1	c	(TG)11(TA)6	34	62	95
Unigene013223	Unigene013223_SSR_1	c	(A)11ttgagaaaagtatgat(A)11	38	4	41
Unigene013226	Unigene013226_SSR_1	p2	(AG)6	12	14	25
Unigene013229	Unigene013229_SSR_1	p1	(T)38	38	1	38
Unigene013249	Unigene013249_SSR_1	p1	(A)10	10	194	203
Unigene013257	Unigene013257_SSR_1	p1	(A)10	10	1	10
Unigene013268	Unigene013268_SSR_1	p2	(GA)8	16	131	146
Unigene013272	Unigene013272_SSR_1	p1	(T)11	11	1	11
Unigene013275	Unigene013275_SSR_1	p2	(TA)11	22	218	239
Unigene013276	Unigene013276_SSR_1	p1	(T)10	10	71	80
Unigene013293	Unigene013293_SSR_1	p3	(TTG)5	15	15	29
Unigene013307	Unigene013307_SSR_1	p1	(A)16	16	259	274
Unigene013315	Unigene013315_SSR_1	p1	(T)15	15	64	78
Unigene013325	Unigene013325_SSR_1	p3	(ACG)5	15	96	110
Unigene013328	Unigene013328_SSR_1	c	(AT)6acatattcttgctgccacttatcacttgag(TA)8	58	200	257
Unigene013329	Unigene013329_SSR_1	p3	(CTT)5	15	78	92
Unigene013336	Unigene013336_SSR_1	p1	(T)19	19	257	275
Unigene013338	Unigene013338_SSR_1	p1	(A)11	11	5	15
Unigene013340	Unigene013340_SSR_1	p2	(GT)16	32	239	270
Unigene013346	Unigene013346_SSR_1	p2	(AG)10	20	224	243
Unigene013349	Unigene013349_SSR_1	p1	(A)11	11	234	244
Unigene013351	Unigene013351_SSR_1	p2	(AC)6	12	79	90
Unigene013355	Unigene013355_SSR_1	p3	(AAT)5	15	123	137
Unigene013357	Unigene013357_SSR_1	p1	(T)18	18	258	275
Unigene013365	Unigene013365_SSR_1	p2	(AT)6	12	96	107
Unigene013366	Unigene013366_SSR_1	p1	(T)10	10	46	55
Unigene013367	Unigene013367_SSR_1	p2	(CT)12	24	79	102
Unigene013368	Unigene013368_SSR_1	p2	(GA)8	16	130	145
Unigene013371	Unigene013371_SSR_1	c	(AG)10gaaatcatccaactaagtgcaccacaataaggagagactagaataagtctgtccaatt(A)10	88	125	212
Unigene013380	Unigene013380_SSR_1	p2	(AG)7	14	72	85
Unigene013383	Unigene013383_SSR_1	p2	(TC)9	18	136	153
Unigene013387	Unigene013387_SSR_1	p2	(AG)11	22	169	190
Unigene013389	Unigene013389_SSR_1	p2	(AG)9	18	26	43
Unigene013390	Unigene013390_SSR_1	p2	(TA)10	20	247	266
Unigene013394	Unigene013394_SSR_1	p4	(AAAT)5	20	109	128
Unigene013404	Unigene013404_SSR_1	p2	(TA)6	12	235	246
Unigene013423	Unigene013423_SSR_1	p1	(T)11	11	156	166
Unigene013425	Unigene013425_SSR_1	p4	(AAAT)6	24	15	38
Unigene013443	Unigene013443_SSR_1	p1	(T)11	11	1	11
Unigene013454	Unigene013454_SSR_1	p2	(AT)6	12	212	223
Unigene013459	Unigene013459_SSR_1	p2	(TG)8	16	114	129
Unigene013463	Unigene013463_SSR_1	p2	(CT)19	38	238	275
Unigene013465	Unigene013465_SSR_1	p1	(T)14	14	1	14
Unigene013466	Unigene013466_SSR_1	p2	(TG)15	30	59	88
Unigene013472	Unigene013472_SSR_1	p1	(T)10	10	36	45
Unigene013472	Unigene013472_SSR_2	p1	(A)14	14	263	276
Unigene013473	Unigene013473_SSR_1	p2	(AG)16	32	77	108
Unigene013482	Unigene013482_SSR_1	p1	(A)11	11	78	88
Unigene013490	Unigene013490_SSR_1	c	(AG)8ggga(AG)8	36	23	58
Unigene013500	Unigene013500_SSR_1	p3	(TTA)5	15	179	193
Unigene013509	Unigene013509_SSR_1	p2	(AT)13	26	250	275
Unigene013537	Unigene013537_SSR_1	p2	(AT)9	18	223	240
Unigene013544	Unigene013544_SSR_1	p1	(A)14	14	163	176
Unigene013547	Unigene013547_SSR_1	p1	(T)10	10	94	103
Unigene013565	Unigene013565_SSR_1	p2	(GA)11	22	215	236
Unigene013575	Unigene013575_SSR_1	p1	(T)11	11	267	277
Unigene013576	Unigene013576_SSR_1	p1	(T)11	11	166	176
Unigene013579	Unigene013579_SSR_1	p3	(TGG)7	21	164	184
Unigene013580	Unigene013580_SSR_1	p2	(TC)9	18	140	157
Unigene013591	Unigene013591_SSR_1	p1	(T)10	10	1	10
Unigene013600	Unigene013600_SSR_1	c	(TG)9(AG)6	30	237	266
Unigene013602	Unigene013602_SSR_1	p1	(T)10	10	26	35
Unigene013610	Unigene013610_SSR_1	p2	(AT)11	22	195	216
Unigene013614	Unigene013614_SSR_1	p1	(A)10	10	1	10
Unigene013614	Unigene013614_SSR_2	p1	(T)10	10	226	235
Unigene013620	Unigene013620_SSR_1	c	(CT)7taatcgaatgctgtggagcaagctccatcataaactccaa(CT)14tttgattgaatgctgtggacaagctccattataaacttcaa(CT)6cccttttgattgaatgctgtggacaagctccatcataaacttcaa(CT)6tgattgaatgctgtggagcaagctccatcataaacttcaa(CT)9	250	27	276
Unigene013625	Unigene013625_SSR_1	p1	(A)17	17	149	165
Unigene013644	Unigene013644_SSR_1	p1	(T)11	11	179	189
Unigene013645	Unigene013645_SSR_1	p3	(TCT)10	30	104	133
Unigene013649	Unigene013649_SSR_1	p1	(T)12	12	1	12
Unigene013651	Unigene013651_SSR_1	p3	(TCT)10	30	231	260
Unigene013660	Unigene013660_SSR_1	p2	(GA)14	28	33	60
Unigene013661	Unigene013661_SSR_1	p1	(T)16	16	1	16
Unigene013666	Unigene013666_SSR_1	c	(TC)8gcgtctacgccggctttccatctctggtctctctctcgcatcgaagccctgtctaagctctatcatacaactata(CT)8cgtgtctaagccggctttccatctctgt(TC)6	147	132	278
Unigene013669	Unigene013669_SSR_1	p2	(CT)14	28	77	104
Unigene013669	Unigene013669_SSR_2	p2	(TC)8	16	207	222
Unigene013672	Unigene013672_SSR_1	p2	(AT)9	18	87	104
Unigene013679	Unigene013679_SSR_1	c	(TC)6gctctctct(CA)7	35	46	80
Unigene013680	Unigene013680_SSR_1	p2	(CA)8	16	174	189
Unigene013686	Unigene013686_SSR_1	c	(AT)7gtatatatatgaacattacatatatgggttaaatactccgactgttagaaataaagaa(AG)15	102	66	167
Unigene013691	Unigene013691_SSR_1	p2	(GA)12	24	113	136
Unigene013692	Unigene013692_SSR_1	p2	(TC)6	12	89	100
Unigene013694	Unigene013694_SSR_1	p1	(A)12	12	267	278
Unigene013699	Unigene013699_SSR_1	c	(AT)7gca(TG)9t(AG)9	54	173	226
Unigene013700	Unigene013700_SSR_1	p6	(TCTCCC)5	30	50	79
Unigene013702	Unigene013702_SSR_1	p2	(CT)8	16	220	235
Unigene013722	Unigene013722_SSR_1	p1	(T)10	10	65	74
Unigene013736	Unigene013736_SSR_1	p3	(TGG)6	18	165	182
Unigene013750	Unigene013750_SSR_1	p2	(AC)7	14	105	118
Unigene013754	Unigene013754_SSR_1	c	(TA)8gtggaggtattgtaatgcattctaaaaaattttaaaaattttattaaggagtctatatgtgtgtgtg(TA)9	101	178	278
Unigene013762	Unigene013762_SSR_1	p1	(T)10	10	270	279
Unigene013769	Unigene013769_SSR_1	p2	(CT)16	32	1	32
Unigene013773	Unigene013773_SSR_1	p2	(CA)9	18	172	189
Unigene013792	Unigene013792_SSR_1	p1	(T)10	10	270	279
Unigene013803	Unigene013803_SSR_1	p1	(A)16	16	263	278
Unigene013805	Unigene013805_SSR_1	p3	(AAT)9	27	28	54
Unigene013809	Unigene013809_SSR_1	p1	(A)10	10	45	54
Unigene013820	Unigene013820_SSR_1	p4	(AAAG)5	20	68	87
Unigene013824	Unigene013824_SSR_1	p1	(A)14	14	1	14
Unigene013833	Unigene013833_SSR_1	p1	(T)10	10	238	247
Unigene013839	Unigene013839_SSR_1	p1	(T)10	10	222	231
Unigene013841	Unigene013841_SSR_1	p2	(CA)7	14	207	220
Unigene013847	Unigene013847_SSR_1	p2	(TC)8	16	43	58
Unigene013849	Unigene013849_SSR_1	p1	(A)15	15	1	15
Unigene013867	Unigene013867_SSR_1	p1	(A)10	10	262	271
Unigene013871	Unigene013871_SSR_1	p2	(CT)8	16	162	177
Unigene013883	Unigene013883_SSR_1	c	(TG)8gcatattaaagtggaatgtaaaggtgc(AG)10	63	27	89
Unigene013888	Unigene013888_SSR_1	p2	(AG)10	20	93	112
Unigene013898	Unigene013898_SSR_1	p1	(T)12	12	119	130
Unigene013946	Unigene013946_SSR_1	p2	(AT)8	16	154	169
Unigene013948	Unigene013948_SSR_1	p2	(CT)6	12	229	240
Unigene013949	Unigene013949_SSR_1	c	(TG)7agagagagagaaggaaaaagaagaagaagagaga(AG)14	76	176	251
Unigene013956	Unigene013956_SSR_1	p2	(GA)16	32	1	32
Unigene013964	Unigene013964_SSR_1	p2	(TC)9	18	1	18
Unigene013976	Unigene013976_SSR_1	p1	(A)11	11	268	278
Unigene013980	Unigene013980_SSR_1	p2	(GA)6	12	85	96
Unigene013987	Unigene013987_SSR_1	p3	(TCT)7	21	16	36
Unigene014005	Unigene014005_SSR_1	p1	(T)10	10	139	148
Unigene014023	Unigene014023_SSR_1	p2	(GA)11	22	1	22
Unigene014033	Unigene014033_SSR_1	p1	(T)10	10	268	277
Unigene014035	Unigene014035_SSR_1	p3	(TTC)5	15	70	84
Unigene014037	Unigene014037_SSR_1	p2	(CT)7	14	44	57
Unigene014040	Unigene014040_SSR_1	p2	(AC)9	18	155	172
Unigene014060	Unigene014060_SSR_1	c	(T)11g(T)10	22	260	281
Unigene014065	Unigene014065_SSR_1	p1	(A)36	36	247	282
Unigene014068	Unigene014068_SSR_1	p2	(GA)6	12	129	140
Unigene014070	Unigene014070_SSR_1	p1	(A)11	11	101	111
Unigene014077	Unigene014077_SSR_1	p2	(AT)12	24	88	111
Unigene014082	Unigene014082_SSR_1	c	(TA)6cacatacacacatagatggcctcttg(TC)8	54	52	105
Unigene014097	Unigene014097_SSR_1	p1	(A)13	13	130	142
Unigene014102	Unigene014102_SSR_1	p4	(ATCA)5	20	56	75
Unigene014109	Unigene014109_SSR_1	p3	(TTG)7	21	79	99
Unigene014110	Unigene014110_SSR_1	c	(AT)7gtaagtgtgtata(TATG)5tgtgtatatata(TG)10	79	40	118
Unigene014113	Unigene014113_SSR_1	p2	(TA)9	18	1	18
Unigene014129	Unigene014129_SSR_1	p2	(TC)10	20	43	62
Unigene014141	Unigene014141_SSR_1	p2	(AT)7	14	88	101
Unigene014141	Unigene014141_SSR_2	p2	(AT)10	20	221	240
Unigene014143	Unigene014143_SSR_1	c	(CT)10(CA)10	40	1	40
Unigene014144	Unigene014144_SSR_1	p2	(CT)7	14	18	31
Unigene014145	Unigene014145_SSR_1	p3	(ACC)6	18	99	116
Unigene014146	Unigene014146_SSR_1	p2	(AT)8	16	128	143
Unigene014148	Unigene014148_SSR_1	p2	(GT)8	16	193	208
Unigene014156	Unigene014156_SSR_1	p1	(T)10	10	111	120
Unigene014159	Unigene014159_SSR_1	p1	(A)10	10	49	58
Unigene014172	Unigene014172_SSR_1	p1	(T)12	12	267	278
Unigene014182	Unigene014182_SSR_1	p2	(TC)9	18	106	123
Unigene014192	Unigene014192_SSR_1	c	(T)10ctttctattttcacacccgaatgttcgtttgatctttttctttttgttttttctttcagggactttttccccccctctgattttcaattg(T)12	112	169	280
Unigene014193	Unigene014193_SSR_1	c	(TA)7g(AT)8	31	175	205
Unigene014211	Unigene014211_SSR_1	p3	(TTC)5	15	164	178
Unigene014218	Unigene014218_SSR_1	p3	(TTC)7	21	136	156
Unigene014222	Unigene014222_SSR_1	p2	(AG)18	36	1	36
Unigene014222	Unigene014222_SSR_2	p2	(AG)18	36	248	283
Unigene014224	Unigene014224_SSR_1	p3	(ATC)6	18	36	53
Unigene014236	Unigene014236_SSR_1	p2	(AG)15	30	253	282
Unigene014237	Unigene014237_SSR_1	p2	(AC)8	16	214	229
Unigene014238	Unigene014238_SSR_1	p1	(T)14	14	1	14
Unigene014255	Unigene014255_SSR_1	p1	(A)10	10	36	45
Unigene014255	Unigene014255_SSR_2	p2	(GA)6	12	238	249
Unigene014270	Unigene014270_SSR_1	p1	(A)11	11	274	284
Unigene014273	Unigene014273_SSR_1	p2	(TC)6	12	33	44
Unigene014276	Unigene014276_SSR_1	p1	(T)11	11	176	186
Unigene014279	Unigene014279_SSR_1	p3	(AGA)5	15	146	160
Unigene014281	Unigene014281_SSR_1	p2	(AT)7	14	258	271
Unigene014294	Unigene014294_SSR_1	c	(TC)7tt(TC)7	30	37	66
Unigene014308	Unigene014308_SSR_1	p1	(T)20	20	1	20
Unigene014311	Unigene014311_SSR_1	p2	(CT)6	12	64	75
Unigene014326	Unigene014326_SSR_1	p2	(GA)10	20	137	156
Unigene014357	Unigene014357_SSR_1	p2	(AG)7	14	271	284
Unigene014363	Unigene014363_SSR_1	p2	(CT)6	12	137	148
Unigene014365	Unigene014365_SSR_1	p1	(A)11	11	35	45
Unigene014368	Unigene014368_SSR_1	p2	(GA)10	20	142	161
Unigene014375	Unigene014375_SSR_1	p2	(GT)8	16	130	145
Unigene014376	Unigene014376_SSR_1	p2	(TC)9	18	268	285
Unigene014378	Unigene014378_SSR_1	p3	(GAG)5	15	177	191
Unigene014381	Unigene014381_SSR_1	p3	(ATT)6	18	211	228
Unigene014389	Unigene014389_SSR_1	c	(CT)18caat(AC)10	60	1	60
Unigene014391	Unigene014391_SSR_1	p1	(T)12	12	85	96
Unigene014393	Unigene014393_SSR_1	c	(AC)9(TC)6gcatgtctgtatctcagctctctctgtca(TC)7tttggtatctcagctctctatcggtcatctctctcccgtctcctctctttctttgtctctctgttttctctctctttctcactg(TC)6gtctc(CT)8atatata(TC)6	209	15	223
Unigene014403	Unigene014403_SSR_1	p2	(AG)6	12	273	284
Unigene014408	Unigene014408_SSR_1	c	(TG)14catgtatatatatacaaaaac(AT)7	63	4	66
Unigene014426	Unigene014426_SSR_1	p2	(GT)7	14	265	278
Unigene014435	Unigene014435_SSR_1	p1	(A)16	16	117	132
Unigene014437	Unigene014437_SSR_1	p2	(AG)6	12	256	267
Unigene014442	Unigene014442_SSR_1	p2	(CA)6	12	95	106
Unigene014447	Unigene014447_SSR_1	p1	(T)10	10	219	228
Unigene014452	Unigene014452_SSR_1	p2	(GA)9	18	192	209
Unigene014455	Unigene014455_SSR_1	p2	(TA)6	12	146	157
Unigene014457	Unigene014457_SSR_1	p1	(T)16	16	97	112
Unigene014466	Unigene014466_SSR_1	c	(TC)9tttct(CA)8	39	114	152
Unigene014475	Unigene014475_SSR_1	p2	(CT)13	26	84	109
Unigene014477	Unigene014477_SSR_1	p2	(TC)11	22	3	24
Unigene014482	Unigene014482_SSR_1	p1	(A)14	14	273	286
Unigene014485	Unigene014485_SSR_1	p1	(A)11	11	1	11
Unigene014486	Unigene014486_SSR_1	p1	(T)11	11	276	286
Unigene014487	Unigene014487_SSR_1	p2	(TC)7	14	269	282
Unigene014493	Unigene014493_SSR_1	p2	(AG)9	18	226	243
Unigene014496	Unigene014496_SSR_1	p3	(TTA)6	18	1	18
Unigene014499	Unigene014499_SSR_1	p3	(ATT)5	15	127	141
Unigene014507	Unigene014507_SSR_1	p2	(CA)6	12	265	276
Unigene014524	Unigene014524_SSR_1	p2	(AT)8	16	52	67
Unigene014525	Unigene014525_SSR_1	p2	(AG)17	34	252	285
Unigene014534	Unigene014534_SSR_1	p1	(A)14	14	272	285
Unigene014536	Unigene014536_SSR_1	p3	(GAT)5	15	179	193
Unigene014547	Unigene014547_SSR_1	p2	(TA)13	26	236	261
Unigene014550	Unigene014550_SSR_1	c*	(GT)8(T)10*	25	48	72
Unigene014568	Unigene014568_SSR_1	p2	(AC)9	18	143	160
Unigene014580	Unigene014580_SSR_1	p3	(AAT)8	24	197	220
Unigene014594	Unigene014594_SSR_1	p3	(AAG)5	15	125	139
Unigene014596	Unigene014596_SSR_1	c	(AG)7a(AG)6	27	254	280
Unigene014604	Unigene014604_SSR_1	p2	(AT)6	12	253	264
Unigene014616	Unigene014616_SSR_1	p2	(CT)11	22	265	286
Unigene014621	Unigene014621_SSR_1	p2	(TA)6	12	12	23
Unigene014624	Unigene014624_SSR_1	p1	(A)15	15	181	195
Unigene014637	Unigene014637_SSR_1	c	(TG)7tatc(TA)8	34	14	47
Unigene014642	Unigene014642_SSR_1	c	(T)10cctttca(T)10	27	262	288
Unigene014643	Unigene014643_SSR_1	c*	(A)12gaggaggaggggagagggaatctctctctagcagaatatgggatcttttcgcagagacaaagaaagggaaagagaaaaagaa(AG)7(AGAGGA)5*	134	152	285
Unigene014648	Unigene014648_SSR_1	p2	(AT)6	12	277	288
Unigene014652	Unigene014652_SSR_1	c	(GC)7(AC)6	26	204	229
Unigene014660	Unigene014660_SSR_1	p1	(T)10	10	45	54
Unigene014665	Unigene014665_SSR_1	p2	(AT)9	18	124	141
Unigene014666	Unigene014666_SSR_1	p2	(AG)10	20	140	159
Unigene014694	Unigene014694_SSR_1	p2	(AG)8	16	14	29
Unigene014697	Unigene014697_SSR_1	p2	(AG)6	12	201	212
Unigene014707	Unigene014707_SSR_1	p2	(AC)6	12	233	244
Unigene014708	Unigene014708_SSR_1	p1	(T)12	12	207	218
Unigene014712	Unigene014712_SSR_1	p2	(AT)8	16	151	166
Unigene014728	Unigene014728_SSR_1	p1	(A)13	13	80	92
Unigene014731	Unigene014731_SSR_1	p1	(A)10	10	152	161
Unigene014751	Unigene014751_SSR_1	p2	(AC)17	34	8	41
Unigene014759	Unigene014759_SSR_1	p1	(A)11	11	133	143
Unigene014786	Unigene014786_SSR_1	p1	(A)10	10	95	104
Unigene014786	Unigene014786_SSR_2	p2	(AG)12	24	266	289
Unigene014804	Unigene014804_SSR_1	p1	(A)12	12	55	66
Unigene014806	Unigene014806_SSR_1	p3	(AAG)5	15	230	244
Unigene014807	Unigene014807_SSR_1	p1	(T)11	11	278	288
Unigene014817	Unigene014817_SSR_1	p1	(T)17	17	273	289
Unigene014819	Unigene014819_SSR_1	p2	(AG)7	14	9	22
Unigene014825	Unigene014825_SSR_1	p2	(TG)7	14	123	136
Unigene014842	Unigene014842_SSR_1	p2	(AC)8	16	211	226
Unigene014851	Unigene014851_SSR_1	p3	(AAT)5	15	31	45
Unigene014857	Unigene014857_SSR_1	c	(AT)6(AG)8	28	221	248
Unigene014858	Unigene014858_SSR_1	p1	(T)16	16	1	16
Unigene014859	Unigene014859_SSR_1	p2	(CT)9	18	63	80
Unigene014869	Unigene014869_SSR_1	p2	(TG)9	18	238	255
Unigene014873	Unigene014873_SSR_1	p3	(GTT)5	15	215	229
Unigene014888	Unigene014888_SSR_1	p1	(T)10	10	29	38
Unigene014899	Unigene014899_SSR_1	p2	(AG)14	28	218	245
Unigene014906	Unigene014906_SSR_1	p2	(GA)7	14	110	123
Unigene014937	Unigene014937_SSR_1	p2	(AT)7	14	254	267
Unigene014938	Unigene014938_SSR_1	p1	(A)10	10	85	94
Unigene014952	Unigene014952_SSR_1	p1	(A)11	11	1	11
Unigene014968	Unigene014968_SSR_1	c	(TC)6ttgtctctctattctcttggctgccaaatgagcccaaaacacaca(AC)9	75	110	184
Unigene014974	Unigene014974_SSR_1	p1	(T)11	11	218	228
Unigene014975	Unigene014975_SSR_1	c	(CCA)7ttcaccaccg(CCA)7	52	130	181
Unigene014990	Unigene014990_SSR_1	p3	(AAG)5	15	218	232
Unigene014994	Unigene014994_SSR_1	c	(CAT)5cgtattcagacccatggcc(ATG)6	52	167	218
Unigene015006	Unigene015006_SSR_1	p1	(T)10	10	227	236
Unigene015015	Unigene015015_SSR_1	c	(TC)13tatgtatata(TG)6	48	39	86
Unigene015024	Unigene015024_SSR_1	p1	(A)12	12	57	68
Unigene015024	Unigene015024_SSR_2	p3	(TTC)10	30	258	287
Unigene015028	Unigene015028_SSR_1	p4	(TATG)5	20	79	98
Unigene015033	Unigene015033_SSR_1	p2	(CT)9	18	1	18
Unigene015034	Unigene015034_SSR_1	p1	(T)13	13	5	17
Unigene015034	Unigene015034_SSR_2	p1	(T)10	10	208	217
Unigene015038	Unigene015038_SSR_1	p2	(CT)6	12	96	107
Unigene015045	Unigene015045_SSR_1	p3	(CAT)9	27	168	194
Unigene015047	Unigene015047_SSR_1	p1	(A)12	12	1	12
Unigene015050	Unigene015050_SSR_1	p1	(T)10	10	58	67
Unigene015065	Unigene015065_SSR_1	p2	(CT)9	18	57	74
Unigene015066	Unigene015066_SSR_1	p2	(TC)6	12	93	104
Unigene015066	Unigene015066_SSR_2	p2	(TG)8	16	232	247
Unigene015074	Unigene015074_SSR_1	p2	(AG)11	22	7	28
Unigene015079	Unigene015079_SSR_1	p2	(AT)7	14	54	67
Unigene015082	Unigene015082_SSR_1	c	(TC)9(TA)7	32	211	242
Unigene015089	Unigene015089_SSR_1	p2	(AC)8	16	257	272
Unigene015090	Unigene015090_SSR_1	p1	(T)11	11	154	164
Unigene015092	Unigene015092_SSR_1	p1	(T)12	12	170	181
Unigene015093	Unigene015093_SSR_1	p1	(A)18	18	1	18
Unigene015098	Unigene015098_SSR_1	p2	(CT)14	28	96	123
Unigene015106	Unigene015106_SSR_1	p2	(AG)7	14	222	235
Unigene015112	Unigene015112_SSR_1	p1	(T)11	11	86	96
Unigene015122	Unigene015122_SSR_1	p2	(TC)8	16	176	191
Unigene015126	Unigene015126_SSR_1	p2	(CT)10	20	12	31
Unigene015127	Unigene015127_SSR_1	p2	(TC)6	12	174	185
Unigene015143	Unigene015143_SSR_1	p3	(TAT)6	18	227	244
Unigene015145	Unigene015145_SSR_1	p2	(TC)15	30	132	161
Unigene015146	Unigene015146_SSR_1	p1	(A)10	10	32	41
Unigene015148	Unigene015148_SSR_1	p1	(A)10	10	1	10
Unigene015148	Unigene015148_SSR_2	p2	(GA)10	20	226	245
Unigene015151	Unigene015151_SSR_1	p1	(A)24	24	1	24
Unigene015169	Unigene015169_SSR_1	p1	(T)11	11	280	290
Unigene015173	Unigene015173_SSR_1	p2	(AG)14	28	107	134
Unigene015179	Unigene015179_SSR_1	p1	(A)10	10	9	18
Unigene015180	Unigene015180_SSR_1	p2	(AC)17	34	5	38
Unigene015188	Unigene015188_SSR_1	p3	(CAC)5	15	187	201
Unigene015191	Unigene015191_SSR_1	p2	(TC)11	22	22	43
Unigene015192	Unigene015192_SSR_1	p1	(A)10	10	18	27
Unigene015204	Unigene015204_SSR_1	p1	(T)12	12	88	99
Unigene015206	Unigene015206_SSR_1	p2	(TA)12	24	12	35
Unigene015211	Unigene015211_SSR_1	p2	(AT)9	18	121	138
Unigene015212	Unigene015212_SSR_1	p1	(T)17	17	91	107
Unigene015249	Unigene015249_SSR_1	c	(TC)7cctcatcaccccatagtagaagcatcatagccgaaccaccatagctgaaccacaacctacttttctccttctt(TC)6	99	14	112
Unigene015251	Unigene015251_SSR_1	p3	(GAA)5	15	206	220
Unigene015252	Unigene015252_SSR_1	c	(T)10ctaggtaaatattaacaacagaatctttgcttcct(TTG)6	63	1	63
Unigene015253	Unigene015253_SSR_1	p3	(CGA)5	15	187	201
Unigene015258	Unigene015258_SSR_1	p2	(AT)7	14	270	283
Unigene015267	Unigene015267_SSR_1	p2	(CT)10	20	7	26
Unigene015268	Unigene015268_SSR_1	p2	(CT)10	20	1	20
Unigene015277	Unigene015277_SSR_1	p1	(T)20	20	275	294
Unigene015290	Unigene015290_SSR_1	p3	(GAA)5	15	272	286
Unigene015304	Unigene015304_SSR_1	p1	(A)14	14	278	291
Unigene015307	Unigene015307_SSR_1	p1	(A)11	11	35	45
Unigene015318	Unigene015318_SSR_1	c	(AC)7(AT)8	30	173	202
Unigene015325	Unigene015325_SSR_1	c	(GA)8cgagagagatgagagagatgatacaaac(TA)7	58	68	125
Unigene015338	Unigene015338_SSR_1	p1	(T)16	16	1	16
Unigene015356	Unigene015356_SSR_1	p2	(AG)11	22	118	139
Unigene015364	Unigene015364_SSR_1	p3	(TGG)7	21	160	180
Unigene015371	Unigene015371_SSR_1	p1	(T)11	11	32	42
Unigene015388	Unigene015388_SSR_1	p1	(T)11	11	66	76
Unigene015397	Unigene015397_SSR_1	p2	(AT)8	16	166	181
[truncated: 82,585 more rows]

## Sheet: Suppl.Table 5_SSRs frequency
Supplementary Table 5: List of identified SSRs in Cornus officinalis de novo transcriptome assembly.
Frequency of identified SSR motifs
	Number of times a given SSRs repeated within unigenes
SSRs	5	6	7	8	9	10	11	12	13	14	15	16	17	18	19	20	21	22	23	24	25	26	27	28	29	30	31	32	33	34	35	36	37	38	39	40	41	42	43	44	45	46	47	48	49	50	51	52	53
A	-	-	-	-	-	5985	3757	2619	1848	1395	1000	821	553	363	227	154	154	127	94	85	84	64	46	32	24	22	12	25	12	13	14	14	23	11	4	4	8	6		2		6		1		1	3
C	-	-	-	-	-	59	28	24	13	5	2	2	1				1		1
G	-	-	-	-	-	63	23	13	13	1	3	2		2	7	2	1	2			1
T	-	-	-	-	-	5937	3614	2407	1564	1222	926	742	587	315	263	167	127	110	139	104	77	65	44	41	36	29	22	20	26	14	26	13	15	12	3		10	2	3	1	1	2	1	4	2	1	2	1	3
AC	-	636	470	377	277	168	119	98	49	40	32	22	18	11	8	1	3	2			1		1		1																		1
AG	-	2158	1309	1040	721	452	372	349	185	212	243	182	195	136	106	69	46	48	23	9	10	5	1				1
AT	-	1387	1010	948	779	547	495	386	112	92	65	27	19	6	7	2	1		1																	1
CA	-	381	267	229	157	106	73	63	32	28	23	21	10	6	5	4	1	1	3												1
CG	-	20	3	1
CT	-	1966	1280	1046	686	512	453	375	191	244	188	203	179	163	101	65	33	23	16	13	8	7	5	2	1													1
GA	-	1439	980	838	478	353	297	250	138	153	168	166	147	110	72	42	42	24	19	11	12	5	1
GC	-	29	14	7	1
GT	-	274	208	169	134	77	67	39	27	21	13	12	16	3	10	8	1								1	1
TA	-	1271	758	688	494	354	234	201	60	68	51	20	15	6	6	2
TC	-	1940	1135	878	568	416	373	301	137	178	194	207	177	156	82	83	42	29	28	12	13	9	3	1
TG	-	705	426	391	312	186	121	115	36	45	48	29	19	16	7	4	6	3		1			2
AAC	37	20	10	1		1
AAG	278	136	52	37	8	6	7	9	4	1			1
AAT	197	107	42	27	18	12	3	1	2	1		1	1		1
ACA	35	12	5		1		2	1																	1
ACC	63	41	28	9	1	1	1
ACG	17	4
ACT	11	11	2	1
AGA	212	103	56	36	16	13	15	6	5	2
AGC	70	43	8	12	2
AGG	49	20	16	7	4	2	2
AGT	21	9		3
ATA	42	21	8	7	3	1	2	3	5			1
ATC	115	34	22	11	4	5		1	3
ATG	67	40	12	15	5	4	3	1
ATT	103	69	25	13	16	4	2	3	7	2		1	1		1
CAA	65	28	10	2	2
CAC	94	51	30	12	6		4	1
CAG	108	42	27	12	1	1	1			1
CAT	103	37	12	6	7	9		3		2
CCA	165	80	38	18	7	5	3
CCG	17	10	9	1			1
CCT	63	22	9	9	3	1	2		1
CGA	10	3
CGC	21	6	2
CGG	19	5	2	1
CGT	9	5
CTA	10	2			1
CTC	78	36	23	16	3	6
CTG	71	37	14	9
CTT	189	99	46	32	9	7	4	7	2	1		2	1		1
GAA	308	122	44	49	11	11	15	8	6	1	2
GAC	31	9	5	3			1
GAG	80	42	19	14	1	2	4	1
GAT	131	47	19	18	5	4		3	4	1	1
GCA	89	42	16	6		4
GCC	26	7		3	2	2
GCG	8	6	3	2		2
GCT	92	32	13	4
GGA	73	38	15	11	3	1	1
GGC	29	13	4	1			2
GGT	150	62	32	16	5	2
GTA	9	10	2	2
GTC	12	14	2				1
GTG	116	55	22	10	1	3	1		1
GTT	32	13	4	7	1
TAA	46	24	10	3		2	2	1	2	1	1
TAC	11	5	1		2					1
TAG	11	7		2	1
TAT	57	29	20	11	4	4	6	1	3
TCA	152	59	20	14	8	3	2	3	2		2
TCC	66	31	13	14	4	2
TCG	30	10	3	3
TCT	292	114	65	40	19	21	13	11	5	4		2	1
TGA	126	43	20	11	4	2	5	4	2	1
TGC	103	25	39	10	3	1
TGG	97	71	35	9	7	4	2
TGT	31	14	11	2	1
TTA	147	67	28	15	6	5	7	1	4	1	2
TTC	349	146	61	44	13	12	7	8	2			1
TTG	85	22	13	3	4	1
AAAC	7	1
AAAG	17	7				7
AAAT	77	17		1
AACA	2		2
AACC	1
AACT						1
AAGA	7	2
AAGG	3
AATA	22	4
AATC	1
AATG	2
AATT	1
ACAA	3
ACAG		4
ACAT	4	4	2			1
ACTC	2
AGAA	2
AGAC	2	2
AGAT	2	1	1
AGCG	1
AGCT	2
AGGA		1			1
AGGG	3
AGTG		1
ATAA	8	3		1
ATAC	16	7	2	1	3	2
ATAG	11	3	1	1
ATCA	3	2
ATCC	2
ATCT		2
ATGT	2
ATTA	1	1
ATTC	1
ATTT	20	1	2
CAAA			1
CAAT	3
CAGT	1
CATA	8	6	2
CATC	2
CATT	1
CCCT	1
CCTC	1	8
CTAC		1
CTAT	1
CTCA							1				1
CTCC	2
CTCG		1
CTTC	8	3
CTTT	10	2
GAAA	7
GACT	1
GAGC	1	1
GAGG	1
GAGT	4
GATA	1													1
GATG	1
GATT	3
GCAC	2
GCCT	1
GGAA	1	3
GGAG		1
GGTA	1
GTAT	6	1
GTTG	1
GTTT	2
TAAA	14	2
TACA	3	4		3
TAGA	2
TATC	3		1
TATG	25	11	3	4		2	1
TATT	12	2
TCAA		1
TCAG		1
TCCC	4
TCCT	1	2			1
TCGA	2
TCTA	5	2
TCTG	5	2	1	2
TCTT	11	2
TGAC	1
TGAT	1	1	1
TGGA	1
TGTA	5	2
TGTC		4				1
TGTT	3
TTAA	2
TTAT	21	5			1
TTCA	2
TTCC	3	2
TTCT	7	3
TTGA	1
TTGT	1
TTTA	50	5	1
TTTC	20	1	1	1	4
TTTG	4	1			1
AAAAC	3	1
AAAAG	8	1
AAAAT	12	1
AAAGA	3	1
AAAGG	1
AAATA	3
AAATC	1
AAGAA		1
AAGAG	4
AAGGG	1
AATAA	3
AATAT	1
ACAAA	1
ACCTA	1
AGAAA	2
AGAAG			1
AGAGA	1	2
AGAGG	2
AGCCG	1
AGGAG	1
AGGGA		1
ATAAA	2
ATACC	1
ATATT	1
ATCCC		1
ATTTT	1
CAATG	1
CATTG	2
CCACG	2
CCTCT	1
CCTTT			2
CTCCT	5	3
CTCTC		1
CTCTT			3
CTTTT	8
GAAAA	2
GAAAG	1
GAACC	2
GAAGA		1	2
GAGAA	2		2
GAGGC	1
GATTG	1
GCACA	1
GCAGG	1
GCTGG			1
GGATG		1
GGCGT	1
GGGTT	1
GTGGC	1
GTGTG	1
TAAAA	2
TAATA	5
TATGG	1
TATTT	1
TCCAC	3
TCCTC	1
TCGGT	1
TCTCA	1
TCTCC	3
TCTCT		1
TCTTC		3
TCTTT	2
TGATT	1
TGCTT		1
TTATT	1
TTCCT		2
TTCTC	1
TTCTT	4	1
TTGAT	1
TTGGA	1
TTGGT	2
TTTAT	1
TTTCC	3
TTTGA	2
TTTGG	1
TTTTA	3
TTTTC	4	1
AAAAAC	1	1		1
AAAAAG	3
AAAAAT	6
AAAAGA		2		1
AAAAGG	6				1
AAAGGA		2
AACAAA		1
AACCCT	1	1
AACTGA			1
AAGAGA	1
AAGAGG	2
AAGCAG		1
AAGGAG		1
AATAAA	1	2
AATCAA	1
AATCGA		1
AATCTG	1
AATGTA	1
AATTCA	1
AATTTG	1
ACAAAA		1
ACAATC	2
ACATAT	1
ACATTT	1
ACCAAA		1
ACCATC		1
ACCCGA	1
ACCTCC	2
ACCTCT	2
ACGAAG	1
ACTACA	1
AGAAAA	4	2		1
AGAAGC	1
AGAAGG	1
AGAGAA	2
AGAGGA	1
AGATAG	1
AGATGA		2		1
AGCACC	1
AGCCAA	1
AGCTGA		1
AGGAAG	3
AGGGAA	1
AGGGTT		1
AGGTGA	1
AGGTGT	1
AGTCAG	1
AGTCTC	1
ATAAAA	1	2
ATCAAA		1
ATCACA	1
ATCACC	1
ATCAGC	1
ATCCCA	1
ATCCTG	2
ATCTCC	1
ATGAGC	1
ATGGAG	1
ATGGTG		1
ATTACG	5
ATTTTT	2	1	1
CAAAAT	2
CAACAG	2	1
CACAAG	1
CACATA	1
CACCCA		1
CACCGC	1
CACGGA	2
CACTGC	1
CAGACT	1
CAGCAA	1
CAGCTC	1
CAGCTT		1
CAGGAT	1
CAGTTT			1
CATCAC	1	2
CATCAG	1
CATCTC	2
CATTCA	1
CCAACC		1
CCAACT		2
CCACCG	1
CCACCT	2
CCAGAA			1
CCCCAA	1
CCCGAA	2
CCCTCT	1
CCCTGC	1
CCGCCA	1
CCTAAC	2
CCTACA	3
CCTCAA	1
CCTCTC	3	1
CCTCTT			1
CCTGCT									2
CCTTCT	1
CCTTTT	1	4
CGCCAC	1
CGCCCT	2
CGGAGA	1
CGTAAT	2
CGTCTT	1
CGTTTG	1
CTAACT		1
CTCCCT	4
CTCCTT		1
CTCTAC	1
CTCTAT		1
CTCTCA	1
CTCTCC	4
CTCTGT	1
CTCTTC	2
CTGAGG	1
CTTCAT			1
CTTCCT	1
CTTCTC	1
CTTCTG	2
CTTTCC		2
CTTTCT	1
CTTTTC	1
CTTTTT	1	5
GAAAAA	4	1
GAAAAG	1			1
GAAAGA	1
GAAAGG	1
GAAATT				1
GAACCA	2
GAAGAC	1	1
GAAGAG	6	3
GAAGCT		1
GAAGGA	1
GAATGT	1
GACGAA	3
GACGAT	1		1
GAGAAA	1		1
GAGAAG		1
GAGACT	1
GAGAGG	3	4
GAGAGT	1
GAGATG	1
GAGGAA		1
GAGGGA	1
GAGGTA	2
GAGGTG	2
GATAGT	1
GATGAA			1
GATGAG		1
GATTGT	1
GCAACA	2
GCAGGA		1		4
GCCCAC		1
GCTCCA	1
GCTGGA		1
GCTTCT		2
GGAAAA	1
GGAAAG		2
GGAAAT	1
GGCAAA	2
GGCAAC			2
GGCACT	1	1
GGCAGA		1
GGCGAT	3
GGCTGG	1
GGCTTT	1
GGGAGA	1
GGGCTT		1
GGTGGA	1		1
GGTGGC		1
GGTGTG	2
GGTTCA	2
GTGAAT	1
GTGATG	2
GTGCCA	1
GTGCTG	1
GTTCTC	4
GTTGCT		1
GTTGGA	1
GTTTGA		1
TAATTC		1				2
TACTAA	1
TAGAGA		2
TAGCAC	1	1
TAGCAG	1
TATACA	1
TATGTA		3
TATTCC		1
TCAGAG	2
TCATCC	1
TCATCT		1	1
TCATTA		1
TCCACC	3
TCCAGT	1
TCCCAC	1
TCCCTC	2
TCCCTT	1
TCCTCT	1	1
TCCTTC	1
TCCTTT	1
TCGCCA	1
TCTCCC	1
TCTCCG	1
TCTCCT	1
TCTCTT	1
TCTGAC	2
TCTGCC		1
TCTTCA	1
TCTTCC	2	2
TCTTCG		1
TCTTTT	1
TGAAGG	1		1
TGAGAT	1
TGAGTC	2
TGATGG		1
TGCGGC	1
TGCGTT	1
TGCTGT	1
TGGAAA	2
TGGAGC	1
TGGAGT	1	1
TGGCAC	1
TGGCAG	2
TGGCAT		1
TGGCGG	1
TGGCTG		1
TGGGAG	2
TGGGCT	1
TGGTTC	1
TGTAAA	1
TGTGCG			1
TGTGTT	1
TGTTGC	1
TTACAT	1
TTCACA	1	1
TTCACC	2
TTCATA		1
TTCCCC	1
TTCCTC	2	1
TTCTCC	1
TTCTTT			1
TTGGGG	1	1
TTGTGC	2
TTTATT	2
TTTCAG			2
TTTCTC	1
TTTCTT				1
TTTGGA	2
TTTTAT	4		1
TTTTCT	1	2
TTTTGA	2
TTTTGT				1
TTTTTA			1
TTTTTC	1	3
TTTTTG	1	1		1
Frequency of classified repeat types (considering sequence complementary)
Repeats	5	6	7	8	9	10	11	12	13	14	15	16	17	18	19	20	21	22	23	24	25	26	27	28	29	30	31	32	33	34	35	36	37	38	39	40	41	42	43	44	45	46	47	48	49	50	51	52	53
A/T	-	-	-	-	-	11922	7371	5026	3412	2617	1926	1563	1140	678	490	321	281	237	233	189	161	129	90	73	60	51	34	45	38	27	40	27	38	23	7	4	18	8	3	3	1	8	1	5	2	2	5	1	3
C/G	-	-	-	-	-	122	51	37	26	6	5	4	1	2	7	2	2	2	1		1
AC/GT	-	1996	1371	1166	880	537	380	315	144	134	116	84	63	36	30	17	11	6	3	1	1		3		2	1					1												1
AG/CT	-	7503	4704	3802	2453	1733	1495	1275	651	787	793	758	698	565	361	259	163	124	86	45	43	26	10	3	1		1											1
AT/AT	-	2658	1768	1636	1273	901	729	587	172	160	116	47	34	12	13	4	1		1																	1
CG/CG	-	49	17	8	1
AAC/GTT	285	109	53	15	9	2	2	1																	1
AAG/CTT	1628	720	324	238	76	70	61	49	24	9	2	5	3		1
AAT/ATT	592	317	133	76	47	28	22	10	23	5	3	3	2		2
ACC/GGT	685	360	185	74	27	15	11	1	1
ACG/CGT	109	45	10	6			2
ACT/AGT	73	44	5	8	4					1
AGC/CTG	533	221	117	53	6	6	1			1
AGG/CCT	409	189	95	71	18	14	9	1	1
ATC/ATG	694	260	105	75	33	27	10	15	11	4	3
CCG/CGG	120	47	20	8	2	4	3
AAAC/GTTT	22	2	3		1
AAAG/CTTT	81	17	1	1	4	7
AAAT/ATTT	224	39	3	2	1
AACC/GGTT	2
AACT/AGTT						1
AAGG/CCTT	16	11			2
AATC/ATTG	12	4	1
AATG/ATTC	6
AATT/AATT	4	1
ACAG/CTGT	7	12	1	2		1
ACAT/ATGT	69	35	9	8	3	5	1
ACCT/AGGT	1	1
ACGC/CGTG	2
ACTC/AGTG	6	1					1				1
ACTG/AGTC	3	1
AGAT/ATCT	25	8	3	1										1
AGCG/CGCT	2	2
AGCT/AGCT	2
AGGC/CCTG	1
AGGG/CCCT	12	9
ATCC/ATGG	6
ATCG/ATCG	2
AAAAC/GTTTT	4	1
AAAAG/CTTTT	33	5
AAAAT/ATTTT	29	1
AAACC/GGTTT	3
AAAGC/CTTTG		1
AAAGG/CCTTT	5	2	2
AAATC/ATTTG	5
AACCC/GGGTT	1
AACCG/CGGTT	3
AACCT/AGGTT	1
AAGAG/CTCTT	8	7	8
AAGGG/CCCTT	1	1
AATAT/ATATT	7
AATCC/ATTGG	2
AATGC/ATTGC	3
ACACC/GGTGT	1
ACAGC/CTGTG	1
ACCAT/ATGGT	2
ACGCC/CGTGG	4
ACTCC/AGTGG	3
AGAGG/CCTCT	13	4
AGATG/ATCTC	1
AGCCC/CTGGG			1
AGCCG/CGGCT	1
AGGCG/CCTCG	1
AGGGC/CCCTG	1
ATCCC/ATGGG		2
AAAAAC/GTTTTT	2	4		3
AAAAAG/CTTTTT	15	15	1	3
AAAAAT/ATTTTT	16	5	3
AAAACC/GGTTTT		1
AAAAGG/CCTTTT	11	6		1	1
AAAATC/ATTTTG	5	1
AAACAC/GTGTTT	1
AAACGC/CGTTTG	2
AAACTC/AGTTTG		1
AAACTG/AGTTTC			4
AAAGAG/CTCTTT	8		1
AAAGCC/CTTTGG	2
AAAGGC/CCTTTG	2
AAAGGG/CCCTTT	3	4
AAATCC/ATTTGG	2
AAATCG/ATTTCG		1
AAATGG/ATTTCC	3
AAATGT/ACATTT	4
AAATTC/AATTTG	2
AAATTG/AATTTC				1
AACAGC/CTGTTG	7	2
AACCAG/CTGGTT	3		1
AACCCC/GGGGTT	2	2
AACCCG/CGGGTT	3
AACCCT/AGGGTT	3	2
AACCTC/AGGTTG	1
AACCTG/AGGTTC	2
AACGAG/CGTTCT	4
AACGGC/CCGTTG			2
AACTAC/AGTTGT	1
AACTCC/AGTTGG	2	3
AACTCT/AGAGTT		1
AACTGG/AGTTCC	1
AAGACG/CGTCTT	6	2
AAGAGG/CCTCTT	20	8	1
AAGATG/ATCTTC	1	3	3	1
AAGCAC/CTTGTG	3
AAGCAG/CTGCTT	3	3
AAGCCC/CTTGGG	1	1
AAGCTG/AGCTTC		3
AAGGAG/CCTTCT	7	3
AAGGGG/CCCCTT	1
AAGGTG/ACCTTC	4		1
AATACT/AGTATT	1
AATAGG/ATTCCT		1
AATATG/ATATTC		1
AATCAC/ATTGTG	4
AATCCC/ATTGGG	1
AATCGT/ACGATT	7
AATCTC/AGATTG	1
AATCTG/AGATTC	1
AATGAT/ATCATT		1
AATGCC/ATTGGC		1
AATGTG/ACATTC	4	1
AATTAG/AATTCT		1				2
ACACAT/ATGTGT	1
ACACCC/GGGTGT	2	1
ACACCT/AGGTGT	4
ACACGC/CGTGTG			1
ACACGG/CCGTGT	2
ACAGAG/CTCTGT	1
ACAGCC/CTGTGG		1
ACATAT/ATATGT	2	3
ACCAGC/CTGGTG	2
ACCATC/ATGGTG	4	5
ACCGCC/CGGTGG	5	1
ACCTCC/AGGTGG	10		1
ACCTCT/AGAGGT	5
ACGATG/ATCGTC	1		1
ACGCCC/CGTGGG		1
ACGGAG/CCGTCT	2
ACTAGC/AGTGCT	1	1
ACTATC/AGTGAT	1
ACTCAG/AGTCTG	3
ACTCCC/AGTGGG	3
ACTCTC/AGAGTG	2
ACTCTG/AGAGTC	5
ACTGAG/AGTCTC	2
ACTGCC/AGTGGC	3
ACTGCT/AGCAGT	1
ACTGGC/AGTGCC	3	1
AGAGAT/ATCTCT	1	3
AGAGGC/CCTCTG		2
AGAGGG/CCCTCT	20	5
AGATGG/ATCTCC	5
AGCAGG/CCTGCT		1		4					2
AGCATC/ATGCTG	2
AGCATG/ATGCTC	1
AGCCCC/CTGGGG	1
AGCCGC/CGGCTG	1
AGCCTC/AGGCTG	1
AGCTCC/AGCTGG	3	1
AGGATC/ATCCTG	3
AGGATG/ATCCTC	1	1
AGGGCG/CCCTCG	2
AGGGGC/CCCCTG	1
ATCGCC/ATGGCG	4
[truncated: 27 more columns]
