# Supplementary material for: Multiomics-based characterization of specialized metabolites biosynthesis in Cornus Officinalis
Source: DNA Res. 2020 May 19;27(2):dsaa009. doi: 10.1093/dnares/dsaa009 (PMC7320821; doi:10.1093/dnares/dsaa009)
Supplement: dsaa009_Supplementary_Data [file dsaa009_supplementary_data.zip › Supplementary_Table 7_Kegg_pathway_analysis_of_transcripts_revised.xlsx]

## Sheet: Supp.Table 7
Supplementary Table 7: A comprehensive list of KEGG pathways represented in the Cornus officinalis de novo transcriptome assembly.
Pathway	KEGG Pathway ID	#Enzs in Pathway	Enzyme	#Seqs of Enzyme	#Unigenes assigned
Purine metabolism	map00230	58	ec:6.3.3.1 - cyclo-ligase, ec:2.7.4.8 - kinase, ec:2.7.4.6 - kinase, ec:2.7.4.3 - kinase, ec:3.5.2.5 - ec:3.5.2.5 allantoinase, ec:4.1.1.21 - carboxylase, ec:3.1.4.17 - phosphodiesterase, ec:3.5.4.4 - deaminase, ec:4.3.2.2 - lyase, ec:2.7.1.40 - kinase, ec:3.5.4.6 - deaminase, ec:2.7.1.25 - kinase, ec:2.7.1.20 - kinase, ec:1.17.3.2 - oxidase, ec:2.7.6.5 - diphosphokinase, ec:2.7.6.1 - diphosphoki…	9, 21, 21, 32, 4, 12, 1, 15, 12, 59, 23, 27, 14, 3, 31, 23, 22, 3, 3, 4, 21, 13, 42, 26, 6, 2, 6, 5, 5, 3466, 9, 31, 5, 19, 14, 1, 2, 5044, 7, 32, 19, 5, 416, 141, 8, 4, 2, 19, 26, 15, 15, 5, 16, 13, 6, 14, 3, 4	9826
Thiamine metabolism	map00730	10	ec:2.7.4.7 - kinase, ec:2.7.4.3 - kinase, ec:2.7.1.50 - kinase, ec:2.7.1.49 - kinase, ec:2.2.1.7 - synthase, ec:2.7.6.2 - diphosphokinase, ec:2.5.1.3 - phosphate synthase, ec:2.8.1.7 - desulfurase, ec:3.6.1.15 - phosphatase, ec:3.5.99.2 - aminohydrolase	5, 32, 3, 2, 27, 10, 12, 11, 5044, 1	5147
Starch and sucrose metabolism	map00500	37	ec:2.7.1.41 - phosphodismutase, ec:2.4.1.242 - glucosyltransferase, ec:3.2.1.4 - endo-1,4-beta-D-glucanase, ec:3.2.1.3 - 1,4-alpha-glucosidase, ec:3.2.1.2 - saccharogen amylase, ec:3.2.1.1 - glycogenase, ec:3.2.1.68 - debranching enzyme, ec:5.3.1.9 - isomerase, ec:3.2.1.48 - alpha-glucosidase, ec:3.2.1.58 - 1,3-beta-glucosidase, ec:2.7.7.27 - adenylyltransferase, ec:3.2.1.91 - 1,4-beta-cellobiosi…	1, 4, 81, 1, 67, 19, 28, 52, 51, 15, 44, 35, 16, 339, 102, 9, 53, 61, 63, 17, 42, 21, 67, 199, 31, 9, 14, 31, 33, 74, 69, 68, 19, 14, 26, 16, 2	1793
Aminobenzoate degradation	map00627	10	ec:3.1.3.2 - phosphatase, ec:3.1.3.1 - phosphatase, ec:1.6.5.7 - reductase, ec:1.14.14.1 - monooxygenase, ec:1.14.13.82 - monooxygenase, ec:3.5.1.4 - acylamidase, ec:3.6.1.7 - acetylphosphatase, ec:3.1.3.41 - nitrophenyl phosphatase, ec:3.5.5.1 - acetonitrilase, ec:4.2.1.17 - hydratase	155, 1, 2, 55, 2, 14, 4, 1429, 7, 25	1694
Phenylpropanoid biosynthesis	map00940	16	ec:1.2.1.68 - dehydrogenase, ec:1.1.1.195 - dehydrogenase, ec:1.2.1.44 - reductase, ec:2.3.1.133 - O-hydroxycinnamoyltransferase, ec:6.2.1.12 - ligase, ec:2.1.1.68 - O-methyltransferase, ec:4.3.1.24 - ammonia-lyase, ec:4.3.1.25 - ammonia-lyase, ec:3.2.1.126 - beta-glucosidase, ec:3.2.1.21 - gentiobiase, ec:2.3.1.99 - O-hydroxycinnamoyltransferase, ec:1.11.1.7 - lactoperoxidase, ec:1.14.13.11 - 4-…	4, 48, 17, 19, 10, 10, 21, 21, 1, 339, 5, 521, 12, 18, 29, 8	1083
Amino sugar and nucleotide sugar metabolism	map00520	46	ec:2.6.1.16 - transaminase (isomerizing), ec:4.1.1.35 - decarboxylase, ec:2.7.1.52 - fucokinase (phosphorylating), ec:4.2.1.76 - 4,6-dehydratase, ec:2.5.1.7 - 1-carboxyvinyltransferase, ec:5.3.1.8 - isomerase, ec:5.3.1.9 - isomerase, ec:2.7.7.64 - uridylyltransferase, ec:5.4.99.30 - mutase, ec:3.2.1.52 - hexosaminidase, ec:3.2.1.55 - end alpha-L-arabinofuranosidase, ec:2.7.7.44 - uridylyltransfer…	7, 20, 15, 6, 4, 5, 52, 26, 36, 12, 97, 12, 3, 2, 15, 44, 8, 17, 8, 12, 3, 3, 81, 37, 15, 6, 106, 33, 74, 33, 17, 69, 39, 3, 6, 8, 26, 2, 1, 6, 30, 18, 16, 10, 14, 16	1073
Glycolysis / Gluconeogenesis	map00010	29	ec:2.7.1.90 - 1-phosphotransferase, ec:4.1.1.49 - carboxykinase (ATP), ec:4.1.1.32 - carboxykinase (GTP), ec:2.7.2.3 - kinase, ec:2.7.1.40 - kinase, ec:1.2.1.59 - dehydrogenase (NAD(P)+) (phosphorylating), ec:2.7.1.11 - phosphohexokinase, ec:6.2.1.1 - ligase, ec:1.2.1.12 - dehydrogenase (phosphorylating), ec:1.8.1.4 - dehydrogenase, ec:5.3.1.1 - isomerase, ec:5.3.1.9 - isomerase, ec:1.1.1.2 - deh…	42, 59, 1, 45, 59, 39, 85, 9, 30, 22, 26, 52, 31, 63, 37, 129, 7, 2, 56, 33, 74, 13, 15, 21, 14, 27, 16, 9, 35	1051
Pyrimidine metabolism	map00240	33	ec:2.7.4.6 - kinase, ec:3.5.2.3 - carbamoylaspartic dehydrase, ec:3.5.2.2 - hydantoinase, ec:2.7.4.9 - kinase, ec:1.3.5.2 - dehydrogenase (quinone), ec:4.1.1.23 - decarboxylase, ec:2.7.1.48 - kinase, ec:3.5.4.1 - deaminase, ec:3.5.4.5 - deaminase, ec:2.1.3.2 - carbamoyltransferase, ec:2.7.1.21 - kinase, ec:1.8.1.9 - reductase, ec:2.1.1.45 - synthase, ec:3.1.3.5 - uridine 5'-nucleotidase, ec:1.3.1…	21, 21, 3, 16, 10, 5, 68, 1, 6, 10, 18, 23, 17, 21, 4, 27, 11, 39, 9, 31, 19, 7, 9, 416, 141, 8, 15, 15, 5, 2, 16, 2, 17	1033
Oxidative phosphorylation	map00190	7	ec:1.3.5.1 - dehydrogenase, ec:1.6.5.3 - reductase (H+-translocating), ec:3.6.1.1 - diphosphatase, ec:3.6.3.6 - ATPase, ec:1.9.3.1 - oxidase, ec:1.10.2.2 - reductase, ec:1.6.99.3 - dehydrogenase	14, 240, 82, 137, 105, 43, 261	882
Drug metabolism - other enzymes	map00983	13	ec:3.5.2.2 - hydantoinase, ec:2.7.1.48 - kinase, ec:3.5.4.5 - deaminase, ec:2.7.1.21 - kinase, ec:1.17.3.2 - oxidase, ec:3.1.1.1 - ali-esterase, ec:1.3.1.2 - dehydrogenase (NADP+), ec:6.3.5.2 - synthase (glutamine-hydrolysing), ec:2.4.1.17 - 1-naphthol glucuronyltransferase, ec:3.5.1.6 - N-carbamoyl-beta-alanine amidohydrolase, ec:1.1.1.205 - dehydrogenase, ec:2.4.2.10 - phosphoribosyltransferase…	3, 68, 6, 18, 3, 622, 4, 26, 71, 11, 5, 5, 3	845
Pentose and glucuronate interconversions	map00040	17	ec:4.2.2.2 - lyase, ec:2.7.1.17 - xylulokinase (phosphorylating), ec:3.2.1.67 - 1,4-alpha-galacturonidase, ec:5.3.1.5 - isomerase, ec:2.7.7.64 - uridylyltransferase, ec:1.1.1.2 - dehydrogenase (NADP+), ec:1.1.1.9 - reductase, ec:2.7.7.44 - uridylyltransferase, ec:2.4.1.17 - 1-naphthol glucuronyltransferase, ec:3.2.1.15 - pectin depolymerase, ec:5.1.3.1 - 3-epimerase, ec:2.7.7.9 - uridylyltransfer…	123, 12, 37, 6, 26, 31, 1, 12, 71, 213, 11, 26, 201, 2, 8, 16, 13	809
Pyruvate metabolism	map00620	30	ec:6.4.1.1 - carboxylase, ec:6.4.1.2 - carboxylase, ec:4.1.1.49 - carboxykinase (ATP), ec:4.1.1.31 - carboxylase, ec:4.1.1.32 - carboxykinase (GTP), ec:2.7.1.40 - kinase, ec:6.2.1.1 - ligase, ec:1.8.1.4 - dehydrogenase, ec:1.2.1.3 - dehydrogenase (NAD+), ec:2.3.1.9 - C-acetyltransferase, ec:4.4.1.5 - lyase, ec:2.3.3.9 - synthase, ec:2.3.3.13 - synthase, ec:3.6.1.7 - acetylphosphatase, ec:4.2.1.2 …	1, 65, 59, 22, 1, 59, 9, 22, 129, 20, 74, 4, 12, 4, 3, 15, 21, 10, 5, 17, 9, 5, 2, 58, 43, 49, 23, 3, 9, 35	788
Cysteine and methionine metabolism	map00270	41	ec:4.1.1.50 - decarboxylase, ec:2.7.1.100 - kinase, ec:2.1.1.5 - S-methyltransferase, ec:1.4.3.2 - oxidase, ec:2.6.1.57 - transaminase, ec:2.7.2.4 - kinase, ec:2.6.1.42 - transaminase, ec:2.6.1.44 - transaminase, ec:2.5.1.16 - synthase, ec:2.5.1.22 - synthase, ec:1.2.1.11 - dehydrogenase, ec:2.5.1.6 - adenosyltransferase, ec:1.1.1.3 - dehydrogenase, ec:2.1.1.13 - synthase, ec:2.1.1.14 - S-methylt…	31, 4, 4, 10, 55, 13, 27, 12, 36, 7, 3, 39, 6, 21, 51, 55, 26, 55, 27, 2, 6, 7, 16, 2, 15, 2, 10, 2, 6, 17, 4, 26, 2, 1, 13, 45, 15, 58, 14, 9, 25	779
Galactose metabolism	map00052	21	ec:2.7.1.11 - phosphohexokinase, ec:2.7.7.64 - uridylyltransferase, ec:2.7.7.10 - uridylyltransferase, ec:2.7.7.12 - uridylyltransferase, ec:2.4.1.82 - galactosyltransferase, ec:2.4.1.67 - galactosyltransferase, ec:3.2.1.20 - maltase, ec:3.2.1.26 - invertase, ec:3.2.1.22 - melibiase, ec:3.2.1.23 - lactase (ambiguous), ec:4.2.1.6 - dehydratase, ec:2.7.1.2 - glucokinase (phosphorylating), ec:2.7.1.…	85, 26, 12, 3, 1, 27, 16, 53, 38, 132, 2, 33, 74, 17, 19, 15, 39, 26, 1, 16, 13	648
Carbon fixation in photosynthetic organisms	map00710	22	ec:4.1.1.49 - carboxykinase (ATP), ec:4.1.1.39 - carboxylase, ec:4.1.1.31 - carboxylase, ec:2.2.1.1 - glycolaldehydetransferase, ec:2.7.2.3 - kinase, ec:1.2.1.59 - dehydrogenase (NAD(P)+) (phosphorylating), ec:2.7.1.19 - phosphopentokinase, ec:1.2.1.13 - dehydrogenase (NADP+) (phosphorylating), ec:1.2.1.12 - dehydrogenase (phosphorylating), ec:5.3.1.1 - isomerase, ec:5.3.1.6 - isomerase, ec:2.6.1…	59, 38, 22, 32, 45, 39, 12, 10, 30, 26, 17, 8, 55, 56, 14, 11, 14, 5, 2, 58, 43, 23	619
Fructose and mannose metabolism	map00051	25	ec:2.7.1.90 - 1-phosphotransferase, ec:2.7.1.105 - phosphofructokinase 2, ec:2.7.1.52 - fucokinase (phosphorylating), ec:2.7.1.11 - phosphohexokinase, ec:1.1.1.138 - 2-dehydrogenase (NADP+), ec:5.3.1.1 - isomerase, ec:5.3.1.8 - isomerase, ec:5.3.1.5 - isomerase, ec:5.3.1.6 - isomerase, ec:3.2.1.78 - endo-1,4-beta-mannosidase, ec:2.7.7.30 - guanylyltransferase, ec:2.7.7.22 - guanylyltransferase (G…	42, 15, 15, 85, 4, 26, 5, 6, 17, 28, 15, 8, 8, 56, 74, 33, 69, 14, 19, 2, 6, 14, 2, 3, 13	579
Glycerolipid metabolism	map00561	20	ec:2.7.1.107 - kinase (ATP), ec:2.7.1.30 - kinase, ec:2.7.1.31 - 3-kinase, ec:2.7.1.29 - kinase, ec:2.4.1.241 - synthase, ec:2.3.1.158 - acyltransferase, ec:3.1.1.3 - lipase, ec:3.1.3.4 - phosphatase, ec:1.1.1.2 - dehydrogenase (NADP+), ec:3.13.1.1 - synthase, ec:1.2.1.3 - dehydrogenase (NAD+), ec:3.2.1.22 - melibiase, ec:2.4.1.46 - synthase, ec:2.3.1.15 - 1-O-acyltransferase, ec:3.1.1.23 - lipas…	48, 5, 6, 10, 1, 6, 46, 43, 31, 3, 129, 38, 3, 24, 38, 82, 13, 3, 22, 13	564
Glyoxylate and dicarboxylate metabolism	map00630	26	ec:4.1.1.39 - carboxylase, ec:6.3.1.2 - synthetase, ec:1.1.99.14 - dehydrogenase, ec:2.7.1.31 - 3-kinase, ec:2.6.1.45 - transaminase, ec:6.2.1.8 - ligase, ec:1.4.7.1 - synthase (ferredoxin), ec:3.5.1.10 - deformylase, ec:1.2.1.2 - dehydrogenase, ec:2.3.1.9 - C-acetyltransferase, ec:1.2.3.4 - oxidase, ec:2.3.3.9 - synthase, ec:2.3.3.1 - (Si)-synthase, ec:3.5.1.9 - kynurenine formamidase, ec:2.1.2.…	38, 33, 3, 6, 1, 3, 4, 9, 26, 20, 1, 4, 13, 7, 43, 38, 1, 87, 42, 16, 17, 47, 13, 58, 7, 9	546
Drug metabolism - cytochrome P450	map00982	7	ec:2.5.1.18 - transferase, ec:1.1.1.1 - dehydrogenase, ec:1.14.14.1 - monooxygenase, ec:1.2.1.5 - dehydrogenase [NAD(P)+], ec:1.2.3.1 - oxidase, ec:2.4.1.17 - 1-naphthol glucuronyltransferase, ec:1.14.13.8 - monooxygenase	219, 63, 55, 37, 10, 71, 86	541
Pentose phosphate pathway	map00030	19	ec:2.7.1.90 - 1-phosphotransferase, ec:2.2.1.2 - dihydroxyacetonetransferase, ec:2.2.1.1 - glycolaldehydetransferase, ec:2.7.1.15 - deoxyribokinase, ec:2.7.1.12 - gluconokinase (phosphorylating), ec:2.7.1.11 - phosphohexokinase, ec:2.7.6.1 - diphosphokinase, ec:5.3.1.6 - isomerase, ec:5.3.1.9 - isomerase, ec:1.2.1.9 - dehydrogenase (NADP+), ec:4.1.2.14 - aldolase, ec:4.1.2.13 - aldolase, ec:5.1.3…	42, 14, 32, 74, 4, 85, 23, 17, 52, 7, 2, 56, 11, 14, 17, 3, 44, 22, 16	535
Glutathione metabolism	map00480	20	ec:3.5.2.9 - (ATP-hydrolysing), ec:2.5.1.16 - synthase, ec:2.5.1.18 - transferase, ec:2.5.1.22 - synthase, ec:4.1.1.17 - decarboxylase, ec:1.8.1.7 - reductase, ec:3.4.19.13 - hydrolase, ec:1.11.1.9 - peroxidase, ec:1.17.4.1 - reductase, ec:6.3.2.3 - synthase, ec:6.3.2.2 - ligase, ec:1.8.5.1 - dehydrogenase (ascorbate), ec:1.1.1.44 - dehydrogenase (NADP+-dependent, decarboxylating), ec:1.1.1.42 - …	2, 36, 219, 7, 9, 8, 1, 27, 19, 2, 6, 8, 44, 26, 1, 14, 22, 20, 6, 42	519
Tyrosine metabolism	map00350	24	ec:1.4.3.2 - oxidase, ec:2.1.1.6 - O-methyltransferase, ec:4.1.1.25 - decarboxylase, ec:4.1.1.28 - decarboxylase, ec:2.6.1.57 - transaminase, ec:4.1.1.68 - decarboxylase, ec:1.13.11.5 - 1,2-dioxygenase, ec:1.2.1.16 - dehydrogenase [NAD(P)+], ec:1.1.1.1 - dehydrogenase, ec:2.6.1.5 - transaminase, ec:2.6.1.9 - transaminase, ec:2.6.1.1 - transaminase, ec:1.2.1.5 - dehydrogenase [NAD(P)+], ec:1.10.3.…	10, 24, 9, 23, 55, 2, 4, 10, 63, 55, 56, 55, 37, 30, 3, 10, 4, 2, 7, 1, 2, 1, 2, 43	508
Fatty acid degradation	map00071	14	ec:5.1.2.3 - epimerase, ec:6.2.1.3 - ligase, ec:4.2.1.74 - hydratase, ec:1.1.1.1 - dehydrogenase, ec:1.14.14.1 - monooxygenase, ec:5.3.3.8 - isomerase, ec:1.2.1.3 - dehydrogenase (NAD+), ec:2.3.1.9 - C-acetyltransferase, ec:1.3.3.6 - oxidase, ec:2.3.1.16 - C-acyltransferase, ec:2.3.1.21 - O-palmitoyltransferase, ec:1.14.15.3 - 1-monooxygenase, ec:4.2.1.17 - hydratase, ec:1.1.1.35 - dehydrogenase	8, 59, 14, 63, 55, 7, 129, 20, 37, 34, 2, 7, 25, 28	488
Phenylalanine metabolism	map00360	24	ec:4.1.1.53 - decarboxylase, ec:2.6.1.21 - transaminase, ec:1.4.3.2 - oxidase, ec:4.1.1.28 - decarboxylase, ec:2.6.1.57 - transaminase, ec:6.2.1.12 - ligase, ec:1.1.1.157 - dehydrogenase, ec:2.6.1.5 - transaminase, ec:2.6.1.9 - transaminase, ec:2.6.1.1 - transaminase, ec:3.5.1.32 - hydrolase, ec:4.3.1.24 - ammonia-lyase, ec:4.3.1.25 - ammonia-lyase, ec:1.2.1.5 - dehydrogenase [NAD(P)+], ec:3.5.1.…	2, 1, 10, 23, 55, 10, 1, 55, 56, 55, 9, 21, 21, 37, 14, 12, 2, 1, 2, 29, 1, 25, 2, 43	487
Glycerophospholipid metabolism	map00564	30	ec:3.1.4.46 - phosphodiesterase, ec:2.7.1.107 - kinase (ATP), ec:2.7.1.82 - kinase, ec:2.7.1.32 - kinase, ec:4.1.1.65 - decarboxylase, ec:1.1.1.101 - reductase, ec:2.7.8.2 - cholinephosphotransferase, ec:2.7.8.5 - 1-phosphatidyltransferase, ec:3.1.1.4 - A2, ec:3.1.1.5 - lecithinase B, ec:3.1.3.4 - phosphatase, ec:2.1.1.71 - N-methyltransferase, ec:1.1.1.8 - dehydrogenase (NAD+), ec:2.7.7.41 - cyt…	41, 48, 1, 2, 11, 3, 4, 4, 24, 12, 43, 5, 25, 10, 7, 7, 6, 5, 1, 24, 9, 16, 22, 14, 16, 8, 25, 10, 1, 76	480
Metabolism of xenobiotics by cytochrome P450	map00980	8	ec:1.1.1.184 - reductase (NADPH), ec:2.5.1.18 - transferase, ec:1.1.1.146 - dehydrogenase, ec:1.1.1.1 - dehydrogenase, ec:1.14.14.1 - monooxygenase, ec:1.2.1.5 - dehydrogenase [NAD(P)+], ec:2.4.1.17 - 1-naphthol glucuronyltransferase, ec:3.3.2.9 - epoxide hydrolase	9, 219, 1, 63, 55, 37, 71, 9	464
Tryptophan metabolism	map00380	19	ec:1.4.3.2 - oxidase, ec:4.1.1.28 - decarboxylase, ec:4.1.1.74 - decarboxylase, ec:1.14.14.1 - monooxygenase, ec:2.6.1.7 - transaminase, ec:1.2.1.3 - dehydrogenase (NAD+), ec:2.3.1.9 - C-acetyltransferase, ec:1.2.3.1 - oxidase, ec:1.2.3.7 - oxidase, ec:3.5.1.4 - acylamidase, ec:3.5.1.9 - kynurenine formamidase, ec:2.3.1.87 - N-acetyltransferase, ec:1.11.1.6 - equilase, ec:3.5.5.1 - acetonitrilase…	10, 23, 7, 55, 2, 129, 20, 10, 1, 14, 7, 2, 87, 7, 1, 3, 25, 28, 17	448
Methane metabolism	map00680	21	ec:4.1.1.31 - carboxylase, ec:4.1.1.25 - decarboxylase, ec:2.6.1.52 - transaminase, ec:2.2.1.3 - transketolase, ec:1.2.1.46 - dehydrogenase, ec:2.7.1.29 - kinase, ec:2.6.1.45 - transaminase, ec:2.7.1.11 - phosphohexokinase, ec:6.2.1.1 - ligase, ec:3.1.2.12 - hydrolase, ec:3.1.3.3 - phosphatase, ec:1.2.1.2 - dehydrogenase, ec:2.1.2.1 - hydroxymethyltransferase, ec:4.1.2.13 - aldolase, ec:3.1.3.11 …	22, 9, 7, 3, 1, 10, 1, 85, 9, 4, 5, 26, 43, 56, 14, 21, 35, 27, 1, 58, 9	446
Phenylalanine, tyrosine and tryptophan biosynthesis	map00400	25	ec:4.1.1.48 - synthase, ec:1.4.3.2 - oxidase, ec:2.7.1.71 - kinase, ec:2.6.1.57 - transaminase, ec:4.1.3.27 - synthase, ec:4.2.1.51 - dehydratase, ec:2.5.1.19 - 1-carboxyvinyltransferase, ec:2.6.1.78 - aminotransferase, ec:2.6.1.79 - aminotransferase, ec:4.2.1.91 - dehydratase, ec:2.6.1.5 - transaminase, ec:2.6.1.9 - transaminase, ec:2.6.1.1 - transaminase, ec:1.3.1.13 - dehydrogenase (NADP+), ec…	3, 10, 15, 55, 20, 14, 4, 1, 1, 14, 55, 56, 55, 5, 5, 2, 10, 16, 25, 20, 16, 10, 16, 13, 4	445
Aminoacyl-tRNA biosynthesis	map00970	23	ec:6.1.1.6 - ligase, ec:6.1.1.7 - ligase, ec:6.1.1.9 - ligase, ec:6.1.1.2 - ligase, ec:6.1.1.3 - ligase, ec:6.1.1.4 - ligase, ec:6.1.1.5 - ligase, ec:6.1.1.1 - ligase, ec:6.3.5.6 - synthase (glutamine-hydrolysing), ec:6.3.5.7 - synthase (glutamine-hydrolysing), ec:2.1.2.9 - formyltransferase, ec:6.1.1.18 - ligase, ec:6.1.1.17 - ligase, ec:6.1.1.19 - ligase, ec:6.1.1.14 - ligase, ec:6.1.1.16 - lig…	15, 16, 25, 13, 35, 40, 10, 10, 1, 14, 24, 19, 14, 16, 21, 12, 12, 31, 8, 28, 6, 40, 30	440
Cyanoamino acid metabolism	map00460	10	ec:4.2.1.65 - hydratase, ec:3.2.1.117 - beta-glucosidase, ec:4.4.1.9 - synthase, ec:3.2.1.21 - gentiobiase, ec:3.5.1.1 - asparaginase II, ec:2.1.2.1 - hydroxymethyltransferase, ec:4.1.2.10 - lyase, ec:3.5.5.4 - nitrilase, ec:3.5.5.1 - acetonitrilase, ec:2.3.2.2 - glutamyl transpeptidase	2, 1, 9, 339, 11, 43, 7, 6, 7, 14	439
Ascorbate and aldarate metabolism	map00053	16	ec:1.6.5.4 - reductase (NADH), ec:2.7.7.64 - uridylyltransferase, ec:2.7.7.44 - uridylyltransferase, ec:1.1.3.8 - oxidase, ec:1.2.1.3 - dehydrogenase (NAD+), ec:1.10.3.3 - oxidase, ec:2.4.1.17 - 1-naphthol glucuronyltransferase, ec:5.1.3.18 - 3,5-epimerase, ec:4.1.2.20 - aldolase, ec:1.8.5.1 - dehydrogenase (ascorbate), ec:1.1.1.203 - dehydrogenase, ec:1.11.1.11 - peroxidase, ec:1.3.2.3 - dehydro…	25, 26, 12, 10, 129, 38, 71, 15, 3, 8, 9, 20, 4, 8, 16, 34	428
Glycine, serine and threonine metabolism	map00260	33	ec:2.1.1.5 - S-methyltransferase, ec:2.6.1.52 - transaminase, ec:2.7.2.4 - kinase, ec:2.7.1.39 - kinase, ec:2.7.1.31 - 3-kinase, ec:2.6.1.44 - transaminase, ec:2.6.1.45 - transaminase, ec:4.1.2.5 - aldolase, ec:1.2.1.11 - dehydrogenase, ec:1.8.1.4 - dehydrogenase, ec:3.1.3.3 - phosphatase, ec:1.1.1.1 - dehydrogenase, ec:1.1.1.3 - dehydrogenase, ec:4.3.1.17 - ammonia-lyase, ec:4.3.1.18 - ammonia-l…	4, 7, 13, 8, 6, 12, 1, 13, 3, 22, 5, 63, 6, 2, 2, 8, 1, 2, 3, 7, 22, 43, 19, 10, 5, 4, 15, 20, 1, 35, 13, 9, 43	427
Arginine and proline metabolism	map00330	24	ec:2.6.1.13 - aminotransferase, ec:4.1.1.50 - decarboxylase, ec:2.6.1.21 - transaminase, ec:3.5.4.1 - deaminase, ec:1.2.1.41 - dehydrogenase, ec:1.14.11.2 - dioxygenase, ec:2.5.1.16 - synthase, ec:2.5.1.22 - synthase, ec:1.2.1.19 - dehydrogenase, ec:4.1.1.19 - decarboxylase, ec:4.1.1.17 - decarboxylase, ec:2.6.1.1 - transaminase, ec:1.2.1.3 - dehydrogenase (NAD+), ec:3.5.3.12 - deiminase, ec:3.5.…	2, 31, 1, 1, 20, 34, 36, 7, 2, 23, 9, 55, 129, 9, 3, 9, 14, 1, 1, 3, 27, 4, 4, 1	426
Valine, leucine and isoleucine degradation	map00280	19	ec:6.4.1.4 - carboxylase, ec:1.4.3.2 - oxidase, ec:1.2.1.27 - dehydrogenase (CoA-acylating), ec:2.6.1.42 - transaminase, ec:2.3.1.168 - (2-methylpropanoyl)transferase, ec:1.8.1.4 - dehydrogenase, ec:1.2.1.3 - dehydrogenase (NAD+), ec:2.3.1.9 - C-acetyltransferase, ec:1.2.3.1 - oxidase, ec:2.3.3.10 - synthase, ec:4.1.3.4 - lyase, ec:2.3.1.16 - C-acyltransferase, ec:2.8.3.5 - CoA-transferase, ec:3.…	4, 10, 22, 27, 6, 22, 129, 20, 10, 11, 5, 34, 1, 37, 3, 25, 28, 5, 11	410
beta-Alanine metabolism	map00410	19	ec:2.6.1.19 - transaminase, ec:3.5.2.2 - hydantoinase, ec:2.5.1.16 - synthase, ec:2.5.1.22 - synthase, ec:1.2.1.18 - dehydrogenase (acetylating), ec:1.2.1.19 - dehydrogenase, ec:4.1.1.15 - decarboxylase, ec:1.2.1.5 - dehydrogenase [NAD(P)+], ec:1.2.1.3 - dehydrogenase (NAD+), ec:1.3.1.2 - dehydrogenase (NADP+), ec:3.5.1.6 - N-carbamoyl-beta-alanine amidohydrolase, ec:6.3.2.1 - ligase (AMP-forming…	2, 3, 36, 7, 15, 2, 23, 37, 129, 4, 11, 2, 11, 4, 4, 1, 37, 25, 43	396
Carbon fixation pathways in prokaryotes	map00720	19	ec:6.4.1.1 - carboxylase, ec:6.4.1.2 - carboxylase, ec:1.3.5.1 - dehydrogenase, ec:4.1.1.31 - carboxylase, ec:3.5.4.9 - cyclohydrolase, ec:6.2.1.5 - ligase (ADP-forming), ec:6.2.1.1 - ligase, ec:2.3.1.9 - C-acetyltransferase, ec:1.5.1.5 - dehydrogenase (NADP+), ec:2.3.3.8 - citrate synthase, ec:6.3.4.3 - ligase, ec:1.5.1.20 - reductase [NAD(P)H], ec:4.2.1.3 - hydratase, ec:4.2.1.2 - hydratase, ec…	1, 65, 14, 22, 14, 17, 9, 20, 15, 12, 5, 11, 38, 3, 25, 5, 58, 28, 26	388
Citrate cycle (TCA cycle)	map00020	18	ec:6.4.1.1 - carboxylase, ec:4.1.1.49 - carboxykinase (ATP), ec:1.3.5.1 - dehydrogenase, ec:4.1.1.32 - carboxykinase (GTP), ec:6.2.1.5 - ligase (ADP-forming), ec:6.2.1.4 - ligase (GDP-forming), ec:1.8.1.4 - dehydrogenase, ec:2.3.3.8 - citrate synthase, ec:2.3.3.1 - (Si)-synthase, ec:2.3.1.61 - succinyltransferase, ec:4.2.1.3 - hydratase, ec:4.2.1.2 - hydratase, ec:2.3.1.12 - acetyltransferase, ec…	1, 59, 14, 1, 17, 9, 22, 12, 13, 10, 38, 3, 21, 58, 26, 22, 17, 35	378
Alanine, aspartate and glutamate metabolism	map00250	28	ec:2.6.1.12 - transaminase, ec:2.6.1.16 - transaminase (isomerizing), ec:2.6.1.19 - transaminase, ec:1.4.3.2 - oxidase, ec:6.3.1.2 - synthetase, ec:1.2.1.24 - dehydrogenase (NAD+), ec:4.3.2.1 - lyase, ec:4.3.2.2 - lyase, ec:2.1.3.2 - carbamoyltransferase, ec:2.6.1.44 - transaminase, ec:1.2.1.16 - dehydrogenase [NAD(P)+], ec:4.1.1.15 - decarboxylase, ec:2.6.1.2 - transaminase, ec:2.6.1.1 - transam…	8, 7, 2, 10, 33, 9, 3, 12, 10, 12, 10, 23, 8, 55, 47, 27, 4, 5, 3, 19, 11, 1, 5, 5, 1, 7, 14, 13	364
Lysine degradation	map00310	13	ec:2.6.1.21 - transaminase, ec:1.2.1.47 - dehydrogenase, ec:1.14.11.8 - dioxygenase, ec:4.1.1.18 - decarboxylase, ec:2.1.1.43 - N-methyltransferase, ec:1.2.1.3 - dehydrogenase (NAD+), ec:2.3.1.9 - C-acetyltransferase, ec:1.5.1.8 - dehydrogenase (NADP+, L-lysine-forming), ec:2.3.1.61 - succinyltransferase, ec:1.5.1.10 - dehydrogenase (NADP+, L-glutamate-forming), ec:4.2.1.17 - hydratase, ec:1.1.1.…	1, 1, 1, 1, 120, 129, 20, 6, 10, 5, 25, 28, 17	364
Fatty acid biosynthesis	map00061	14	ec:6.4.1.2 - carboxylase, ec:1.1.1.100 - reductase, ec:6.2.1.3 - ligase, ec:4.2.1.59 - dehydratase, ec:2.3.1.179 - synthase II, ec:2.3.1.180 - synthase III, ec:3.1.2.14 - hydrolase, ec:1.3.1.10 - reductase (NADPH, Si-specific), ec:1.3.1.9 - reductase (NADH), ec:2.3.1.86 - synthase, ec:2.3.1.85 - synthase, ec:2.3.1.39 - S-malonyltransferase, ec:2.3.1.41 - synthase I, ec:1.14.19.2 - 9-desaturase	65, 38, 59, 4, 2, 1, 19, 2, 11, 3, 98, 3, 26, 20	351
Inositol phosphate metabolism	map00562	23	ec:2.7.1.127 - 3-kinase, ec:2.7.1.67 - 4-kinase, ec:2.7.1.68 - 5-kinase, ec:2.7.1.64 - 3-kinase, ec:3.1.4.11 - phospholipase C, ec:1.2.1.18 - dehydrogenase (acetylating), ec:2.7.1.137 - 3-kinase, ec:2.7.1.134 - 1-kinase, ec:2.7.1.158 - 2-kinase, ec:2.7.1.159 - 5/6-kinase, ec:2.7.1.150 - 5-kinase, ec:5.3.1.1 - isomerase, ec:5.5.1.4 - synthase, ec:3.1.3.36 - 5-phosphatase, ec:3.1.3.56 - 5-phosphata…	8, 15, 25, 2, 22, 15, 15, 17, 12, 17, 1, 26, 19, 20, 29, 6, 3, 5, 22, 8, 10, 10, 34	341
Sphingolipid metabolism	map00600	13	ec:3.1.4.41 - phosphodiesterase D, ec:3.1.4.12 - phosphodiesterase, ec:2.7.1.138 - kinase, ec:3.1.3.4 - phosphatase, ec:3.2.1.45 - psychosine hydrolase, ec:3.5.1.23 - acylsphingosine deacylase, ec:2.4.1.80 - glucosyltransferase, ec:3.2.1.22 - melibiase, ec:3.2.1.23 - lactase (ambiguous), ec:4.1.2.27 - aldolase, ec:2.3.1.24 - N-acyltransferase, ec:2.3.1.50 - C-palmitoyltransferase, ec:2.7.8.27 - s…	1, 42, 10, 43, 22, 3, 10, 38, 132, 4, 13, 5, 13	336
Other glycan degradation	map00511	8	ec:3.2.1.45 - psychosine hydrolase, ec:3.2.1.51 - alpha-fucosidase, ec:3.2.1.52 - hexosaminidase, ec:3.5.1.26 - aspartylglucosylamine deaspartylase, ec:3.2.1.96 - endo-beta-N-acetylglucosaminidase, ec:3.2.1.24 - alpha-D-mannosidase, ec:3.2.1.25 - mannanase, ec:3.2.1.23 - lactase (ambiguous)	22, 17, 12, 3, 17, 76, 39, 132	318
Isoquinoline alkaloid biosynthesis	map00950	15	ec:1.4.3.2 - oxidase, ec:4.1.1.25 - decarboxylase, ec:4.1.1.28 - decarboxylase, ec:2.6.1.57 - transaminase, ec:2.3.1.150 - 7-O-acetyltransferase, ec:2.6.1.5 - transaminase, ec:2.6.1.1 - transaminase, ec:1.10.3.1 - oxidase, ec:1.14.18.1 - monophenol monooxygenase, ec:1.14.13.71 - 3'-monooxygenase, ec:1.21.3.3 - oxidase, ec:2.1.1.117 - 9-O-methyltransferase, ec:2.1.1.128 - 6-O-methyltransferase, ec…	10, 9, 23, 55, 1, 55, 55, 30, 3, 22, 8, 1, 1, 1, 43	317
Porphyrin and chlorophyll metabolism	map00860	29	ec:1.2.1.70 - reductase, ec:4.1.1.37 - decarboxylase, ec:1.3.7.4 - oxidoreductase, ec:1.3.1.75 - protochlorophyllide a 8-vinyl-reductase (NADPH), ec:4.2.1.75 - synthase, ec:4.99.1.4 - ferrochelatase, ec:4.99.1.3 - cobaltochelatase, ec:4.99.1.1 - ferrochelatase, ec:1.16.3.1 - ceruloplasmin, ec:2.1.1.11 - protoporphyrin IX methyltransferase, ec:1.3.1.33 - reductase, ec:5.4.3.8 - 2,1-aminomutase, ec…	11, 10, 4, 2, 13, 4, 5, 21, 21, 9, 19, 2, 7, 71, 10, 9, 4, 15, 4, 1, 2, 4, 15, 10, 6, 5, 2, 14, 14	314
Histidine metabolism	map00340	13	ec:2.1.1.8 - N-methyltransferase, ec:4.1.1.22 - decarboxylase, ec:4.1.1.28 - decarboxylase, ec:2.6.1.9 - transaminase, ec:1.2.1.5 - dehydrogenase [NAD(P)+], ec:1.2.1.3 - dehydrogenase (NAD+), ec:3.1.3.15 - histidinol phosphate phosphatase, ec:3.6.1.31 - diphosphatase, ec:4.2.1.19 - dehydratase, ec:2.4.2.17 - phosphoribosyltransferase, ec:1.1.1.23 - dehydrogenase, ec:5.3.1.16 - isomerase, ec:3.5.4…	7, 2, 23, 56, 37, 129, 3, 5, 3, 14, 10, 9, 5	303
Tropane, piperidine and pyridine alkaloid biosynthesis	map00960	10	ec:2.6.1.57 - transaminase, ec:4.1.1.18 - decarboxylase, ec:2.1.1.53 - N-methyltransferase, ec:2.6.1.5 - transaminase, ec:2.6.1.9 - transaminase, ec:2.6.1.1 - transaminase, ec:1.14.11.11 - (6S)-dioxygenase, ec:1.1.1.237 - reductase, ec:1.1.1.206 - reductase I, ec:1.4.3.21 - oxidase	55, 1, 19, 55, 56, 55, 3, 1, 7, 43	295
Phosphatidylinositol signaling system	map04070	17	ec:2.7.1.107 - kinase (ATP), ec:2.7.1.127 - 3-kinase, ec:2.7.1.67 - 4-kinase, ec:2.7.1.68 - 5-kinase, ec:3.1.4.11 - phospholipase C, ec:2.7.1.137 - 3-kinase, ec:2.7.1.158 - 2-kinase, ec:2.7.1.159 - 5/6-kinase, ec:2.7.1.150 - 5-kinase, ec:2.7.11.13 - kinase C, ec:2.7.7.41 - cytidylyltransferase, ec:3.1.3.36 - 5-phosphatase, ec:3.1.3.56 - 5-phosphatase, ec:3.1.3.57 - 1-phosphatase, ec:3.1.3.67 - 3-…	48, 8, 15, 25, 22, 15, 12, 17, 1, 23, 10, 20, 29, 6, 3, 22, 8	284
Propanoate metabolism	map00640	17	ec:6.4.1.2 - carboxylase, ec:2.6.1.19 - transaminase, ec:4.1.3.30 - lyase, ec:1.2.1.27 - dehydrogenase (CoA-acylating), ec:6.2.1.5 - ligase (ADP-forming), ec:6.2.1.4 - ligase (GDP-forming), ec:6.2.1.1 - ligase, ec:2.3.1.168 - (2-methylpropanoyl)transferase, ec:1.2.1.18 - dehydrogenase (acetylating), ec:4.2.1.79 - dehydratase, ec:1.8.1.4 - dehydrogenase, ec:2.3.1.9 - C-acetyltransferase, ec:4.1.1.…	65, 2, 1, 22, 17, 9, 9, 6, 15, 1, 22, 20, 11, 37, 25, 9, 11	282
Flavonoid biosynthesis	map00941	15	ec:1.3.1.77 - reductase [(2R,3R)-flavan-3-ol-forming], ec:1.14.11.9 - 3-dioxygenase, ec:2.3.1.133 - O-hydroxycinnamoyltransferase, ec:2.3.1.170 - synthase, ec:1.17.1.3 - reductase, ec:5.5.1.6 - isomerase, ec:1.14.13.88 - 3',5'-hydroxylase, ec:2.3.1.74 - synthase, ec:1.14.13.21 - 3'-monooxygenase, ec:1.14.13.11 - 4-monooxygenase, ec:1.14.11.23 - synthase, ec:1.14.11.19 - synthase, ec:1.1.1.219 - 4…	11, 16, 19, 8, 4, 19, 18, 28, 24, 12, 31, 12, 38, 1, 29	270
Riboflavin metabolism	map00740	12	ec:1.1.1.193 - reductase, ec:4.1.99.12 - synthase, ec:2.7.1.26 - kinase, ec:2.5.1.9 - synthase, ec:3.1.3.2 - phosphatase, ec:3.6.1.9 - diphosphatase, ec:3.6.1.18 - diphosphatase, ec:2.7.7.2 - synthetase, ec:1.5.1.38 - reductase (NADPH), ec:1.5.1.39 - reductase [NAD(P)H], ec:3.5.4.26 - deaminase, ec:3.5.4.25 - cyclohydrolase II	6, 14, 17, 3, 155, 31, 3, 4, 1, 1, 11, 16	262
Terpenoid backbone biosynthesis	map00900	25	ec:2.7.4.2 - kinase, ec:4.1.1.33 - decarboxylase, ec:1.17.7.1 - synthase (ferredoxin), ec:2.2.1.7 - synthase, ec:2.7.1.36 - kinase, ec:2.5.1.10 - diphosphate synthase, ec:4.2.3.27 - synthase, ec:2.5.1.29 - diphosphate synthase, ec:2.5.1.30 - diphosphate synthase, ec:2.7.1.148 - 5'-diphospho)-2-C-methyl-D-erythritol kinase, ec:2.5.1.1 - geranyl-diphosphate synthase, ec:4.6.1.12 - 2,4-cyclodiphosph…	8, 3, 4, 27, 4, 29, 4, 18, 13, 2, 29, 2, 6, 10, 20, 11, 3, 4, 6, 9, 9, 6, 8, 1, 18	254
alpha-Linolenic acid metabolism	map00592	11	ec:4.2.1.92 - dehydratase, ec:3.1.1.4 - A2, ec:5.3.99.6 - cyclase, ec:1.1.1.1 - dehydrogenase, ec:1.3.1.42 - reductase, ec:1.3.3.6 - oxidase, ec:2.3.1.16 - C-acyltransferase, ec:1.13.11.12 - 13S-lipoxygenase, ec:3.1.1.32 - A1, ec:4.2.1.17 - hydratase, ec:2.1.1.141 - O-methyltransferase	5, 24, 6, 63, 4, 37, 34, 20, 16, 25, 10	244
Nicotinate and nicotinamide metabolism	map00760	17	ec:2.1.1.7 - N-methyltransferase, ec:1.2.1.24 - dehydrogenase (NAD+), ec:2.7.1.23 - kinase, ec:1.2.1.16 - dehydrogenase [NAD(P)+], ec:3.1.3.5 - uridine 5'-nucleotidase, ec:2.7.7.18 - adenylyltransferase, ec:3.5.1.19 - nicotinamide deaminase, ec:1.6.1.2 - transhydrogenase (Re/Si-specific), ec:1.2.3.1 - oxidase, ec:6.3.5.1 - synthase (glutamine-hydrolysing), ec:3.6.1.9 - diphosphatase, ec:2.7.7.1 -…	1, 9, 19, 10, 21, 10, 1, 1, 10, 19, 31, 10, 11, 7, 15, 26, 37	238
One carbon pool by folate	map00670	15	ec:6.3.3.2 - cyclo-ligase, ec:3.5.4.9 - cyclohydrolase, ec:2.1.1.45 - synthase, ec:2.1.1.13 - synthase, ec:3.5.1.10 - deformylase, ec:1.5.1.3 - reductase, ec:1.5.1.6 - dehydrogenase, ec:1.5.1.5 - dehydrogenase (NADP+), ec:2.1.2.3 - formyltransferase, ec:2.1.2.2 - formyltransferase, ec:2.1.2.1 - hydroxymethyltransferase, ec:2.1.2.9 - formyltransferase, ec:6.3.4.3 - ligase, ec:1.5.1.20 - reductase …	9, 14, 17, 21, 9, 30, 4, 15, 6, 5, 43, 24, 5, 11, 15	228
Steroid hormone biosynthesis	map00140	12	ec:2.1.1.6 - O-methyltransferase, ec:1.1.1.145 - dehydrogenase, ec:1.1.1.149 - dehydrogenase, ec:1.1.1.146 - dehydrogenase, ec:1.14.14.1 - monooxygenase, ec:1.3.1.22 - 4-dehydrogenase (NADP+), ec:1.3.1.3 - 5beta-reductase, ec:2.4.1.17 - 1-naphthol glucuronyltransferase, ec:1.3.99.6 - 4-dehydrogenase, ec:1.1.1.53 - 20beta)-hydroxysteroid dehydrogenase, ec:1.1.1.62 - 17-dehydrogenase, ec:3.1.6.2 - …	24, 39, 3, 1, 55, 3, 10, 71, 12, 7, 2, 1	228
Novobiocin biosynthesis	map00401	5	ec:2.6.1.57 - transaminase, ec:2.6.1.5 - transaminase, ec:2.6.1.9 - transaminase, ec:2.6.1.1 - transaminase, ec:1.3.1.12 - dehydrogenase	55, 55, 56, 55, 5	226
Chloroalkane and chloroalkene degradation	map00625	6	ec:1.2.1.46 - dehydrogenase, ec:1.1.1.1 - dehydrogenase, ec:1.2.1.3 - dehydrogenase (NAD+), ec:1.18.6.1 - ec:1.18.6.1 nitrogenase, ec:3.3.2.10 - epoxide hydrolase, ec:3.8.1.5 - dehalogenase	1, 63, 129, 2, 15, 8	218
Sulfur metabolism	map00920	18	ec:3.6.2.1 - adenosine 5-phosphosulfate sulfohydrolase, ec:2.7.1.25 - kinase, ec:1.8.4.8 - reductase (thioredoxin), ec:1.8.4.9 - reductase (glutathione), ec:1.8.1.2 - sulfite reductase (NADPH), ec:3.1.3.7 - nucleotidase, ec:1.8.99.2 - reductase, ec:2.8.1.1 - sulfurtransferase, ec:1.8.7.1 - sulfite reductase (ferredoxin), ec:2.7.7.4 - adenylyltransferase, ec:2.7.7.5 - adenylyltransferase (ADP), ec…	15, 27, 5, 3, 1, 12, 1, 6, 6, 32, 7, 8, 26, 3, 2, 2, 13, 45	214
Arginine biosynthesis	map00220	20	ec:2.6.1.11 - transaminase, ec:6.3.1.2 - synthetase, ec:2.7.2.8 - kinase, ec:4.3.2.1 - lyase, ec:1.2.1.38 - reductase, ec:2.1.3.3 - carbamoyltransferase, ec:2.6.1.2 - transaminase, ec:2.6.1.1 - transaminase, ec:3.5.1.14 - acid amidohydrolase, ec:3.5.1.16 - deacetylase, ec:2.3.1.1 - N-acetyltransferase, ec:1.4.1.4 - dehydrogenase (NADP+), ec:1.4.1.3 - dehydrogenase [NAD(P)+], ec:1.4.1.2 - dehydrog…	4, 33, 3, 3, 16, 4, 8, 55, 7, 1, 20, 4, 5, 3, 19, 2, 5, 3, 8, 1	204
Selenocompound metabolism	map00450	11	ec:1.8.1.9 - reductase, ec:2.1.1.12 - S-methyltransferase, ec:2.1.1.13 - synthase, ec:2.1.1.14 - S-methyltransferase, ec:4.4.1.8 - beta-lyase, ec:4.4.1.1 - gamma-lyase, ec:4.4.1.16 - lyase, ec:4.4.1.11 - gamma-lyase, ec:2.7.7.4 - adenylyltransferase, ec:2.5.1.48 - gamma-synthase, ec:6.1.1.10 - ligase	23, 1, 21, 51, 6, 7, 13, 2, 32, 13, 31	200
Streptomycin biosynthesis	map00521	10	ec:1.1.1.133 - reductase, ec:2.7.7.24 - thymidylyltransferase, ec:5.5.1.4 - synthase, ec:5.1.3.13 - 3,5-epimerase, ec:2.7.1.2 - glucokinase (phosphorylating), ec:2.7.1.1 - hexokinase type IV glucokinase, ec:3.1.3.25 - phosphatase, ec:4.2.1.46 - 4,6-dehydratase, ec:5.4.2.2 - (alpha-D-glucose-1,6-bisphosphate-dependent), ec:1.1.1.18 - 2-dehydrogenase	5, 1, 19, 4, 33, 74, 22, 13, 16, 10	197
Butanoate metabolism	map00650	17	ec:2.6.1.19 - transaminase, ec:1.3.5.1 - dehydrogenase, ec:1.2.1.24 - dehydrogenase (NAD+), ec:2.2.1.6 - synthase, ec:5.1.2.3 - epimerase, ec:6.2.1.2 - ligase, ec:1.2.1.16 - dehydrogenase [NAD(P)+], ec:4.1.1.15 - decarboxylase, ec:1.1.1.157 - dehydrogenase, ec:2.3.1.9 - C-acetyltransferase, ec:1.1.99.2 - dehydrogenase, ec:2.3.3.10 - synthase, ec:4.1.3.4 - lyase, ec:2.8.3.5 - CoA-transferase, ec:4…	2, 14, 9, 16, 8, 2, 10, 23, 1, 20, 7, 11, 5, 1, 25, 28, 1	183
Pantothenate and CoA biosynthesis	map00770	16	ec:3.5.2.2 - hydantoinase, ec:4.1.1.36 - decarboxylase, ec:2.2.1.6 - synthase, ec:2.7.1.33 - kinase, ec:2.6.1.42 - transaminase, ec:2.7.1.24 - kinase, ec:2.7.8.7 - synthase, ec:1.3.1.2 - dehydrogenase (NADP+), ec:3.5.1.6 - N-carbamoyl-beta-alanine amidohydrolase, ec:3.6.1.9 - diphosphatase, ec:4.2.1.9 - dehydratase, ec:6.3.2.5 - ligase, ec:6.3.2.1 - ligase (AMP-forming), ec:2.7.7.3 - adenylyltran…	3, 5, 16, 26, 27, 14, 8, 4, 11, 31, 3, 2, 2, 9, 7, 11	179
Ether lipid metabolism	map00565	7	ec:1.1.1.101 - reductase, ec:2.7.8.2 - cholinephosphotransferase, ec:3.1.1.4 - A2, ec:3.1.3.4 - phosphatase, ec:2.3.1.25 - synthase, ec:3.1.4.3 - C, ec:3.1.4.4 - D	3, 4, 24, 43, 15, 10, 76	175
Biosynthesis of unsaturated fatty acids	map01040	7	ec:1.1.1.100 - reductase, ec:1.3.1.38 - reductase (NADPH), ec:1.3.3.6 - oxidase, ec:2.3.1.16 - C-acyltransferase, ec:4.2.1.17 - hydratase, ec:1.14.19.2 - 9-desaturase, ec:1.14.19.1 - 9-desaturase	38, 5, 37, 34, 25, 20, 15	174
Glycosaminoglycan degradation	map00531	4	ec:3.2.1.52 - hexosaminidase, ec:3.2.1.50 - alpha-acetylglucosaminidase, ec:3.2.1.23 - lactase (ambiguous), ec:2.3.1.78 - N-acetyltransferase	12, 4, 132, 7	155
Limonene and pinene degradation	map00903	2	ec:1.2.1.3 - dehydrogenase (NAD+), ec:4.2.1.17 - hydratase	129, 25	154
Glycosphingolipid biosynthesis - ganglio series	map00604	4	ec:3.2.1.52 - hexosaminidase, ec:2.4.1.62 - galactosyltransferase, ec:3.2.1.23 - lactase (ambiguous), ec:2.4.99.4 - alpha-2,3-sialyltransferase	12, 1, 132, 3	148
Nitrogen metabolism	map00910	17	ec:6.3.1.2 - synthetase, ec:1.4.7.1 - synthase (ferredoxin), ec:1.13.12.16 - monooxygenase, ec:1.7.1.1 - reductase (NADH), ec:1.7.1.4 - reductase [NAD(P)H], ec:1.7.1.3 - reductase (NADPH), ec:1.18.6.1 - ec:1.18.6.1 nitrogenase, ec:1.4.1.4 - dehydrogenase (NADP+), ec:1.4.1.3 - dehydrogenase [NAD(P)+], ec:1.4.1.2 - dehydrogenase, ec:4.2.1.1 - anhydrase, ec:3.5.5.1 - acetonitrilase, ec:1.7.7.1 - red…	33, 4, 5, 7, 3, 3, 2, 4, 5, 3, 40, 7, 2, 1, 8, 5, 14	146
Arachidonic acid metabolism	map00590	9	ec:1.1.1.184 - reductase (NADPH), ec:1.14.99.1 - synthase, ec:3.1.1.4 - A2, ec:1.14.14.1 - monooxygenase, ec:1.14.13.30 - 20-monooxygenase, ec:1.11.1.9 - peroxidase, ec:3.3.2.10 - epoxide hydrolase, ec:1.14.15.3 - 1-monooxygenase, ec:3.3.2.6 - hydrolase	9, 2, 24, 55, 1, 27, 15, 7, 4	144
N-Glycan biosynthesis	map00510	15	ec:2.7.1.108 - kinase, ec:3.2.1.84 - 1,3-alpha-glucosidase, ec:3.2.1.113 - 1,2-alpha-mannosidase, ec:2.4.1.83 - beta-D-mannosyltransferase, ec:3.2.1.106 - glucosidase, ec:2.4.1.101 - 2-beta-N-acetylglucosaminyltransferase, ec:2.4.1.117 - beta-glucosyltransferase, ec:2.4.1.132 - alpha-1,3-mannosyltransferase, ec:2.4.1.131 - alpha-1,2-mannosyltransferase, ec:2.4.1.141 - N-acetylglucosaminyltransfer…	2, 5, 35, 31, 7, 13, 9, 10, 3, 1, 2, 2, 17, 1, 1	139
Fatty acid elongation	map00062	6	ec:3.1.2.22 - hydrolase, ec:4.2.1.74 - hydratase, ec:1.3.1.38 - reductase (NADPH), ec:2.3.1.16 - C-acyltransferase, ec:4.2.1.17 - hydratase, ec:1.1.1.35 - dehydrogenase	30, 14, 5, 34, 25, 28	136
Ubiquinone and other terpenoid-quinone biosynthesis	map00130	13	ec:4.1.3.36 - synthase, ec:2.2.1.9 - synthase, ec:2.5.1.39 - polyprenyltransferase, ec:6.2.1.26 - ligase, ec:6.2.1.12 - ligase, ec:1.6.5.2 - dehydrogenase (quinone), ec:2.6.1.5 - transaminase, ec:1.14.13.11 - 4-monooxygenase, ec:1.13.11.27 - dioxygenase, ec:1.1.1.237 - reductase, ec:2.1.1.114 - methyltransferase, ec:4.2.99.20 - synthase, ec:5.4.4.2 - synthase	7, 7, 3, 11, 10, 4, 55, 12, 2, 1, 1, 4, 15	132
Insect hormone biosynthesis	map00981	2	ec:1.2.1.3 - dehydrogenase (NAD+), ec:1.1.1.216 - dehydrogenase (NADP+)	129, 3	132
mTOR signaling pathway	map04150	2	ec:2.7.11.11 - protein kinase, ec:2.7.11.24 - protein kinase	2, 122	124
Biotin metabolism	map00780	11	ec:6.3.3.3 - synthase, ec:2.6.1.62 - transaminase, ec:1.1.1.100 - reductase, ec:4.2.1.59 - dehydratase, ec:2.3.1.179 - synthase II, ec:1.3.1.10 - reductase (NADPH, Si-specific), ec:2.8.1.6 - synthase, ec:6.3.4.11 - ligase, ec:6.3.4.15 - ligase, ec:2.3.1.41 - synthase I, ec:2.3.1.47 - synthase	15, 15, 38, 4, 2, 2, 4, 2, 8, 26, 6	122
Folate biosynthesis	map00790	16	ec:3.4.19.9 - hydrolase, ec:4.1.3.38 - lyase, ec:2.5.1.15 - synthase, ec:2.6.1.85 - synthase, ec:4.2.3.12 - synthase, ec:2.7.6.3 - diphosphokinase, ec:1.1.1.153 - reductase (L-erythro-7,8-dihydrobiopterin forming), ec:2.7.7.75 - adenylyltransferase, ec:2.8.1.12 - synthase, ec:3.1.3.1 - phosphatase, ec:1.5.1.3 - reductase, ec:4.1.2.25 - aldolase, ec:6.3.2.12 - synthase, ec:6.3.2.17 - synthase, ec:…	5, 3, 6, 5, 1, 6, 2, 3, 8, 1, 30, 9, 2, 31, 3, 6	121
Cutin, suberine and wax biosynthesis	map00073	3	ec:1.11.2.3 - seed peroxygenase, ec:2.3.1.75 - O-fatty-acyltransferase, ec:2.3.1.20 - O-acyltransferase	1, 33, 82	116
Benzoate degradation	map00362	7	ec:4.1.3.17 - aldolase, ec:1.1.1.157 - dehydrogenase, ec:2.3.1.9 - C-acetyltransferase, ec:5.5.1.1 - cycloisomerase, ec:2.3.1.16 - C-acyltransferase, ec:4.2.1.17 - hydratase, ec:1.1.1.35 - dehydrogenase	6, 1, 20, 1, 34, 25, 28	115
Lysine biosynthesis	map00300	12	ec:4.1.1.20 - decarboxylase, ec:2.6.1.57 - transaminase, ec:2.7.2.4 - kinase, ec:2.6.1.83 - aminotransferase, ec:1.2.1.11 - dehydrogenase, ec:1.17.1.8 - reductase, ec:1.1.1.3 - dehydrogenase, ec:4.3.3.7 - synthase, ec:1.5.1.10 - dehydrogenase (NADP+, L-glutamate-forming), ec:6.3.2.10 - ligase, ec:5.1.1.7 - epimerase, ec:1.1.1.87 - dehydrogenase	2, 55, 13, 10, 3, 11, 6, 2, 5, 3, 3, 1	114
Neomycin, kanamycin and gentamicin biosynthesis	map00524	2	ec:2.7.1.2 - glucokinase (phosphorylating), ec:2.7.1.1 - hexokinase type IV glucokinase	33, 74	107
Carotenoid biosynthesis	map00906	7	ec:1.2.3.14 - oxidase, ec:1.3.5.6 - desaturase, ec:2.5.1.32 - synthase, ec:5.3.99.8 - synthase, ec:1.14.13.93 - acid 8'-hydroxylase, ec:1.13.11.51 - dioxygenase, ec:1.1.1.288 - dehydrogenase	3, 46, 14, 5, 13, 8, 15	104
Linoleic acid metabolism	map00591	3	ec:3.1.1.4 - A2, ec:1.14.14.1 - monooxygenase, ec:1.13.11.12 - 13S-lipoxygenase	24, 55, 20	99
Caprolactam degradation	map00930	6	ec:1.1.1.163 - dehydrogenase, ec:1.1.1.2 - dehydrogenase (NADP+), ec:1.2.1.4 - dehydrogenase (NADP+), ec:1.14.15.3 - 1-monooxygenase, ec:4.2.1.17 - hydratase, ec:1.1.1.35 - dehydrogenase	1, 31, 4, 7, 25, 28	96
Indole alkaloid biosynthesis	map00901	7	ec:4.1.1.28 - decarboxylase, ec:2.4.1.219 - glucosyltransferase, ec:3.2.1.125 - beta-glucosidase, ec:4.3.3.2 - synthase, ec:3.2.1.105 - beta-glucosidase, ec:1.14.11.20 - 4-hydroxylase, ec:3.1.1.78 - esterase	23, 10, 10, 20, 1, 20, 11	95
Geraniol degradation	map00281	5	ec:1.1.1.183 - dehydrogenase (NADP+), ec:4.1.3.4 - lyase, ec:2.3.1.16 - C-acyltransferase, ec:4.2.1.17 - hydratase, ec:1.1.1.35 - dehydrogenase	1, 5, 34, 25, 28	93
Glycosaminoglycan biosynthesis - heparan sulfate / heparin	map00534	5	ec:2.4.1.224 - 4-alpha-N-acetylglucosaminyltransferase, ec:2.4.1.223 - 4-alpha-N-acetylglucosaminyltransferase, ec:2.4.1.134 - 3-beta-galactosyltransferase, ec:2.4.1.135 - 3-beta-glucuronosyltransferase, ec:2.4.2.26 - xylosyltransferase	28, 16, 13, 23, 12	92
Vitamin B6 metabolism	map00750	9	ec:1.4.3.5 - 5'-phosphate synthase, ec:2.6.1.52 - transaminase, ec:2.7.1.35 - kinase, ec:1.1.1.107 - 4-dehydrogenase, ec:4.3.3.6 - 5'-phosphate synthase (glutamine hydrolysing), ec:1.2.3.1 - oxidase, ec:3.1.3.74 - phosphatase, ec:4.2.3.1 - synthase, ec:1.1.1.65 - 4-dehydrogenase	21, 7, 16, 3, 2, 10, 3, 5, 24	91
Valine, leucine and isoleucine biosynthesis	map00290	8	ec:2.2.1.6 - synthase, ec:2.6.1.42 - transaminase, ec:4.3.1.19 - ammonia-lyase, ec:2.3.3.13 - synthase, ec:4.2.1.9 - dehydratase, ec:4.2.1.33 - dehydratase, ec:1.1.1.86 - reductoisomerase (NADP+), ec:1.1.1.85 - dehydrogenase	16, 27, 8, 12, 3, 10, 11, 4	91
Various types of N-glycan biosynthesis	map00513	10	ec:2.4.1.214 - 3-alpha-L-fucosyltransferase, ec:3.2.1.52 - hexosaminidase, ec:3.2.1.113 - 1,2-alpha-mannosidase, ec:2.4.1.101 - 2-beta-N-acetylglucosaminyltransferase, ec:2.4.1.132 - alpha-1,3-mannosyltransferase, ec:2.4.1.131 - alpha-1,2-mannosyltransferase, ec:2.4.1.141 - N-acetylglucosaminyltransferase, ec:2.4.1.143 - 2-beta-N-acetylglucosaminyltransferase, ec:2.4.1.142 - beta-mannosyltransfer…	5, 12, 35, 13, 10, 3, 1, 2, 2, 2	85
Diterpenoid biosynthesis	map00904	10	ec:5.5.1.13 - diphosphate synthase, ec:2.3.1.167 - III 10-O-acetyltransferase, ec:4.2.3.18 - synthase, ec:4.2.3.19 - synthase, ec:2.3.1.162 - O-acetyltransferase, ec:1.14.13.77 - 13alpha-hydroxylase, ec:1.14.13.78 - oxidase, ec:1.14.11.15 - 3beta-dioxygenase, ec:1.14.11.12 - dioxygenase, ec:1.14.11.13 - 2beta-dioxygenase	8, 2, 1, 3, 3, 21, 3, 21, 6, 12	80
Steroid biosynthesis	map00100	15	ec:1.3.1.71 - reductase, ec:1.3.1.70 - reductase, ec:1.3.1.72 - reductase, ec:2.5.1.21 - synthase, ec:1.1.1.170 - 3-dehydrogenase (decarboxylating), ec:2.1.1.41 - 24-C-methyltransferase, ec:5.3.3.5 - Delta-isomerase, ec:1.3.1.21 - reductase, ec:5.5.1.9 - cycloisomerase, ec:1.14.13.72 - monooxygenase, ec:1.14.13.70 - 14alpha-demethylase, ec:3.1.1.13 - esterase, ec:5.4.99.7 - synthase, ec:5.4.99.8 …	1, 13, 1, 3, 3, 6, 4, 2, 3, 17, 4, 5, 5, 3, 1	71
Stilbenoid, diarylheptanoid and gingerol biosynthesis	map00945	4	ec:2.3.1.133 - O-hydroxycinnamoyltransferase, ec:2.3.1.99 - O-hydroxycinnamoyltransferase, ec:1.14.13.11 - 4-monooxygenase, ec:2.1.1.104 - O-methyltransferase	19, 5, 12, 29	65
Naphthalene degradation	map00626	2	ec:1.1.1.1 - dehydrogenase, ec:1.14.13.1 - 1-monooxygenase	63, 1	64
Glycosphingolipid biosynthesis - globo and isoglobo series	map00603	5	ec:2.4.1.228 - 4-alpha-galactosyltransferase, ec:3.2.1.52 - hexosaminidase, ec:2.4.1.69 - 1 galactoside alpha-(1,2)-fucosyltransferase, ec:3.2.1.22 - melibiase, ec:2.4.99.4 - alpha-2,3-sialyltransferase	6, 12, 3, 38, 3	62
Monobactam biosynthesis	map00261	5	ec:2.7.2.4 - kinase, ec:1.2.1.11 - dehydrogenase, ec:1.17.1.8 - reductase, ec:4.3.3.7 - synthase, ec:2.7.7.4 - adenylyltransferase	13, 3, 11, 2, 32	61
Caffeine metabolism	map00232	3	ec:1.17.3.2 - oxidase, ec:1.7.3.3 - urate hydroxylase, ec:1.14.14.1 - monooxygenase	3, 3, 55	61
Monoterpenoid biosynthesis	map00902	7	ec:1.14.13.104 - synthase, ec:4.2.3.25 - synthase, ec:4.2.3.20 - synthase, ec:4.2.3.15 - synthase, ec:1.3.3.9 - synthase, ec:1.1.1.207 - dehydrogenase, ec:1.1.1.208 - dehydrogenase	2, 8, 1, 1, 33, 4, 4	53
D-Glutamine and D-glutamate metabolism	map00471	5	ec:1.4.1.3 - dehydrogenase [NAD(P)+], ec:3.5.1.2 - glutaminase I, ec:5.1.1.10 - racemase, ec:6.3.2.8 - ligase, ec:6.3.2.9 - ligase	5, 19, 10, 3, 13	50
Betalain biosynthesis	map00965	3	ec:2.1.1.6 - O-methyltransferase, ec:4.1.1.28 - decarboxylase, ec:1.14.18.1 - monophenol monooxygenase	24, 23, 3	50
Flavone and flavonol biosynthesis	map00944	5	ec:2.4.1.234 - 3-O-galactosyltransferase, ec:2.1.1.76 - 3-O-methyltransferase, ec:1.14.13.88 - 3',5'-hydroxylase, ec:1.14.13.21 - 3'-monooxygenase, ec:2.4.1.91 - 3-O-glucosyltransferase	1, 1, 18, 24, 4	48
Glycosaminoglycan biosynthesis - chondroitin sulfate / dermatan sulfate	map00532	3	ec:2.4.1.134 - 3-beta-galactosyltransferase, ec:2.4.1.135 - 3-beta-glucuronosyltransferase, ec:2.4.2.26 - xylosyltransferase	13, 23, 12	48
Carbapenem biosynthesis	map00332	2	ec:1.2.1.41 - dehydrogenase, ec:2.7.2.11 - 5-kinase	20, 27	47
Steroid degradation	map00984	2	ec:1.1.1.145 - dehydrogenase, ec:1.3.99.5 - 4-dehydrogenase (acceptor)	39, 8	47
Mannose type O-glycan biosynthesis	map00515	2	ec:2.4.1.109 - mannosyltransferase, ec:2.4.1.135 - 3-beta-glucuronosyltransferase	23, 23	46
Zeatin biosynthesis	map00908	4	ec:2.4.1.215 - O-beta-D-glucosyltransferase, ec:2.5.1.27 - dimethylallyltransferase, ec:2.5.1.75 - dimethylallyltransferase, ec:1.5.99.12 - dehydrogenase	1, 9, 11, 23	44
C5-Branched dibasic acid metabolism	map00660	4	ec:2.2.1.6 - synthase, ec:4.1.3.17 - aldolase, ec:6.2.1.5 - ligase (ADP-forming), ec:1.1.1.85 - dehydrogenase	16, 6, 17, 4	43
Primary bile acid biosynthesis	map00120	4	ec:2.3.1.176 - C-acyltransferase, ec:1.3.1.3 - 5beta-reductase, ec:4.2.1.107 - hydratase, ec:1.1.1.35 - dehydrogenase	1, 10, 2, 28	41
Peptidoglycan biosynthesis	map00550	7	ec:2.4.1.227 - beta-N-acetylglucosaminyltransferase, ec:2.5.1.7 - 1-carboxyvinyltransferase, ec:6.3.2.4 - ligase, ec:6.3.2.8 - ligase, ec:6.3.2.9 - ligase, ec:6.3.2.10 - ligase, ec:2.7.8.13 - MraY transferase	3, 4, 7, 3, 13, 3, 7	40
Taurine and hypotaurine metabolism	map00430	3	ec:4.1.1.15 - decarboxylase, ec:1.4.1.2 - dehydrogenase, ec:2.3.2.2 - glutamyl transpeptidase	23, 3, 14	40
Anthocyanin biosynthesis	map00942	2	ec:2.3.1.171 - 6''-O-malonyltransferase, ec:2.4.1.115 - 3-O-glucosyltransferase	2, 37	39
Synthesis and degradation of ketone bodies	map00072	5	ec:2.3.1.9 - C-acetyltransferase, ec:2.3.3.10 - synthase, ec:4.1.3.4 - lyase, ec:2.8.3.5 - CoA-transferase, ec:1.1.1.30 - dehydrogenase	20, 11, 5, 1, 1	38
Toluene degradation	map00623	4	ec:5.5.1.1 - cycloisomerase, ec:3.1.1.45 - maleylacetate enol-lactonase, ec:1.1.1.90 - dehydrogenase, ec:1.1.1.35 - dehydrogenase	1, 7, 1, 28	37
Styrene degradation	map00643	5	ec:1.13.11.5 - 1,2-dioxygenase, ec:3.5.1.4 - acylamidase, ec:3.7.1.2 - beta-diketonase, ec:3.5.5.1 - acetonitrilase, ec:5.2.1.2 - isomerase	4, 14, 4, 7, 7	36
Ethylbenzene degradation	map00642	1	ec:2.3.1.16 - C-acyltransferase	34	34
Lipopolysaccharide biosynthesis	map00540	6	ec:2.7.1.130 - 4'-kinase, ec:2.7.7.38 - cytidylyltransferase, ec:2.4.1.182 - synthase, ec:2.5.1.55 - synthase, ec:2.3.1.129 - O-acyltransferase, ec:5.3.1.13 - isomerase	4, 5, 4, 4, 9, 5	31
Glucosinolate biosynthesis	map00966	2	ec:2.6.1.42 - transaminase, ec:2.4.1.195 - S-beta-glucosyltransferase	27, 3	30
Other types of O-glycan biosynthesis	map00514	2	ec:2.4.1.221 - GDP-L-fucose:polypeptide fucosyltransferase, ec:2.4.1.109 - mannosyltransferase	5, 23	28
Photosynthesis	map00195	2	ec:1.18.1.2 - reductase, ec:1.10.9.1 - reductase	17, 9	26
Polyketide sugar unit biosynthesis	map00523	4	ec:1.1.1.133 - reductase, ec:2.7.7.24 - thymidylyltransferase, ec:5.1.3.13 - 3,5-epimerase, ec:4.2.1.46 - 4,6-dehydratase	5, 1, 4, 13	23
Biosynthesis of siderophore group nonribosomal peptides	map01053	3	ec:1.3.1.28 - dehydrogenase, ec:3.3.2.1 - 2,3-dihydro-2,3-dihydroxybenzoate synthase, ec:5.4.4.2 - synthase	4, 4, 15	23
Phenazine biosynthesis	map00405	1	ec:4.1.3.27 - synthase	20	20
Chlorocyclohexane and chlorobenzene degradation	map00361	4	ec:1.6.5.7 - reductase, ec:5.5.1.1 - cycloisomerase, ec:3.8.1.5 - dehalogenase, ec:3.1.1.45 - maleylacetate enol-lactonase	2, 1, 8, 7	18
Phosphonate and phosphinate metabolism	map00440	3	ec:2.7.8.2 - cholinephosphotransferase, ec:2.7.7.14 - cytidylyltransferase, ec:2.7.7.15 - cytidylyltransferase	4, 7, 7	18
Lipoic acid metabolism	map00785	2	ec:2.3.1.181 - transferase, ec:2.8.1.8 - synthase	8, 10	18
Glycosylphosphatidylinositol (GPI)-anchor biosynthesis	map00563	2	ec:2.4.1.198 - N-acetylglucosaminyltransferase, ec:3.5.1.89 - deacetylase	14, 2	16
Acarbose and validamycin biosynthesis	map00525	2	ec:2.7.7.24 - thymidylyltransferase, ec:4.2.1.46 - 4,6-dehydratase	1, 13	14
Isoflavonoid biosynthesis	map00943	2	ec:1.3.1.45 - reductase, ec:1.14.13.89 - 2'-hydroxylase	7, 7	14
Biosynthesis of terpenoids and steroids	map01062	1	ec:2.5.1.32 - synthase	14	14
Glycosphingolipid biosynthesis - lacto and neolacto series	map00601	3	ec:2.4.1.228 - 4-alpha-galactosyltransferase, ec:2.4.1.69 - 1 galactoside alpha-(1,2)-fucosyltransferase, ec:2.4.99.4 - alpha-2,3-sialyltransferase	6, 3, 3	12
D-Arginine and D-ornithine metabolism	map00472	2	ec:2.6.1.21 - transaminase, ec:5.1.1.10 - racemase	1, 10	11
Sesquiterpenoid and triterpenoid biosynthesis	map00909	4	ec:2.5.1.21 - synthase, ec:4.2.3.22 - synthase, ec:4.2.3.13 - synthase, ec:1.1.1.216 - dehydrogenase (NADP+)	3, 1, 1, 3	8
Fluorobenzoate degradation	map00364	2	ec:5.5.1.1 - cycloisomerase, ec:3.1.1.45 - maleylacetate enol-lactonase	1, 7	8
D-Alanine metabolism	map00473	2	ec:2.6.1.21 - transaminase, ec:6.3.2.4 - ligase	1, 7	8
Atrazine degradation	map00791	2	ec:3.5.1.5 - ec:3.5.1.5 urease, ec:3.8.1.8 - chlorohydrolase	2, 2	4
Mucin type O-glycan biosynthesis	map00512	1	ec:2.4.99.4 - alpha-2,3-sialyltransferase	3	3
Glycosaminoglycan biosynthesis - keratan sulfate	map00533	1	ec:2.4.99.4 - alpha-2,3-sialyltransferase	3	3
Brassinosteroid biosynthesis	map00905	1	ec:1.3.1.22 - 4-dehydrogenase (NADP+)	3	3
Benzoxazinoid biosynthesis	map00402	1	ec:4.1.2.8 - lyase	1	1
Dioxin degradation	map00621	1	ec:1.14.13.1 - 1-monooxygenase	1	1
Xylene degradation	map00622	1	ec:1.1.1.90 - dehydrogenase	1	1
Polycyclic aromatic hydrocarbon degradation	map00624	1	ec:1.14.13.1 - 1-monooxygenase	1	1
