# Supplementary material for: Multiomics-based characterization of specialized metabolites biosynthesis in Cornus Officinalis
Source: DNA Res. 2020 May 19;27(2):dsaa009. doi: 10.1093/dnares/dsaa009 (PMC7320821; doi:10.1093/dnares/dsaa009)
Supplement: dsaa009_Supplementary_Data [file dsaa009_supplementary_data.zip › Supplementary_Table 8_Triterpenoid_and_Iridoid_associated_genes_revised.xlsx]

## Sheet: Supp.Table 8_Triterpenoid
Supplementary Table 8: List of transcripts, annotated based on sequence similarity as enzymes known to be involved in the biosynthesis of triterpenoids and iridoids, and its expression values (FPKM) across seven tissues of Cornus officinalis.
Unigene	Enzyme	Unigene_ID	Mature Leaf	Young Leaf	Young Stem	Mature Stem	Seed	Pericarp	Inflorescence
Unigene080179	FPPS	Unigene080179_FPPS	35.14	42.5	56.04	0	26.34	32.07	41.94
Unigene274959	FPPS	Unigene274959_FPPS	0	0	0	0.15	0	0.11	0
Unigene214527	FPPS	Unigene214527_FPPS	6.44	27.92	73.92	0.13	33.08	19.04	57.7
Unigene052920	FPPS	Unigene052920_FPPS	0	0	0	0	0	2.71	0.74
Unigene103114	FPPS	Unigene103114_FPPS	0	0	0.08	42.11	0	0.13	0
Unigene083127	SQS	Unigene083127_SQS	0	0	0.06	0	0	0	0
Unigene193292	SQS	Unigene193292_SQS	68.16	60.35	70.58	0.29	108.72	58.84	70.47
Unigene293179	SQS	Unigene293179_SQS	0	0	0	34.62	0	0	0
Unigene258953	SQE	Unigene258953_SQE	0.28	2.04	4.13	0	0	0.59	0.78
Unigene131119	SQE	Unigene131119_SQE	3.95	0.32	0	0	0	5.34	7.3
Unigene131120	SQE	Unigene131120_SQE	0.25	1.6	7.11	0	3.06	1.56	2.09
Unigene010787	SQE	Unigene010787_SQE	1.19	1.18	0	0	2.2	0	0
Unigene036567	SQE	Unigene036567_SQE	0	0	0	35.18	0	0.07	0
Unigene131118	SQE	Unigene131118_SQE	0	0	1.8	0	0	0	1.87
Unigene153448	SQE	Unigene153448_SQE	0	0	0.44	0	2.38	0.65	0
Unigene035669	SQE	Unigene035669_SQE	1.27	4.27	4.36	0	0.61	0.38	6.12
Unigene131110	SQE	Unigene131110_SQE	0	0	4.54	0	0	0.32	0
Unigene131111	SQE	Unigene131111_SQE	0.4	2.2	3.98	0	3.29	1.84	5.49
Unigene247397	SQE	Unigene247397_SQE	0	0	0	0	0	0.41	0
Unigene107149	SQE	Unigene107149_SQE	0.76	2.89	6.86	0	4.95	3.38	5.33
Unigene107806	SQE	Unigene107806_SQE	2.64	3.56	1.65	0	0.11	0.11	3.08
Unigene019444	SQE	Unigene019444_SQE	1.15	0	0.51	0	0	0	0.83
Unigene020172	SQE	Unigene020172_SQE	0.76	2.5	2.99	0	12.56	3.67	4.22
Unigene023727	SQE	Unigene023727_SQE	0	0	0	0	1.07	0	1.12
Unigene038276	SQE	Unigene038276_SQE	0	0	0	0	0.93	0	1.48
Unigene039796	SQE	Unigene039796_SQE	0	0	0.86	0	0.46	0	0.69
Unigene064424	SQE	Unigene064424_SQE	0	0	0	0	0	4.62	0
Unigene072622	SQE	Unigene072622_SQE	0	0	0	1.95	0	0	0
Unigene083043	SQE	Unigene083043_SQE	0	0	0	0	1.5	0.29	0.29
Unigene106996	SQE	Unigene106996_SQE	3.62	7.73	4.88	0	0.53	0.83	2.54
Unigene168345	SQE	Unigene168345_SQE	0	0	0	0	0	9.86	0
Unigene193928	SQE	Unigene193928_SQE	0	0	0.58	0	0.69	0	0
Unigene219949	SQE	Unigene219949_SQE	1.45	0.27	0.69	0	0	0	0
Unigene230497	SQE	Unigene230497_SQE	0.58	2.28	1.54	0	0.84	0	3.9
Unigene230498	SQE	Unigene230498_SQE	0	2.31	3.83	0	0.53	0	0
Unigene250497	SQE	Unigene250497_SQE	34.07	44.48	37.67	0	43.07	61.7	109.12
Unigene271543	SQE	Unigene271543_SQE	0.06	0	0	47.37	0	0	0
Unigene274506	SQE	Unigene274506_SQE	0	0	0	0.83	0	0	0
Unigene131113	SQE	Unigene131113_SQE	6.69	2.67	4.92	0	5.22	5.45	5.91
Unigene163527	SQE	Unigene163527_SQE	0	0	2.15	0	0	3.13	0
Unigene266087	AS	Unigene266087_AS	0.41	0	0	0	0	0.63	0
Unigene266090	AS	Unigene266090_AS	13.76	13.72	7.4	0	0	7.22	6.83
Unigene266091	AS	Unigene266091_AS	2.4	6.1	1.16	0	0	0.63	4.28
Unigene266092	AS	Unigene266092_AS	0.04	0.22	0	0	0	0	0.42
Unigene088140	AS	Unigene088140_AS	12.15	34.56	15.61	0	0	54.57	6.17
Unigene206687	AS	Unigene206687_AS	0	0	1.69	0	0	0	0
Unigene023984	AS	Unigene023984_AS	0	0.39	2.15	0	1.5	0.51	1.67
Unigene037307	AS	Unigene037307_AS	4.93	6.19	12.99	0	10.83	15.1	20.08
Unigene056348	AS	Unigene056348_AS	0	0	0	0	1.09	0	0
Unigene074933	AS	Unigene074933_AS	4.22	1.37	6.98	0	13.46	9.64	23.69
Unigene082304	AS	Unigene082304_AS	37.05	24.8	2.78	0	1.5	40.39	16.28
Unigene084553	AS	Unigene084553_AS	0	0	0.38	0	0	1.04	1.44
Unigene090967	AS	Unigene090967_AS	0.42	1.68	0	0	0	1.11	0
Unigene096460	AS	Unigene096460_AS	2.34	5.33	2.38	0	0.37	0	0
Unigene124084	AS	Unigene124084_AS	1.45	0.37	6.15	0	4.02	2.71	4.05
Unigene124085	AS	Unigene124085_AS	4.89	1.17	0.69	0	5.02	5.78	20.71
Unigene240934	AS	Unigene240934_AS	0	1.45	3.41	0	2.68	0	0
Unigene243360	AS	Unigene243360_AS	0	0	2.47	0	1.33	0.65	2.36
Unigene244996	AS	Unigene244996_AS	0.71	3.15	1.52	0	0.09	0	1.93
Unigene271722	AS	Unigene271722_AS	1.88	1.66	0	0	0	0.83	0
Unigene271723	AS	Unigene271723_AS	1.17	0	0	0	0	0	0
Unigene280392	AS	Unigene280392_AS	0	0	0.17	0	0.81	0.99	0
Unigene107960	AS	Unigene107960_AS	0.2	3.09	0.92	0	0	0	2.65
Unigene110956	AS	Unigene110956_AS	9.58	5.87	0.59	0	0.18	9.46	4.29
Unigene124083	AS	Unigene124083_AS	37.42	23.21	1.29	0	0.82	39.29	9.73
Unigene163902	AS	Unigene163902_AS	0	0	0	0	0	0	0.97
Unigene186244	AS	Unigene186244_AS	0	0	0	0	1.5	0	0
Unigene197879	AS	Unigene197879_AS	0	0	0	0	3.99	0	0
Unigene243361	AS	Unigene243361_AS	0	0.48	1.27	0	0	0.63	2.45
Unigene252386	AS	Unigene252386_AS	0.34	2.37	1.88	0	0	0	1.62
Unigene271721	AS	Unigene271721_AS	0	1.61	0	0	0	0	0.36
Unigene242438	AS	Unigene242438_AS	8.56	4.96	0.13	0	0	17.76	0
Unigene292735	AS	Unigene292735_AS	0	2.53	0	0	1.07	2.86	2.01
Unigene292736	AS	Unigene292736_AS	1.05	0.64	0	0	0.91	0	1.65
Unigene292747	AS	Unigene292747_AS	0	0.37	0	0	0.03	0	0.58
Unigene109808	AS	Unigene109808_AS	2.97	1.54	0.93	0	1.25	2.33	0.31
Unigene180643	AS	Unigene180643_AS	1.65	3.79	1.12	0	2.37	2.63	0.46
Unigene041178	AS	Unigene041178_AS	0	0	1.05	0	0	0	0
Unigene093936	AS	Unigene093936_AS	0	0.26	0.93	0	1.14	0.35	0
Unigene203009	AS	Unigene203009_AS	1.07	0	0.93	0	1.99	0	3.18
Unigene238628	AS	Unigene238628_AS	0	0.92	2.8	0	2.39	3.95	0.52
Unigene080807	AS	Unigene080807_AS	6.78	22.85	20.29	0	0.26	37.54	6.76
Unigene081022	AS	Unigene081022_AS	30.35	57.58	21.45	0	0.56	28.95	17.55
Unigene224172	AS	Unigene224172_AS	0	2.75	0	0	0	0	2.21
Unigene283042	AS	Unigene283042_AS	4.8	14.11	3.68	0	0.89	5.78	2.71
Unigene112005	AS	Unigene112005_AS	0	0.2	0.24	0	0	0.32	0
Unigene014896	AS	Unigene014896_AS	2.35	0.39	0	0	0	1.43	0
Unigene105425	AS	Unigene105425_AS	0.32	0	0.29	0	1.22	0.43	0.58
Unigene001180	AO	Unigene001180_AO	4.98	9.74	16.91	0	0	3.07	3.72
Unigene005022	AO	Unigene005022_AO	13.19	7.42	1.61	0	0	0	2.82
Unigene014702	AO	Unigene014702_AO	0	0	7.52	0	0	0	0
Unigene017124	AO	Unigene017124_AO	4.92	3.52	0.62	0	0	0.92	3.07
Unigene017259	AO	Unigene017259_AO	10.03	12.27	8.87	0	24.08	9.39	22.33
Unigene021246	AO	Unigene021246_AO	0	0.49	0.43	0	0.63	0	0
Unigene058642	AO	Unigene058642_AO	0	1.18	0	0	3.99	0	0
Unigene067835	AO	Unigene067835_AO	0	0	0	8.36	0	0	0
Unigene077149	AO	Unigene077149_AO	21.23	63.37	136.57	0.1	2.46	16.69	116.12
Unigene077150	AO	Unigene077150_AO	33.58	14.24	5.89	0	1.57	8.82	8.85
Unigene080979	AO	Unigene080979_AO	1.16	0	0	0.76	1.46	1.73	5.88
Unigene080980	AO	Unigene080980_AO	12.39	4.63	2.57	0	8.68	10.72	1.71
Unigene084018	AO	Unigene084018_AO	46.5	18.68	10.83	0	0	10.51	12.66
Unigene113064	AO	Unigene113064_AO	2.01	1.32	0.24	0	0	0.39	0.43
Unigene113065	AO	Unigene113065_AO	0	0.66	0	0	0	0	0.46
Unigene114037	AO	Unigene114037_AO	0	0.49	0.69	0	0.26	0	0.16
Unigene114038	AO	Unigene114038_AO	1.86	3.48	1.13	0	0.16	0.62	0.11
Unigene117535	AO	Unigene117535_AO	1.36	1.87	6.4	0	0	0	4.57
Unigene117536	AO	Unigene117536_AO	20.79	10.43	7.58	0	9.43	25.84	27.16
Unigene117537	AO	Unigene117537_AO	1.84	0.09	5.5	0	11.18	6.06	18.04
Unigene117540	AO	Unigene117540_AO	3.19	2.2	1.08	0	6.7	1.61	4.69
Unigene117543	AO	Unigene117543_AO	2.31	1.34	3.23	0	5.91	3.55	0
Unigene117544	AO	Unigene117544_AO	4.07	3.72	1.17	0.64	11.23	6.09	0
Unigene117545	AO	Unigene117545_AO	2.92	3.83	1.29	0	10.83	3.07	9.34
Unigene159985	AO	Unigene159985_AO	0	0	0	0	4.98	0	0
Unigene173248	AO	Unigene173248_AO	0.29	1.69	238.68	0.1	283.54	35.63	0.87
Unigene212349	AO	Unigene212349_AO	0	0	0	2.43	0	0	0
Unigene228266	AO	Unigene228266_AO	18.15	3.42	1.34	0	0	3.51	14.37
Unigene228267	AO	Unigene228267_AO	0	2.07	0	0	0	0	60.1
Unigene249079	AO	Unigene249079_AO	0	0	0	9.86	0	0	0
Unigene254329	AO	Unigene254329_AO	0	0	0.81	0	0	0.43	0
Unigene254330	AO	Unigene254330_AO	0.86	0.73	0	0	0	0	0
Unigene254331	AO	Unigene254331_AO	1.18	0.84	0	0	0.09	0	0
Unigene254332	AO	Unigene254332_AO	0.98	1.54	1.37	0	0.55	0	0
Unigene279898	AO	Unigene279898_AO	12.45	14.15	36.98	0.11	172.87	47.7	11.13
Unigene280341	AO	Unigene280341_AO	0	0	0	26.05	0	0	0
Unigene300553	AO	Unigene300553_AO	4.43	3.52	6.99	0	2.71	6.04	1.1
Unigene300557	AO	Unigene300557_AO	2.68	3.23	1.76	0	2.11	1.93	0
Unigene300558	AO	Unigene300558_AO	0.5	3.99	3.81	0	24.03	7.99	1.22
Unigene300559	AO	Unigene300559_AO	1.92	1.18	7.28	0	12.54	13.25	5.04
Unigene300561	AO	Unigene300561_AO	10.72	4.8	2.09	0	2.85	8.39	9.92
Unigene240919	AS	Unigene240919_AS	1.69	14.29	8.11	0	0	5.29	5.77
Unigene000044	OSC	Unigene000044_OSC	0	0	0	0	0	3.31	0
Unigene015709	OSC	Unigene015709_OSC	0	0	0	0	0.73	10.19	0
Unigene018762	OSC	Unigene018762_OSC	0	0	0	0	0.8	0.8	0
Unigene242439	OSC	Unigene242439_OSC	5.57	0.78	0.19	0	0.59	4.76	0.29
Unigene244997	TS	Unigene244997_TS	1.38	3.09	0.79	0	0	0	0
Unigene271724	TS	Unigene271724_TS	0.31	2.22	1.51	0	0	0	0.7
Unigene129055	LS	Unigene129055_LS	0.8	0	0	0	0.74	0	0
Unigene294359	LS	Unigene294359_LS	0.31	0.55	0.82	0	1.28	0	0
Unigene097749	LS	Unigene097749_LS	9.1	7.9	4.14	0	3.96	9.79	0
Unigene275363	LS	Unigene275363_LS	0	2.43	2.47	0	0	0	0
Unigene299606	LS	Unigene299606_LS	0.47	0.33	1.39	0	1.88	1.36	1.52
Unigene012218	LS	Unigene012218_LS	0	0	2.64	0	0	0	0
Unigene017040	LS	Unigene017040_LS	0.71	0.71	9.34	0	0	4.62	1.03
Unigene126127	LS	Unigene126127_LS	3.02	2.84	130.31	0.4	194.6	50.39	3.19
Unigene287527	LS	Unigene287527_LS	0	0	1.14	1.08	0	2.6	0
Unigene105419	LS	Unigene105419_LS	1.82	2.16	2.18	0	1.11	1.84	1.24
Unigene113070	LS	Unigene113070_LS	1.43	0.66	14.66	0	30.66	7.33	1.17
Unigene023314	LS	Unigene023314_LS	0	1.65	6.84	0	0	5.83	0.58
Unigene002975	LS	Unigene002975_LS	2.19	2.15	14.93	0	0	0	0
Unigene008140	LS	Unigene008140_LS	0	0	5.18	0	0	1.87	2.18
Unigene012811	LS	Unigene012811_LS	0	0	0.87	0	0	3.87	0
Unigene289890	LS	Unigene289890_LS	2.02	3.84	3.33	0	8.32	0.61	2.62
Unigene294358	LS	Unigene294358_LS	0.82	1.64	2.2	0	4.7	4.57	0
Unigene112041	LS	Unigene112041_LS	0	0.44	0.58	0	0.62	0.58	0
Unigene275360	LS	Unigene275360_LS	2.12	3.35	3.14	0	0.84	3.27	1.98
Unigene229364	DS	Unigene229364_DS	0	0.65	0	0	0.9	1.35	0.9
Unigene255253	CAS	Unigene255253_CAS	0	0	0	46.66	0	0	0
Unigene078800	CAS	Unigene078800_CAS	11.15	24.33	39.95	0.14	26.83	17.77	44.08
Unigene090147	CAS	Unigene090147_CAS	0	1.25	0.13	0	0	0	0.53
Unigene224027	CAS	Unigene224027_CAS	1.94	0.81	0.39	0	0.09	0.01	0.17
Unigene239329	CAS	Unigene239329_CAS	2.5	0.91	0	0	0	0	0
Unigene246236	CAS	Unigene246236_CAS	1.21	1.54	0.32	0	0	0.07	0
Unigene109031	CAS	Unigene109031_CAS	3.16	2.85	0.35	0	0	0.25	0
Unigene102925	CAS	Unigene102925_CAS	2.47	1.04	0	0	0	0	0.86
Unigene275361	CBS	Unigene275361_CBS	1.19	1.94	1.74	0	2.27	0	0
Unigene275362	CBS	Unigene275362_CBS	2.63	1.89	4.03	0	3.85	5.46	2.88
Unigene299605	CBS	Unigene299605_CBS	0	0	0	0	0.21	0	0
Unigene299607	CBS	Unigene299607_CBS	0.63	0.87	2.55	0	1.3	1.01	0.78
Unigene051918	DH	Unigene051918_DH	2.18	2.22	0.16	0	1.16	0	0.49
Unigene054480	DH	Unigene054480_DH	4.9	3.1	0.65	0	0.17	0	0.41
Unigene272167	SQE	Unigene272167_SQE	2.52	2.71	0	0	0	0	4.15
Unigene016476	AO	Unigene016476_AO	14.76	9.61	6.49	0	2.07	1.93	8.63
Unigene254704	SQS	Unigene254704_SQS	11.9	10.21	7.17	0	16.1	16.56	12.01
Unigene254705	SQS	Unigene254705_SQS	1.25	1.85	4.09	0	1.03	0.66	6.47
Unigene269826	SQS	Unigene269826_SQS	0	0	0	21.85	0	0	0
Unigene051925	SQS	Unigene051925_SQS	16.2	18.25	23.24	0	15.25	15.99	26.77
Unigene121362	SQS	Unigene121362_SQS	20.37	20.11	24.03	0.26	29.32	23.31	25.3
Unigene233733	SQS	Unigene233733_SQS	0	0.08	0	23.3	0	0	0
Unigene069560	SQS	Unigene069560_SQS	0	0	0	7.94	0	0	0
Unigene104595	SQS	Unigene104595_SQS	0	0	0	1.42	0	0	0
Unigene255574	SQS	Unigene255574_SQS	0	0	0	11.07	0	0	0
Unigene255575	SQS	Unigene255575_SQS	0	0	0	4.61	0	0	0

## Sheet: Supp.Table 8_Iridoid
Supplementary Table 8: List of transcripts, annotated based on sequence similarity as enzymes known to be involved in the biosynthesis of triterpenoids and iridoids, and its expression values (FPKM) across seven tissues of Cornus officinalis.
Unigene	Enzyme	Unigene_ID	Mature Leaf	Young Leaf	Young Stem	Mature Stem	Seed	Pericarp	Inflorescence
Unigene035419	GPPS	Unigene035419_GPPS	9.9	9.7	18.28	0	10.58	12.11	15.08
Unigene036303	7DLGT	Unigene036303_7DLGT	18.4	17.58	25.05	0	13.36	17.37	19.53
Unigene036499	7DLGT	Unigene036499_7DLGT	17.2	17.26	28.19	0	7.98	28.17	38.71
Unigene036779	GES	Unigene036779_GES	0	0	27.18	0	0	0	0
Unigene037166	G10H	Unigene037166_G10H	5.97	8.76	16.16	0	3.05	10.56	3.25
Unigene075850	SLS	Unigene075850_SLS	1.59	3.16	14.05	0.18	11.89	17.95	10.39
Unigene080179	GPPS	Unigene080179_GPPS	35.14	42.5	56.04	0	26.34	32.07	41.94
Unigene093580	GPPS	Unigene093580_GPPS	1.87	1.99	3.95	0	0.4	0.06	0.81
Unigene100054	IO	Unigene100054_IO	0.7	0.59	0.73	0	0.89	0.32	1.94
Unigene106675	LAMT	Unigene106675_LAMT	0.12	0.76	8.45	0	3.7	5.89	6.45
Unigene107858	IS	Unigene107858_IS	1.52	5.87	3.91	0	0.9	4.31	1.1
Unigene110446	IS	Unigene110446_IS	0	0	4.21	0	1.41	0	0.85
Unigene110834	7DLGT	Unigene110834_7DLGT	2.36	3.13	9.72	0	6.25	17.8	3.67
Unigene112326	LAMT	Unigene112326_LAMT	0.28	1.1	2.09	0	0.32	0	1.1
Unigene112559	7DLH	Unigene112559_7DLH	0.6	2.69	17	0	24.39	38.02	24.32
Unigene116308	GPPS	Unigene116308_GPPS	2.43	2.51	21.39	0	0.6	4.97	14.69
Unigene122572	8HGO	Unigene122572_8HGO	482.6	528.13	590.95	0.45	106.56	494.27	358.74
Unigene126466	8HGO	Unigene126466_8HGO	0	0.14	0.55	0	2.47	0	0
Unigene137214	SLS	Unigene137214_SLS	22.37	27.3	54.33	0.09	20.23	91.72	54.45
Unigene214527	GPPS	Unigene214527_GPPS	6.44	27.92	73.92	0.13	33.08	19.04	57.7
Unigene220174	LAMT	Unigene220174_LAMT	91.67	269.3	233.99	0.22	13.51	232.11	120.28
Unigene222835	8HGO	Unigene222835_8HGO	1.81	6.31	7.79	0	42.05	1.18	12.89
Unigene224044	GPPS	Unigene224044_GPPS	2.07	5.44	12.95	0	0.95	14.6	4.59
Unigene240307	GPPS	Unigene240307_GPPS	3.17	7.9	8.59	0	5.84	9.87	3.54
Unigene249289	GPPS	Unigene249289_GPPS	7.68	9.59	10.83	0.06	8.58	8.58	16.32
Unigene257463	GPPS	Unigene257463_GPPS	0	0	0.11	0	0	0	0
Unigene260439	GPPS	Unigene260439_GPPS	0	0.61	0.68	0	0	0	2.85
Unigene263703	GES	Unigene263703_GES	0	0	0.28	0	0	0.21	0.29
Unigene274541	7DLGT	Unigene274541_7DLGT	0.15	5.96	6.48	0	0	0	5.09
Unigene283928	G10H	Unigene283928_G10H	1.2	1.92	1.62	0	1.92	0.7	1.33
Unigene290657	GES	Unigene290657_GES	0.16	0.72	2.35	0	0.27	3.52	0.89
Unigene035542	8HGO	Unigene035542_8HGO	2.76	1.41	8.87	0.13	11.33	17.48	25.67
Unigene035769	8HGO	Unigene035769_8HGO	223.52	203.41	125	0	100.34	38.48	167.91
Unigene035806	7DLGT	Unigene035806_7DLGT	0.61	0.68	0.36	0	2.56	7.89	0.59
Unigene048671	IS	Unigene048671_IS	0	0	0	14.25	0	0	0
Unigene052149	GES	Unigene052149_GES	3.18	0.75	0	0	0	0	0.08
Unigene060623	7DLGT	Unigene060623_7DLGT	0	0	0	9.63	0	0	0
Unigene061008	7DLGT	Unigene061008_7DLGT	0.17	0	0.17	0	7.51	0.32	0.13
Unigene067340	7DLGT	Unigene067340_7DLGT	22.28	11.69	2.72	0.11	0.3	6.12	0.09
Unigene071057	IS	Unigene071057_IS	0.52	0.35	1.63	0	2.23	4.01	0.24
Unigene075938	SLS	Unigene075938_SLS	1470.01	1929.28	965.14	0.65	3.45	8.62	139.57
Unigene077075	SLS	Unigene077075_SLS	2.29	2.27	3.26	0	3.86	5.29	5.53
Unigene078051	GGPS	Unigene078051_GGPS	0.09	0	0	25.53	0.08	0	0
Unigene078530	IS	Unigene078530_IS	6.2	3.8	1.93	0	19.15	42.77	15.68
Unigene081802	G10H	Unigene081802_G10H	0	0	0	0	0	2.96	0.17
Unigene086967	GPPS	Unigene086967_GPPS	68.9	42.17	8.34	0	3.56	7.48	18.08
Unigene095178	GPPS	Unigene095178_GPPS	0.06	0.06	0	24.02	0	0.08	0
Unigene095868	G10H	Unigene095868_G10H	1.45	0.27	0.06	0	0.69	1.08	4.72
Unigene107453	SLS	Unigene107453_SLS	0	0	0	42.94	0	0.07	0
Unigene107582	8HGO	Unigene107582_8HGO	0.17	0.25	0.79	0	53.11	1.03	6.26
Unigene108326	8HGO	Unigene108326_8HGO	2.19	4.01	16.36	0	20.12	15.53	17.62
Unigene110474	7DLH	Unigene110474_7DLH	9.17	8	0.7	0	0.82	6.13	1.25
Unigene113028	GPPS	Unigene113028_GPPS	66.72	58	16.63	0.11	19.67	34.07	68.07
Unigene116310	GPPS	Unigene116310_GPPS	43.41	49.74	17.96	0	1.88	13.2	21
Unigene118408	SLS	Unigene118408_SLS	0	0	0	27.34	0	0	0
Unigene118409	SLS	Unigene118409_SLS	0.06	0	0	25.55	0	0	0
Unigene120969	7DLH	Unigene120969_7DLH	61.99	49.16	8.69	0.48	59.96	263.8	8.81
Unigene134292	G10H	Unigene134292_G10H	50.78	24.22	6.05	0	14.85	92.41	3.67
Unigene134293	G10H	Unigene134293_G10H	17.24	15.15	5.91	0	5.49	29.45	8.81
Unigene241827	IS	Unigene241827_IS	86.77	66.36	48.81	0	36.2	49.68	72.07
Unigene243847	GPPS	Unigene243847_GPPS	0.49	2.7	0.35	0	5.72	0.6	7.41
Unigene254553	G10H	Unigene254553_G10H	0	0	0	0	0	6.09	0
Unigene259681	IS	Unigene259681_IS	3.13	7.38	1.49	0	7.22	4.46	2.49
Unigene260438	GPPS	Unigene260438_GPPS	10.51	10.7	7.68	0	6.34	6.36	11.2
Unigene260746	GPPS	Unigene260746_GPPS	0	0	0.06	19.51	0	0	0
Unigene271887	G10H	Unigene271887_G10H	0	0	0	31.34	0	0	0
Unigene274538	7DLGT	Unigene274538_7DLGT	5.13	0.62	0.24	0.08	0.37	2.96	0.09
Unigene274540	7DLGT	Unigene274540_7DLGT	51.96	52.2	29.94	0	0.34	6.15	18.33
Unigene274836	SLS	Unigene274836_SLS	0	0	0	26.51	0	0	0
Unigene274959	GPPS	Unigene274959_GPPS	0	0	0	0.15	0	0.11	0
Unigene276335	7DLH	Unigene276335_7DLH	75.95	103.56	0	0	0.22	0	0
Unigene277215	GES	Unigene277215_GES	0	0	0	17.46	0	0.1	0
Unigene278905	G10H	Unigene278905_G10H	0	0	0	0	0	0	11.92
Unigene278907	G10H	Unigene278907_G10H	44.61	33.44	3.26	0	2.1	0.69	40.59
Unigene282583	GPPS	Unigene282583_GPPS	0.05	0	0.05	25.3	0	0.07	0
Unigene282584	GES	Unigene282584_GES	0	0	0	4.77	0	0	0
Unigene282791	IS	Unigene282791_IS	15.99	11.13	6.68	0	28.65	20.52	3.41
Unigene283896	8HGO	Unigene283896_8HGO	0	0	0.13	73.93	0.07	0	0
Unigene283925	G10H	Unigene283925_G10H	7.74	3.8	0.72	0	1.11	3.93	2.27
Unigene283926	7DLH	Unigene283926_7DLH	28.07	18.46	7.7	0	1.51	13.92	0.63
Unigene288502	G10H	Unigene288502_G10H	93.48	43.12	21.17	0.09	6.34	21.1	9.73
Unigene288660	GES	Unigene288660_GES	8.41	4.31	0	0	0	0	0.4
Unigene297467	SLS	Unigene297467_SLS	1.87	0.46	1.14	0	0.94	3.6	3.54
