# Supplementary material for: Multiomics-based characterization of specialized metabolites biosynthesis in Cornus Officinalis
Source: DNA Res. 2020 May 19;27(2):dsaa009. doi: 10.1093/dnares/dsaa009 (PMC7320821; doi:10.1093/dnares/dsaa009)
Supplement: dsaa009_Supplementary_Data [file dsaa009_supplementary_data.zip › Supplementary_Table 9_Gallotannins_associated_genes_revised.xlsx]

## Sheet: Supp.Table 9
Supplementary Table 9: List of transcripts, annotated based on sequence similarity as enzymes known to be involved in the biosynthesis of gallotannins, and its expression values (FPKM) across seven tissues of Cornus officinalis.
Unigene	Enzyme	Unigene_ID	Mature Leaf	Young Leaf	Young Stem	Mature Stem	Seed	Pericarp	Inflorescence
Unigene056888	DAHPS	Unigene056888_DAHPS	0	0	0	0	2.24	0	0
Unigene063226	DAHPS	Unigene063226_DAHPS	0	0	0	0	0	2.14	0
Unigene069495	DAHPS	Unigene069495_DAHPS	0	0	0	4.54	0	0	0
Unigene070183	DAHPS	Unigene070183_DAHPS	173.94	235.34	234.25	0.32	655.44	88.73	79.09
Unigene076560	DAHPS	Unigene076560_DAHPS	0	0	0	4.14	0	0	0
Unigene085665	DAHPS	Unigene085665_DAHPS	230.07	252.18	78.44	0	41.15	12.18	76.94
Unigene108827	DAHPS	Unigene108827_DAHPS	71.1	57.81	43.39	0	79.67	80.3	52.49
Unigene230779	DAHPS	Unigene230779_DAHPS	0.06	0.06	0	111.82	0.11	0	0
Unigene240906	DAHPS	Unigene240906_DAHPS	0	0	0.05	81.63	0	0.17	0
Unigene068525	DHQS	Unigene068525_DHQS	0	0	0	5.25	0	0	0
Unigene076731	DHQS	Unigene076731_DHQS	0	0.21	0	0	0	0	0
Unigene078048	DHQS	Unigene078048_DHQS	2.27	4.5	1.18	0	1.37	1.31	2.63
Unigene086629	DHQS	Unigene086629_DHQS	0.8	1.69	2.87	0	3.45	0.57	0.97
Unigene210532	DHQS	Unigene210532_DHQS	0	0	0	2.93	0	0	0
Unigene224543	DHQS	Unigene224543_DHQS	0	0	0	86.47	0	0.25	0
Unigene237473	DHQS	Unigene237473_DHQS	0	0	0	1.96	0	0	0
Unigene241334	DHQS	Unigene241334_DHQS	3.98	4.98	2.51	0	0.61	2.79	5.55
Unigene252093	DHQS	Unigene252093_DHQS	138.51	134.12	102.65	0.21	165.3	66.78	59.94
Unigene078230	DHQ-SDH	Unigene078230_DHQ-SDH	15.66	19.61	16.78	0	66.86	5.03	17.8
Unigene079367	DHQ-SDH	Unigene079367_DHQ-SDH	5.15	4.68	10.08	0	7.57	7.7	5.12
Unigene083007	DHQ-SDH	Unigene083007_DHQ-SDH	218.06	248.51	71.61	0	30.34	16.13	64.84
Unigene105534	DHQ-SDH	Unigene105534_DHQ-SDH	0.55	0.61	0	0	0	0.51	0
Unigene105535	DHQ-SDH	Unigene105535_DHQ-SDH	0	1.51	3.86	0	0.79	0.69	1.73
Unigene107206	DHQ-SDH	Unigene107206_DHQ-SDH	41.27	46.09	47.67	0.17	82.35	34.27	51.88
Unigene124678	DHQ-SDH	Unigene124678_DHQ-SDH	2.45	2.87	2.94	0	2.08	1.98	1.78
Unigene124959	DHQ-SDH	Unigene124959_DHQ-SDH	9.87	38.18	41.8	0	0	15.49	0
Unigene124960	DHQ-SDH	Unigene124960_DHQ-SDH	7.5	9.14	15.7	0.09	2.41	8.56	5.46
Unigene124961	DHQ-SDH	Unigene124961_DHQ-SDH	0	0	0.52	0	2.32	0	0.83
Unigene124963	DHQ-SDH	Unigene124963_DHQ-SDH	1.59	0.78	5.21	0	0	0.67	0.19
Unigene124964	DHQ-SDH	Unigene124964_DHQ-SDH	12.61	29.76	40.32	0	0	8.63	1.98
Unigene173474	DHQ-SDH	Unigene173474_DHQ-SDH	264.52	309.71	83.22	0	5.29	23.87	92.06
Unigene228077	DHQ-SDH	Unigene228077_DHQ-SDH	1.28	1.19	1.76	0	0	0.74	1.94
Unigene229416	DHQ-SDH	Unigene229416_DHQ-SDH	6.36	7.49	14.62	0	24.06	6.83	7.84
Unigene243737	DHQ-SDH	Unigene243737_DHQ-SDH	0	0	0	31.64	0	0	0
Unigene243738	DHQ-SDH	Unigene243738_DHQ-SDH	0	0	0	22.97	0	0.08	0
Unigene281485	GGT	Unigene281485_GGT	223.86	180.44	51.07	0.11	6.16	25.21	72.85
Unigene284429	GGT	Unigene284429_GGT	98.42	87.4	50.55	0	9.67	32.89	133.74
