# Supplementary material for: Multiomics-based characterization of specialized metabolites biosynthesis in Cornus Officinalis
Source: DNA Res. 2020 May 19;27(2):dsaa009. doi: 10.1093/dnares/dsaa009 (PMC7320821; doi:10.1093/dnares/dsaa009)
Supplement: dsaa009_Supplementary_Data [file dsaa009_supplementary_data.zip › Supplementary_Table 10_Cytochrome_P450s_filtered_revised.xlsx]

## Sheet: Supp.Table10
Supplementary Table 10: Transcripts annotated as cytochrome P450s with length over 500 bp and FPKM value at least 5 in one of the seven tissues of Cornus officinalis.
Unigene_ID	Mature Leaf	Young Leaf	Young Stem	Mature Stem	Seed	Pericarp	Inflorescence
Unigene292035	4.16	6.62	5.91	0	2.74	4.1	4.18
Unigene183338	0	0	0	5.14	0	0	0
Unigene237172	0.98	0	0	0	1.19	1.16	6.87
Unigene091307	1	0.9	0.93	0	0	5.75	0
Unigene027198	0	0	0	12.33	0	0	0
Unigene027454	0	0	0	0	1.55	0.37	6.54
Unigene027501	0	0.27	10	0	0.51	0.36	0
Unigene230961	0	0	0	0.91	0	0.35	29.28
Unigene137218	8.23	6.81	7.8	0	7.35	44.11	22.14
Unigene094196	0	0	7.16	0	0.23	0	0.34
Unigene223089	0	0	0	6.77	0	0	0
Unigene080009	2.78	14.19	11.57	0	0	8.97	9.59
Unigene028886	0	0	0	8.85	0	0	0
Unigene117442	0	0	0	47.46	0	0	0
Unigene093045	0	0.44	0.19	0	0	0	6.99
Unigene175748	0	0	0	7.2	0	0	0
Unigene283876	0	0	0	11.73	0	0	0
Unigene112347	6.26	3.31	12.22	0.24	1.76	7.37	18.65
Unigene110160	0	0	0	0	12.87	52.56	0.57
Unigene069189	0	0	0	6.05	0	0	0
Unigene067291	176.43	36.23	17.25	28.9	51.11	88.76	114.66
Unigene089116	0	0	0.18	0	0	2.16	9.43
Unigene252602	2.59	0.57	0	0	0	0	6.64
Unigene130604	0	0.91	0	0	0.24	5.05	0.34
Unigene298852	16.82	8.5	0.42	0	2.11	6.37	7.32
Unigene083428	4.56	4.27	7.96	0	1.57	2.03	5.92
Unigene089495	16.28	10.11	6.5	0	17.31	86.65	3.73
Unigene142660	0	0	0	5.3	0	0	0
Unigene238438	3.75	6.09	6.23	0	7.94	10.37	10.81
Unigene132327	0	0.14	0	0	7.43	0	0
Unigene117443	0	0	0	16.44	0	0	0
Unigene030807	0	0	0	6.87	0	0	0
Unigene283924	22.03	10.33	18.09	0	3.93	10.22	7.5
Unigene235618	0	0	0	6.84	0	0	0
Unigene082414	2.01	0.53	0	0	0.33	0	10.59
Unigene117820	5.86	0.53	0.51	0	1.01	2.5	2.21
Unigene289529	0.35	0.35	0	0	0	0.7	5.76
Unigene265380	0	0	0.59	0	10.93	4.23	24.84
Unigene069763	0	0	0	16.56	0	0	0
Unigene117814	4.72	10.1	3.52	0	0	0	1.67
Unigene081465	10.45	1.63	0.28	0.28	2.4	1.72	3.55
Unigene080771	3.78	3.08	5.4	0	2.6	20.82	3.9
Unigene113853	0	0	0	36.71	0	0	0
Unigene117816	55.52	21.51	2.24	0	0.31	1.18	0.93
Unigene282791	15.99	11.13	6.68	0	28.65	20.52	3.41
Unigene130607	0.17	0.17	0.81	0	0.33	5.53	0.45
Unigene105356	5.46	5.34	8.81	0	0.47	0.61	1.34
Unigene289526	0.18	0.15	0.13	0	0.14	0.59	6.72
Unigene081475	32.95	21.59	4.72	0	49.19	1.72	1.48
Unigene298136	0.28	0.67	1.33	0	0	0	12.55
Unigene116633	11.43	11.33	16.63	0	13.32	65.39	9.59
Unigene077719	34.12	0.56	0.37	0.24	0	20.48	25.44
Unigene082799	13.23	6	0.62	0	0.26	0.75	0
Unigene268627	6.25	4.62	0	0	0	0.78	1.83
Unigene051467	0	0	0	5.39	0	0	0
Unigene084170	1.69	2.06	2.57	0	4.46	22.32	2.95
Unigene032703	2.34	1.14	3.09	0	36.28	20.57	1.3
Unigene239986	0.66	0	0	0	0	0	5.29
Unigene115223	0	0	0	5.91	0	0	0
Unigene268619	0	0.13	0	16.03	0	0	0
Unigene078715	52.42	24.01	1.66	0	0.92	15.63	11.32
Unigene224632	462.33	395.92	27.74	0	5.69	35.27	21.74
Unigene077446	1.3	0.46	0.91	0	17.7	5.81	7.65
Unigene081814	80.06	47.6	10.07	0.22	5.74	39.61	14.88
Unigene083384	3.75	3.63	4.23	0	0.38	3.23	8.03
Unigene080737	30.31	21.04	20.04	0.22	5.66	21.98	12.5
Unigene297466	29.17	16.49	13.95	0	50.51	23.72	5.6
Unigene077444	0	0	0	0	21.88	0.2	0.17
Unigene073699	0.45	0.66	12.47	0.21	0.1	2.2	2.74
Unigene122431	23.6	7.25	0.31	0	0.21	0.41	0
Unigene075798	3.71	0.46	1.2	0.21	6.77	18.97	0.24
Unigene297465	9.94	6.56	0.41	0	1.15	2.91	2.67
Unigene033386	0	0	0	0	10.08	0	0
Unigene089709	0	0	0	16.13	0	0	0
Unigene115326	2.71	0.71	0.52	0	0.89	1.12	5.51
Unigene295081	44.67	29.25	21.04	0.4	12.04	21.44	8.47
Unigene297470	7.18	3.12	3.36	0	17.14	8.8	2.98
Unigene130603	7.76	6.48	7.28	0	13.5	60.38	7.99
Unigene079928	27.43	21.07	22.4	0.2	19.15	38.24	35.96
Unigene238956	0	0	0	5.02	0	0	0
Unigene134308	0	0	0	6.7	0	0	0
Unigene243548	22.68	26.81	19.19	0.38	5.3	39.11	15.31
Unigene078193	10.29	26.95	56.75	0.19	607.64	20.91	7.85
Unigene111704	0	0	0.1	0	0.1	2.91	11.88
Unigene283927	10.78	3.78	2.79	0	3.83	11.1	16.59
Unigene079681	22.7	12.77	6.06	0	2.36	22	2.38
Unigene079599	5.7	6.62	8.42	0	6.72	33.42	9.83
Unigene085768	0.78	0.22	5.99	0	8.55	15.4	3.88
Unigene134306	0	0	0	24.97	0	0	0
Unigene084169	4.75	3.42	8.27	0	6.44	19.33	3.78
Unigene089117	2.73	32.48	1.03	0	0.1	0	1.17
Unigene117448	0	0	0	67.47	0	0	0
Unigene117447	0	0	0	80.52	0	0	0
Unigene283877	0	0	0	8.39	0	0	0
Unigene126860	2.81	5.3	6.83	0	3.79	14.5	0.25
Unigene245840	5.94	6.33	7.96	0	5.06	3.17	5.38
Unigene077075	2.29	2.27	3.26	0	3.86	5.29	5.53
Unigene279514	10.43	8.42	12.36	0	3.84	5.54	13.08
Unigene075298	61.78	25.09	3.18	0	0.82	1	4.26
Unigene086038	3.27	3.9	2.43	0	0.27	1.09	9.3
Unigene105037	0	2.38	0.99	0	2.88	5.54	0
Unigene112792	4.86	0.28	0	0	0	12.17	2.67
Unigene080738	12.44	4.74	0.06	0	3.02	17.41	2.85
Unigene092953	0.09	0.55	0.4	0	0	0	6.55
Unigene119685	0	0	0	11.47	0	0	0
Unigene077317	0.26	0.09	0.16	0	0.32	0	184.73
Unigene081541	2.92	2.9	10.65	0.15	1.45	4.14	21
Unigene112453	7.18	1.89	2.2	0	0	0	2.81
Unigene239826	0	0	0	7.12	0	0	0
Unigene117444	16.43	15.52	5.04	0	1.54	3.02	4.47
Unigene251199	0	0	0	13.31	0	0	0
Unigene084736	1.53	3.25	5.72	0	2.17	3.03	0.27
Unigene129768	18	9.66	5.38	0	9.16	38.84	50.02
Unigene113421	6.06	5.48	2.9	0	1.65	4.98	1.74
Unigene088225	5.85	2.9	1.51	0	0.15	0	1.14
Unigene107580	5.09	2.56	1.63	0	0	2.85	1.63
Unigene268628	2.5	1.11	0.63	0	0.42	1.53	7.54
Unigene239223	0	0	0	14.97	0	0	0
Unigene265410	0	0	0	16.56	0	0	0
Unigene256809	0	0	0	13.23	0	0	0
Unigene288425	2.94	6.1	16.74	0	38.19	11.79	2.63
Unigene283283	5.02	5.83	3.25	0	1.69	3.48	2.69
Unigene130847	2.04	2.27	1.91	0	5.58	0.12	2.93
Unigene082442	0	0	0	18.04	0	0	0
Unigene251727	0.07	0	0	14.23	0	0	0
Unigene058519	0	0	0	24.32	0	0	0
Unigene129379	0.47	0.21	0.36	0	12.54	0.21	0
Unigene069993	0	0	0	14.66	0	0	0
Unigene117815	22.5	3.82	0.09	0.12	0.67	3.89	10.29
Unigene132330	0.29	0.39	0.87	0	7.91	0.88	0.47
Unigene271887	0	0	0	31.34	0	0	0
Unigene106904	0.2	0	4.15	0	0	0.56	10.17
Unigene081721	35.25	30.07	10.83	0.12	8.95	16.94	17.82
Unigene102698	0	0	0	16.41	0	0	0
Unigene110474	9.17	8	0.7	0	0.82	6.13	1.25
Unigene105521	7.09	6.6	3.97	0	0.35	5.17	10.44
Unigene197475	0.2	2.83	6.76	0	0	0	0.09
Unigene112348	0.1	0.2	5.94	0	0.14	1.38	2.06
Unigene106754	0.49	1.18	5.57	0	0.19	0.27	0.22
Unigene104335	0.09	4.19	15.03	0	0.99	3.13	1.57
Unigene289120	0	0	0	73.33	0	0	0
Unigene081542	12.59	12.77	47.98	0	1.8	42.89	8.27
Unigene282646	0	0	0	16.28	0.06	0	0
Unigene070320	0	0	0	272.48	0	0.09	0
Unigene239604	0	0	0	17.22	0	0	0
Unigene097148	0	0	0	21.68	0	0	0
Unigene130606	2.83	2.46	2.34	0	7.23	31.43	4.47
Unigene035952	0	0	0.13	0	0.17	0	61.07
Unigene092110	0	0	0.06	0	1.98	10.86	0.75
Unigene035974	0.13	0.2	6.14	0	0	0	0.18
Unigene117819	0	0	6	0	17.85	103.07	0.55
Unigene304082	0	0	0	0	0	0	244.38
Unigene282354	0	0	0	27.66	0	0	0
Unigene036016	0.06	0	0.17	0	2.98	12.65	9.76
Unigene094363	4.79	5.62	2.28	0	0.36	2.52	2.37
Unigene112452	13.05	14.89	0.47	0	0.24	0.11	1.89
Unigene283875	0	0	0	46.89	0	0	0
Unigene116755	2.17	15.18	1.06	0	0	0.09	3.41
Unigene119684	0	0	0	19.92	0	0	0
Unigene221001	0	0	0	54.74	0	0	0
Unigene256800	0	0	0	42.25	0	0	0
Unigene259380	0	0	0	146.24	0	0.09	0
Unigene089526	0	0	0	0	0	0	12.63
Unigene118408	0	0	0	27.34	0	0	0
Unigene104013	0.22	0	3.15	0	3.44	5.2	2.48
Unigene288422	5.91	11.36	22.41	0	337.45	5.72	2.43
Unigene036108	0	0	0	0	36.83	0	0
Unigene265257	0	0	0	36.19	0	0	0
Unigene260161	15.82	16.91	10.47	0.11	33.3	36.14	17.28
Unigene067299	0	0	0	23.9	0	0	0
Unigene274836	0	0	0	26.51	0	0	0
Unigene112765	5.61	0.57	0.3	0	0.42	1.24	2.18
Unigene124557	32.26	17.12	4.94	0	11.18	76.8	6.34
Unigene114685	28.31	18.7	0.23	0	0.58	0	0.79
Unigene111930	7.23	3.18	2	0	1.29	1.62	1.87
Unigene141675	0.06	0.12	0	0	0	0	62.63
Unigene133670	73.47	34.41	2.03	0	8.82	63.26	11.24
Unigene265487	0	0	0	12.1	0	0	0
Unigene245338	0	0	0	26.01	0	0	0.08
Unigene108123	5.08	4.03	2.94	0	1.94	3.73	4.4
Unigene140283	0	0	0	55.86	0	0	0
Unigene078434	4.5	7.94	5.97	0.21	4.3	11.23	3.06
Unigene110473	5.16	1.97	0.42	0	0.23	0.85	1.44
Unigene118409	0.06	0	0	25.55	0	0	0
Unigene131594	28.55	14.7	7.6	0.31	4.54	35.19	4.38
Unigene130845	0	0.06	0	18.26	0	0.08	0
Unigene036289	5.29	7.46	46.73	0.3	2.45	6.06	1.68
Unigene111546	0	0	0	6.59	0	0	0
Unigene114686	12.28	6.1	0.17	0	0.74	0.26	0
Unigene134293	17.24	15.15	5.91	0	5.49	29.45	8.81
Unigene079470	8.33	8.14	16.49	0.3	2.02	8.85	10.67
Unigene076313	2.63	1.97	1	0.1	32.5	75.46	20.71
Unigene119649	5.19	3.89	0.43	0	0.19	4.07	1.28
Unigene297469	14.78	8.36	4.22	0	16.8	12.64	2.24
Unigene126864	4.55	6.86	1.48	0	2.51	0.34	0.97
Unigene232756	0	0.06	0.05	56.26	0	0.16	0
Unigene223679	0	0	0	71.32	0	0	0.08
Unigene082692	2.43	1.88	16.93	0	4.19	41.06	19.39
Unigene246943	6.07	12.81	18.07	0	0	1.93	1.03
Unigene098582	0.06	0	0.1	29.78	0	0	0
Unigene245965	0	0	0	15.18	0	0	0
Unigene174127	0.29	2.87	6.87	0	317.87	3.46	0.16
Unigene239003	0	0	0	7.89	0	0	0
Unigene269901	0	0	0.05	46.58	0	0	0
Unigene180501	16.35	17.91	18.24	0	17.64	20.79	18.66
Unigene279515	101.36	56.25	48.34	0.39	23.62	50.73	32.48
Unigene112764	23.74	22.05	8.15	0	1	6.46	2.23
Unigene235870	0.85	0.17	0.51	0	25.2	2.09	0.55
Unigene285744	61.58	43.51	18.33	0	17.32	31.82	23.18
Unigene134292	50.78	24.22	6.05	0	14.85	92.41	3.67
Unigene085521	0	0.46	25.82	0	0	0	14.16
Unigene279198	56.16	25.63	21.02	0	22.12	28.09	6.66
Unigene051772	0	0.06	6.63	0	0	1.14	0.08
Unigene077443	3.45	1.67	45.57	0.29	7.57	1.11	5.68
Unigene109034	7.02	2.14	0	0	0.05	0.38	0
Unigene120856	10.08	3.58	2.51	0	9.54	0.81	6.34
Unigene288423	3.89	8.83	18.6	0.19	36.57	6.66	1.07
Unigene289118	0	0	0	216.49	0.05	0	0
Unigene117446	0.71	1.33	6.99	0	7.75	48.24	0
Unigene072762	6.45	7.83	82.36	0	585.6	11.73	4.85
Unigene126862	0	2.48	0	0	0	6.99	0.2
Unigene107453	0	0	0	42.94	0	0.07	0
Unigene116605	19.44	11.88	9.07	0	0.76	7.69	11.82
Unigene288424	517.04	612.87	260.9	0	0	118.8	147.55
Unigene079453	0.06	0.09	7.05	0	0.1	0.84	0.15
Unigene208405	6.21	5.88	28.51	0	89.99	75.74	2.48
Unigene222057	0	0	0	0.09	5.11	0	715.9
Unigene284946	5.82	5.06	15.39	0.12	1.88	6.67	26.49
Unigene108614	20.24	32.96	66.93	0	1.44	66.4	4.92
Unigene130605	6.68	5.47	7.35	0	8.37	34.25	4.99
Unigene116634	39.79	22.97	8.22	0.25	10.9	90.49	8.9
Unigene107354	0	0	0	13.36	0.05	0	0
Unigene137214	22.37	27.3	54.33	0.09	20.23	91.72	54.45
Unigene259026	2.11	0.75	2.75	0	14.75	2.46	1.53
Unigene080604	0.23	0.16	13.2	0	1.43	10.18	22.21
Unigene036647	42.99	32.56	16.49	0.18	0.55	13.14	29.22
Unigene122432	89.06	35.37	0.14	0	0.19	1.18	39.16
Unigene080662	31.77	94.68	186.76	0	7.19	156.7	60.96
Unigene075337	0	0	0	9.89	0	0	0
Unigene080748	9.8	2.65	3.27	0.09	59.41	127.06	19.52
Unigene077016	46.17	52.56	84.84	0.18	27.5	71.45	15.7
Unigene253839	0	0	0	20.01	0	0	0
Unigene129682	19.24	12.99	14.5	0.12	12.9	68.72	5.14
Unigene300808	0	0	0	0	0	0	36.4
Unigene250253	21.64	13.5	9.54	0.09	0.64	7.87	24.76
Unigene128109	21.77	18.83	10.68	0	0.84	40.61	2.05
Unigene134307	0	0	0	38.82	0	0	0
Unigene278907	44.61	33.44	3.26	0	2.1	0.69	40.59
Unigene130848	0	0	0.06	6.16	0	0	0
Unigene273136	30.99	47.19	83.03	0.09	3.35	29.65	14.88
Unigene036793	46.56	39.87	20.49	0	7.5	92.56	49.2
Unigene079118	0	0	0	18.48	0	0	0.07
Unigene248745	15.61	14.27	13.05	0	4.5	5.95	11.47
Unigene304016	62.54	38.43	7.7	0	3.92	33.39	5.51
Unigene073045	0	0	0	21.76	0.04	0	0
Unigene173381	26.16	92.93	102.54	0.32	3.62	50.2	19.49
Unigene124387	1.95	1.47	12.34	0	3.66	2.14	3.88
Unigene119404	31.04	25.89	35.46	0	48.73	201.1	15.33
Unigene072827	0.86	6.41	12.16	0	10.31	1.43	3.79
Unigene085616	5.48	7.7	3.68	0	16.73	11.16	1.99
Unigene077242	2.09	3.17	10.96	0.26	2.85	5.65	0.95
Unigene272017	2.32	3.14	5.02	0	2.93	1.94	8.37
