# Supplementary material for: Multiomics-based characterization of specialized metabolites biosynthesis in Cornus Officinalis
Source: DNA Res. 2020 May 19;27(2):dsaa009. doi: 10.1093/dnares/dsaa009 (PMC7320821; doi:10.1093/dnares/dsaa009)
Supplement: dsaa009_Supplementary_Data [file dsaa009_supplementary_data.zip › Supplementary_Table 11_Highly_correlated_cytochrome_P450s_R2_over_0.85_revised.xlsx]

## Sheet: Supp.Table 11
Supplementary Table 11: Expression (FPKM) values of cytochrome P450s annotated unigenes having high-correlation value (R2>0.85) with at least one of the iridoids identified in this study.
Unigene_ID	Mature Leaf	Young Leaf	Young Stem	Mature Stem	Seed	Pericarp	Inflorescence
Unigene245840	5.94	6.33	7.96	0	5.06	3.17	5.38
Unigene197475	0.2	2.83	6.76	0	0	0	0.09
Unigene117814	4.72	10.1	3.52	0	0	0	1.67
Unigene117444	16.43	15.52	5.04	0	1.54	3.02	4.47
Unigene111930	7.23	3.18	2	0	1.29	1.62	1.87
Unigene248745	15.61	14.27	13.05	0	4.5	5.95	11.47
Unigene088225	5.85	2.9	1.51	0	0.15	0	1.14
Unigene112452	13.05	14.89	0.47	0	0.24	0.11	1.89
Unigene288424	517.04	612.87	260.9	0	0	118.8	147.55
Unigene089117	2.73	32.48	1.03	0	0.1	0	1.17
Unigene105356	5.46	5.34	8.81	0	0.47	0.61	1.34
Unigene292035	4.16	6.62	5.91	0	2.74	4.1	4.18
Unigene117816	55.52	21.51	2.24	0	0.31	1.18	0.93
Unigene112764	23.74	22.05	8.15	0	1	6.46	2.23
Unigene126864	4.55	6.86	1.48	0	2.51	0.34	0.97
Unigene075298	61.78	25.09	3.18	0	0.82	1	4.26
Unigene116605	19.44	11.88	9.07	0	0.76	7.69	11.82
Unigene036647	42.99	32.56	16.49	0.18	0.55	13.14	29.22
Unigene283924	22.03	10.33	18.09	0	3.93	10.22	7.5
Unigene073699	0.45	0.66	12.47	0.21	0.1	2.2	2.74
Unigene085521	0	0.46	25.82	0	0	0	14.16
Unigene079470	8.33	8.14	16.49	0.3	2.02	8.85	10.67
Unigene083428	4.56	4.27	7.96	0	1.57	2.03	5.92
Unigene298136	0.28	0.67	1.33	0	0	0	12.55
Unigene035974	0.13	0.2	6.14	0	0	0	0.18
Unigene083384	3.75	3.63	4.23	0	0.38	3.23	8.03
Unigene279514	10.43	8.42	12.36	0	3.84	5.54	13.08
Unigene089116	0	0	0.18	0	0	2.16	9.43
Unigene092953	0.09	0.55	0.4	0	0	0	6.55
Unigene106754	0.49	1.18	5.57	0	0.19	0.27	0.22
Unigene273136	30.99	47.19	83.03	0.09	3.35	29.65	14.88
Unigene272017	2.32	3.14	5.02	0	2.93	1.94	8.37
Unigene116755	2.17	15.18	1.06	0	0	0.09	3.41
Unigene036793	46.56	39.87	20.49	0	7.5	92.56	49.2
Unigene289529	0.35	0.35	0	0	0	0.7	5.76
Unigene224632	462.33	395.92	27.74	0	5.69	35.27	21.74
Unigene113421	6.06	5.48	2.9	0	1.65	4.98	1.74
Unigene081721	35.25	30.07	10.83	0.12	8.95	16.94	17.82
Unigene110473	5.16	1.97	0.42	0	0.23	0.85	1.44
Unigene279515	101.36	56.25	48.34	0.39	23.62	50.73	32.48
Unigene304016	62.54	38.43	7.7	0	3.92	33.39	5.51
Unigene112792	4.86	0.28	0	0	0	12.17	2.67
Unigene283283	5.02	5.83	3.25	0	1.69	3.48	2.69
Unigene126862	0	2.48	0	0	0	6.99	0.2
Unigene094363	4.79	5.62	2.28	0	0.36	2.52	2.37
